# Supplementary material for: Transcriptome Analysis of Diurnal Gene Expression in Chinese Cabbage
Source: Genes (Basel). 2019 Feb 11;10(2):130. doi: 10.3390/genes10020130 (PMC6409912; doi:10.3390/genes10020130)
Supplement: Supplementary file 1 [file genes-10-00130-s001.zip]

Archive with 4 entries (4 files):
- supplement fig_ver1.pptx
- Supplement table Table S2-S4.xlsx
- Supplement Table1.docx
- Table S5_Brapa_25cluster.xlsx
