# Supplementary material for: Transcriptome Analysis of Diurnal Gene Expression in Chinese Cabbage
Source: Genes (Basel). 2019 Feb 11;10(2):130. doi: 10.3390/genes10020130 (PMC6409912; doi:10.3390/genes10020130)
Supplement: Supplementary file 1 [file genes-10-00130-s001.zip › Supplement table Table S2-S4.xlsx]

## Sheet: Table S2_Brapa_FPKM
ID	AGI	alias	description	ZT0	ZT4	ZT8	ZT12	ZT16	ZT20	ZT24	LD0_1_ATCACG_L00M_R1_good_RSEM	LD0_3_CGATGT_L00M_R1_good_RSEM	LD4_1_TTAGGC_L00M_R1_good_RSEM	LD4_3_TGACCA_L00M_R1_good_RSEM	LD8_1_ACAGTG_L00M_R1_good_RSEM	LD8_3_GCCAAT_L00M_R1_good_RSEM	LD12_1_CAGATC_L00M_R1_good_RSEM	LD12_3_ACTTGA_L00M_R1_good_RSEM	LD16_1_GATCAG_L00M_R1_good_RSEM	LD16_3_TAGCTT_L00M_R1_good_RSEM	LD20_1_GGCTAC_L00M_R1_good_RSEM	LD20_3_CTTGTA_L00M_R1_good_RSEM	LD24_1_AGTCAA_L00M_R1_good_RSEM	LD24_3_AGTTCC_L00M_R1_good_RSEM
Bra021453	AT2G48090.1	0	0	6.689	4.447	2.7515	3.474	3.921	4.7345	8.1575	6.34	7.038	5.049	3.845	3.17	2.333	3.363	3.585	4.078	3.764	4.675	4.794	7.728	8.587
Bra018605	AT1G08730.1	ATXIC,XIC	Myosin family protein with Dil domain	3.312	2.1285	2.277	1.8145	1.629	1.938	2.696	3.241	3.383	2.107	2.15	2.404	2.15	1.776	1.853	1.583	1.675	1.972	1.904	2.179	3.213
Bra012679	AT4G11000.1	0	Ankyrin repeat family protein	0	0	0	0	0	0	0	0	0	0	0	0	0	0	0	0	0	0	0	0	0
Bra035338	AT5G43010.1	RPT4A	regulatory particle triple-A ATPase 4A	34.847	45.272	53.942	53.4055	55.7575	46.89	39.08	34.713	34.981	45.305	45.239	50.832	57.052	53.813	52.998	57.856	53.659	45.685	48.095	43.57	34.59
Bra027712	AT1G64640.1	AtENODL8,ENODL8	early nodulin-like protein 8	0.158	0	0.0415	0.0375	0.1505	0.1195	0.191	0.229	0.087	0	0	0.022	0.061	0	0.075	0.168	0.133	0.07	0.169	0.138	0.244
Bra002323	0	0	0	0	0	0	0	0	0	0	0	0	0	0	0	0	0	0	0	0	0	0	0	0
Bra024958	AT5G47180.1	0	Plant VAMP (vesicle-associated membrane protein) family protein	68.8445	21.6915	11.7785	15.858	17.08	33.736	54.041	68.76	68.929	20.883	22.5	10.727	12.83	16.738	14.978	13.577	20.583	35.868	31.604	43.389	64.693
Bra033472	AT3G51890.1	0	Clathrin light chain protein	7.31	10.014	7.541	6.7025	5.1705	9.5655	10.5075	7.202	7.418	11.383	8.645	8.226	6.856	6.612	6.793	3.759	6.582	10.627	8.504	9.736	11.279
Bra008601	AT5G16720.1	0	Protein of unknown function, DUF593	21.2615	17.66	16.539	18.552	23.811	25.4505	23.654	21.41	21.113	14.64	20.68	15.46	17.618	18.202	18.902	25.828	21.794	25.506	25.395	25.936	21.372
Bra016760	AT1G12680.1	PEPKR2	phosphoenolpyruvate carboxylase-related kinase 2	2.2175	2.1965	1.6715	1.9465	1.768	2.0355	2.1905	2.488	1.947	2.22	2.173	1.822	1.521	1.955	1.938	1.663	1.873	2.043	2.028	2.232	2.149
Bra029220	AT2G14378.1	0	Protein of unknown function (DUF1278)	0	0	0	0	0	0	0	0	0	0	0	0	0	0	0	0	0	0	0	0	0
Bra024906	AT2G01100.1	0	0	29.933	18.0475	18.398	23.5145	30.6205	27.387	29.0795	29.475	30.391	15.631	20.464	17.109	19.687	22.68	24.349	29.914	31.327	25.154	29.62	28.71	29.449
Bra036942	AT1G44160.1	0	HSP40/DnaJ peptide-binding protein	0	0	0	0	0	0	0	0	0	0	0	0	0	0	0	0	0	0	0	0	0
Bra024969	AT5G47030.1	0	ATPase, F1 complex, delta/epsilon subunit	70.461	94.275	103.337	95.988	93.2505	80.8505	73.0625	69.426	71.496	94.329	94.221	102.924	103.749	96.112	95.864	99.799	86.702	78.595	83.106	78.551	67.574
Bra035237	AT4G11270.1	0	Transducin/WD40 repeat-like superfamily protein	8.0405	7.803	8.3735	8.0745	7.8195	8.4275	8.1355	8.184	7.897	7.382	8.224	8.592	8.155	8.208	7.941	7.872	7.767	8.672	8.183	8.216	8.055
Bra000675	AT4G09160.1	0	SEC14 cytosolic factor family protein / phosphoglyceride transfer family protein	15.825	17.7225	16.8135	15.141	19.322	13.613	16.741	15.878	15.772	14.628	20.817	14.468	19.159	15.746	14.536	20.025	18.619	13.981	13.245	19.345	14.137
Bra000219	AT2G41210.1	PIP5K5	phosphatidylinositol- 4-phosphate 5-kinase 5	0	0	0.005	0	0	0	0	0	0	0	0	0	0.01	0	0	0	0	0	0	0	0
Bra031227	AT2G44700.1	0	Galactose oxidase/kelch repeat superfamily protein	0	0.0055	0.005	0	0	0	0.011	0	0	0	0.011	0	0.01	0	0	0	0	0	0	0.011	0.011
Bra032711	AT4G23260.1	CRK18	cysteine-rich RLK (RECEPTOR-like protein kinase) 18	27.329	88.2505	60.7415	47.172	18.051	24.792	30.325	26.91	27.748	97.181	79.32	70.334	51.149	46.342	48.002	14.541	21.561	26.413	23.171	23.268	37.382
Bra018493	AT4G04540.1	CRK39	cysteine-rich RLK (RECEPTOR-like protein kinase) 39	0.109	0.034	0.058	0.0565	0.047	0.053	0.0605	0.098	0.12	0.034	0.034	0.065	0.051	0.057	0.056	0.053	0.041	0.044	0.062	0.043	0.078
Bra021048	AT4G17500.1	ATERF-1,ERF-1	ethylene responsive element binding factor 1	0.174	0.0735	0	0.0285	0	0.1725	0.0995	0.087	0.261	0.079	0.068	0	0	0.057	0	0	0	0.229	0.116	0	0.199
Bra020993	AT4G18760.1	AtRLP51,RLP51	receptor like protein 51	4.2495	3.885	4.49	4.087	7.281	4.361	3.807	4.398	4.101	2.333	5.437	4.183	4.797	4.194	3.98	8.801	5.761	3.83	4.892	4.911	2.703
Bra040413	AT3G04890.1	0	Uncharacterized conserved protein (DUF2358)	27.359	21.875	20.3895	36.9535	30.3105	32.4835	33.029	28.787	25.931	23.013	20.737	24.074	16.705	36.376	37.531	28.764	31.857	32.998	31.969	30.581	35.477
Bra025783	AT1G19940.1	AtGH9B5,GH9B5	glycosyl hydrolase 9B5	1.395	3.3005	3.1095	1.725	2.1075	2.361	1.7055	1.539	1.251	3.302	3.299	2.771	3.448	1.747	1.703	1.919	2.296	2.756	1.966	2.392	1.019
Bra036962	0	0	0	0	0	0	0	0	0	0	0	0	0	0	0	0	0	0	0	0	0	0	0	0
Bra021400	AT2G47510.1	FUM1	fumarase 1	19.4965	21.217	20.533	19.616	19.064	20.047	19.78	19.795	19.198	21.424	21.01	21.917	19.149	18.561	20.671	17.619	20.509	20.276	19.818	18.963	20.597
Bra030647	AT1G06280.1	LBD2	LOB domain-containing protein 2	0	0	0	0	0	0	0	0	0	0	0	0	0	0	0	0	0	0	0	0	0
Bra030735	AT1G08620.1	PKDM7D	Transcription factor jumonji (jmj) family protein / zinc finger (C5HC2 type) family protein	5.458	12.367	14.438	7.141	5.1975	5.712	5.252	5.173	5.743	11.743	12.991	15.751	13.125	7.207	7.075	4.891	5.504	5.749	5.675	5.219	5.285
Bra018571	AT1G09260.1	0	Chaperone DnaJ-domain superfamily protein	0	0	0	0	0	0.0175	0	0	0	0	0	0	0	0	0	0	0	0.035	0	0	0
Bra003093	AT5G52980.1	0	0	12.153	11.1815	16.7675	10.289	11.6355	13.483	12.861	11.786	12.52	9.839	12.524	18.209	15.326	9.89	10.688	11.251	12.02	13.294	13.672	13.191	12.531
Bra037913	AT4G10340.1	LHCB5	light harvesting complex of photosystem II 5	6842.44	10545.4	7646.72	3123.72	1258.19	3318	8094.21	6859.32	6825.55	9954	11136.9	8058.22	7235.23	3128.11	3119.34	1204.95	1311.42	3369.1	3266.9	8376.6	7811.82
Bra030949	AT1G53250.1	0	0	3.448	4.466	3.5935	3.6065	3.774	3.553	4.542	3.176	3.72	4.553	4.379	3.353	3.834	3.807	3.406	4.025	3.523	3.566	3.54	5.527	3.557
Bra028696	AT5G07480.1	KUOX1	KAR-UP oxidoreductase 1	0	0.0055	0	0	0	0.0045	0	0	0	0	0.011	0	0	0	0	0	0	0	0.009	0	0
Bra030553	AT1G04040.1	0	HAD superfamily, subfamily IIIB acid phosphatase	14.6215	12.234	20.52	10.36	30.5575	16.719	18.8845	15.07	14.173	9.839	14.629	19.071	21.969	10.305	10.415	40.051	21.064	17.107	16.331	25.67	12.099
Bra028256	AT5G51490.1	0	Plant invertase/pectin methylesterase inhibitor superfamily	0	0	0	0	0	0	0	0	0	0	0	0	0	0	0	0	0	0	0	0	0
Bra019606	AT3G49650.1	0	P-loop containing nucleoside triphosphate hydrolases superfamily protein	1.8575	3.374	3.675	3.5915	1.928	2.0805	1.9125	1.79	1.925	3.358	3.39	3.719	3.631	3.429	3.754	1.742	2.114	1.911	2.25	2.03	1.795
Bra025800	AT1G20190.1	ATEXP11,ATEXPA11,ATHEXP ALPHA 1.14,EXP11,EXPA11	expansin 11	0	0	0	0	0	0	0.053	0	0	0	0	0	0	0	0	0	0	0	0	0.106	0
Bra022069	AT5G46510.1	0	Disease resistance protein (TIR-NBS-LRR class) family	11.51	6.237	5.8565	5.774	4.845	8.057	6.7725	11.294	11.726	5.353	7.121	6.49	5.223	5.809	5.739	4.484	5.206	8.989	7.125	5.889	7.656
Bra008140	AT1G74190.1	AtRLP15,RLP15	receptor like protein 15	0	0	0	0	0	0	0	0	0	0	0	0	0	0	0	0	0	0	0	0	0
Bra031865	AT5G65320.1	0	basic helix-loop-helix (bHLH) DNA-binding superfamily protein	0	0	0	0	0	0	0	0	0	0	0	0	0	0	0	0	0	0	0	0	0
Bra030330	AT5G40700.3	0	0	0.0545	0	0.011	0.0095	0	0	0	0.055	0.054	0	0	0.022	0	0	0.019	0	0	0	0	0	0
Bra020164	AT5G21280.1	0	hydroxyproline-rich glycoprotein family protein	0.3105	0.6885	0.0775	0.3675	0.314	0.1995	0.314	0.262	0.359	1.138	0.239	0.043	0.112	0.283	0.452	0.106	0.522	0.097	0.302	0.34	0.288
Bra006257	AT5G14490.1	anac085,NAC085	NAC domain containing protein 85	0.011	0	0	0	0.0085	0	0.011	0	0.022	0	0	0	0	0	0	0	0.017	0	0	0	0.022
Bra031455	AT1G61105.1	0	Toll-Interleukin-Resistance (TIR) domain family protein	0.011	0	0	0	0	0	0	0.022	0	0	0	0	0	0	0	0	0	0	0	0	0
Bra029368	AT5G23370.1	0	GRAM domain-containing protein / ABA-responsive protein-related	20.0895	6.1435	2.0005	2.7285	1.709	3.514	12.0285	19.73	20.449	5.962	6.325	2.135	1.866	2.446	3.011	1.884	1.534	3.328	3.7	8.546	15.511
Bra014571	AT3G58410.1	0	TRAF-like family protein	0.267	0.51	0.3765	0.2685	0.295	0.5085	0.318	0.306	0.228	0.406	0.614	0.388	0.365	0.255	0.282	0.142	0.448	0.528	0.489	0.425	0.211
Bra002389	AT2G07760.1	0	Zinc knuckle (CCHC-type) family protein	0	0	0	0	0.0085	0	0.0055	0	0	0	0	0	0	0	0	0	0.017	0	0	0.011	0
Bra030321	AT2G21090.1	0	Pentatricopeptide repeat (PPR-like) superfamily protein	1.7925	1.5575	2.873	1.683	2.44	2.0185	1.8615	1.877	1.708	1.386	1.729	2.825	2.921	1.672	1.694	2.592	2.288	1.884	2.153	2.105	1.618
Bra021718	AT2G31865.1	PARG2	poly(ADP-ribose) glycohydrolase 2	0.0055	0	0	0.0045	0.0085	0.0045	0	0.011	0	0	0	0	0	0.009	0	0.009	0.008	0	0.009	0	0
Bra015570	AT1G07280.1	0	Tetratricopeptide repeat (TPR)-like superfamily protein	76.933	136.108	164.532	190.188	97.508	59.2535	84.943	76.257	77.609	147.952	124.263	195.963	133.102	191.95	188.425	74.6	120.416	58.777	59.73	63.478	106.408
Bra028721	AT5G06700.1	TBR	Plant protein of unknown function (DUF828)	0.06	0.068	0.0525	0.033	0.064	0.128	0.0325	0.055	0.065	0.011	0.125	0.075	0.03	0.057	0.009	0.062	0.066	0.185	0.071	0.021	0.044
Bra006275	AT5G14950.1	ATGMII,GMII	golgi alpha-mannosidase II	4.9685	5.3655	6.529	6.6465	6.3205	5.7235	5.42	5.14	4.797	5.635	5.096	6.425	6.633	6.669	6.624	6.2	6.441	6.11	5.337	5.4	5.44
Bra000697	AT4G10020.1	AtHSD5,HSD5	hydroxysteroid dehydrogenase 5	0.0055	0.0055	0	0.0095	0	0.009	0.011	0.011	0	0	0.011	0	0	0.019	0	0	0	0.009	0.009	0.011	0.011
Bra027507	AT5G43850.1	ARD4,ATARD4	RmlC-like cupins superfamily protein	86.8525	112.417	62.422	51.033	39.107	64.382	98.488	89.265	84.44	115.37	109.464	67.639	57.205	50.432	51.634	36.973	41.241	66.339	62.425	92.252	104.724
Bra017896	0	0	0	0.0165	0	0	0	0	0	0	0	0.033	0	0	0	0	0	0	0	0	0	0	0	0
Bra008628	AT5G16270.1	ATRAD21.3,SYN4	sister chromatid cohesion 1 protein 4	14.948	17.1835	15.0005	18.902	15.6455	16.7035	17.0055	15.299	14.597	18.009	16.358	14.533	15.468	18.93	18.874	14.886	16.405	16.693	16.714	17.347	16.664
Bra000714	AT4G10570.1	UBP9	ubiquitin-specific protease 9	8.351	11.009	9.952	9.7575	7.852	8.7345	9.028	8.348	8.354	11.371	10.647	10.35	9.554	9.89	9.625	7.315	8.389	8.654	8.815	9.237	8.819
Bra006993	AT3G53360.1	0	Tetratricopeptide repeat (TPR)-like superfamily protein	0.7025	0.702	1.8835	1.056	1.6055	1.0625	1.01	0.72	0.685	0.642	0.762	1.941	1.826	0.992	1.12	1.76	1.451	0.889	1.236	1.244	0.776
Bra005873	AT5G05990.1	0	Mitochondrial glycoprotein family protein	0.5555	0.877	2.1425	1.0605	1.7065	1.036	0.916	0.426	0.685	0.924	0.83	2.307	1.978	1.03	1.091	1.689	1.724	0.933	1.139	1.212	0.62
Bra039021	AT2G19800.1	MIOX2	myo-inositol oxygenase 2	3.5455	0.0115	0.3965	0	0.3025	0.018	0.4045	3.023	4.068	0.023	0	0.367	0.426	0	0	0.522	0.083	0	0.036	0	0.809
Bra017446	AT2G01520.1	MLP328	MLP-like protein 328	0	0.347	0.564	0.0565	0.033	0.0705	0.0215	0	0	0	0.694	0.043	1.085	0.113	0	0	0.066	0.07	0.071	0.043	0
Bra003634	AT1G78895.1	0	Reticulon family protein	21.239	19.0905	13.4735	11.2885	11.8995	15.905	20.1085	20.734	21.744	20.072	18.109	12.463	14.484	10.797	11.78	9.217	14.582	16.279	15.531	17.57	22.647
Bra037176	AT5G66390.1	0	Peroxidase superfamily protein	0	0.017	0	0	0.009	0.009	0	0	0	0.023	0.011	0	0	0	0	0.018	0	0	0.018	0	0
Bra031346	AT3G22275.1	0	0	0	0	0.0505	0	0	0	0	0	0	0	0	0	0.101	0	0	0	0	0	0	0	0
Bra016572	AT1G18040.1	AT;CDCKD;3,CAK2AT,CDKD1;3	cyclin-dependent kinase D1;3	8.4975	6.289	5.284	7.282	7.8	6.5165	9.354	8.195	8.8	6.322	6.256	5.121	5.447	6.99	7.574	8.288	7.312	6.753	6.28	9.29	9.418
Bra022048	AT5G46600.1	0	Aluminium activated malate transporter family protein	2.408	54.0165	289.784	33.6435	12.624	4.1515	2.025	2.412	2.404	56.913	51.12	315.059	264.51	32.654	34.633	14.612	10.636	4.745	3.558	1.945	2.105
Bra037837	AT5G67580.1	ATTBP3,ATTRB2,TBP3,TRB2	Homeodomain-like/winged-helix DNA-binding family protein	3.589	4.376	7.0115	6.431	4.203	3.3135	4.1355	3.186	3.992	4.316	4.436	6.781	7.242	4.893	7.969	3.83	4.576	3.478	3.149	3.274	4.997
Bra000863	AT4G02790.1	0	GTP-binding family protein	38.633	49.6775	77.8395	69.318	68.0915	48.2705	42.1285	38.434	38.832	50.839	48.516	85.147	70.532	69.257	69.379	77.766	58.417	43.616	52.925	42.188	42.069
Bra029175	AT5G51410.1	0	LUC7 N_terminus domain-containing protein	42.2945	20.2175	18.7845	20.6835	22.475	25.3145	36.315	42.592	41.997	21.086	19.349	17.842	19.727	20.715	20.652	21.954	22.996	26.773	23.856	30.251	42.379
Bra024932	AT5G47590.1	0	Heat shock protein HSP20/alpha crystallin family	0	0	0	0	0.0085	0	0	0	0	0	0	0	0	0	0	0	0.017	0	0	0	0
Bra036721	AT2G19470.1	ckl5	casein kinase I-like 5	8.732	11.468	13.758	10.8595	10.403	10.778	9.183	8.479	8.985	11.879	11.057	14.209	13.307	10.504	11.215	10.8	10.006	10.891	10.665	9.768	8.598
Bra007959	AT1G71060.1	0	Tetratricopeptide repeat (TPR)-like superfamily protein	4.102	4.7425	8.019	7.1785	7.478	5.903	5.017	3.918	4.286	5.094	4.391	8.441	7.597	7.056	7.301	8.067	6.889	5.82	5.986	5.336	4.698
Bra024633	AT1G24095.1	0	Putative thiol-disulphide oxidoreductase DCC	9.56	8.1125	12.3895	10.28	11.96	9.689	10.677	9.581	9.539	8.114	8.111	11.999	12.78	10.145	10.415	12.878	11.042	9.095	10.283	10.119	11.235
Bra003594	AT1G80940.1	0	0	28.8935	17.9975	11.4705	14.2265	11.2575	14.1345	25.718	28.973	28.814	20.365	15.63	12.139	10.802	14.547	13.906	11.622	10.893	14.677	13.592	20.812	30.624
Bra003086	AT5G53050.2	0	alpha/beta-Hydrolases superfamily protein	0	0	0	0	0	0	0.0055	0	0	0	0	0	0	0	0	0	0	0	0	0	0.011
Bra022677	AT5G53870.1	AtENODL1,ENODL1	early nodulin-like protein 1	0	0	0	0	0	0	0	0	0	0	0	0	0	0	0	0	0	0	0	0	0
Bra014752	AT3G55370.2	OBP3	OBF-binding protein 3	2.6855	1.591	3.274	3.422	3.929	2.6725	1.833	2.739	2.632	1.567	1.615	3.353	3.195	3.438	3.406	5.139	2.719	2.641	2.704	1.616	2.05
Bra031653	AT1G08990.1	PGSIP5	plant glycogenin-like starch initiation protein 5	0	0.0225	0.005	0	0	0.0045	0	0	0	0.011	0.034	0	0.01	0	0	0	0	0.009	0	0	0
Bra008571	AT5G17210.1	0	Protein of unknown function (DUF1218)	7.5065	6.168	4.7425	9.8555	10.503	12.951	7.8525	7.29	7.723	5.579	6.757	3.795	5.69	9.427	10.284	9.119	11.887	12.995	12.907	9.279	6.426
Bra007841	AT2G24550.1	0	0	93.1695	24.579	10.858	18.9575	19.218	25.6525	71.831	94.361	91.978	22.54	26.618	12.517	9.199	18.712	19.203	18.292	20.144	26.844	24.461	43.027	100.635
Bra024140	AT2G19570.1	AT-CDA1,CDA1,DESZ	cytidine deaminase 1	70.099	80.106	47.4465	74.8345	68.656	75.9965	72.824	70.964	69.234	79.994	80.218	48.115	46.778	75.586	74.083	64.852	72.46	81.571	70.422	74.373	71.275
Bra001224	AT3G06890.1	0	0	2.315	3.128	4.0085	5.4665	4.53	4.148	2.9525	1.932	2.698	2.502	3.754	3.838	4.179	4.846	6.087	4.617	4.443	3.671	4.625	3.656	2.249
Bra023582	AT5G16750.1	TOZ	Transducin family protein / WD-40 repeat family protein	2.239	2.073	5.8225	2.9975	4.474	3.089	2.269	2.27	2.208	1.848	2.298	5.854	5.791	3.06	2.935	5.201	3.747	3.002	3.176	2.477	2.061
Bra035150	AT1G80820.1	ATCCR2,CCR2	cinnamoyl coa reductase	0.174	0.328	0.172	0.217	0.166	0.367	0.0915	0.12	0.228	0.394	0.262	0.151	0.193	0.208	0.226	0.133	0.199	0.387	0.347	0.117	0.066
Bra002833	AT5G56230.1	PRA1.G2	prenylated RAB acceptor 1.G2	5.203	1.399	0.95	3.0445	4.3415	3.6835	4.542	5.522	4.884	1.228	1.57	1.078	0.822	2.805	3.284	3.361	5.322	3.293	4.074	3.965	5.119
Bra038614	AT5G63180.1	0	Pectin lyase-like superfamily protein	179.95	125.462	55.0775	115.597	129.731	135.417	203.891	183.058	176.843	126.843	124.081	54.249	55.906	116.232	114.963	129.802	129.659	140.576	130.258	206.644	201.138
Bra017021	AT2G40260.1	0	Homeodomain-like superfamily protein	4.488	4.352	3.968	2.145	4.1885	4.8675	5.929	4.19	4.786	4.666	4.038	4.366	3.57	2.088	2.202	3.37	5.007	3.9	5.835	5.432	6.426
Bra018514	AT4G03220.1	0	Protein with RNI-like/FBD-like domains	0	0	0	0.0045	0.004	0	0	0	0	0	0	0	0	0.009	0	0	0.008	0	0	0	0
Bra010454	AT5G52530.1	0	dentin sialophosphoprotein-related	17.899	13.748	11.7525	14.843	12.918	15.4295	17.1835	17.089	18.709	14.358	13.138	11.719	11.786	14.632	15.054	12.622	13.214	15.302	15.557	16.263	18.104
Bra007861	AT2G24320.1	0	alpha/beta-Hydrolases superfamily protein	0.011	0	0.01	0	0	0.0175	0	0	0.022	0	0	0	0.02	0	0	0	0	0.035	0	0	0
Bra033962	AT1G50410.1	0	SNF2 domain-containing protein / helicase domain-containing protein / zinc finger protein-related	0	0	0	0	0	0	0	0	0	0	0	0	0	0	0	0	0	0	0	0	0
Bra039578	AT1G35720.1	ANNAT1,ATOXY5,OXY5	annexin 1	13.308	14.473	9.773	12.038	12.2255	12.9915	15.132	13.15	13.466	15.045	13.901	9.961	9.585	11.807	12.269	11.569	12.882	13.752	12.231	16.592	13.672
Bra030411	AT1G51860.1	0	Leucine-rich repeat protein kinase family protein	0.049	0.023	0.0475	0.0515	0.073	0.044	0.059	0.065	0.033	0.023	0.023	0.054	0.041	0.047	0.056	0.08	0.066	0.044	0.044	0.074	0.044
Bra011182	AT5G39560.1	0	Galactose oxidase/kelch repeat superfamily protein	0	0	0	0	0	0	0	0	0	0	0	0	0	0	0	0	0	0	0	0	0
Bra035784	AT3G20420.1	ATRTL2,RTL2	RNAse THREE-like protein 2	3.6985	3.4125	3.607	4.318	3.046	3.553	3.687	3.601	3.796	3.606	3.219	3.299	3.915	4.355	4.281	2.751	3.341	3.592	3.514	3.54	3.834
Bra003326	AT3G58180.1	0	ARM repeat superfamily protein	7.23	6.8505	7.052	7.0805	8.422	7.659	7.3945	7.792	6.668	6.762	6.939	7.126	6.978	7.236	6.925	9.11	7.734	7.748	7.57	7.355	7.434
Bra001655	AT3G17130.1	0	Plant invertase/pectin methylesterase inhibitor superfamily protein	0.0655	0.4125	0.1995	0.179	0.0675	0.155	0.065	0.131	0	0.586	0.239	0.237	0.162	0.236	0.122	0.027	0.108	0.141	0.169	0.064	0.066
Bra011380	0	0	0	0	0	0	0	0	0	0	0	0	0	0	0	0	0	0	0	0	0	0	0	0
Bra026537	AT1G61500.1	0	S-locus lectin protein kinase family protein	0.0055	0.0225	0.0315	0.009	0.0085	0.0135	0.0055	0	0.011	0.034	0.011	0.043	0.02	0.009	0.009	0	0.017	0.009	0.018	0	0.011
Bra009516	AT5G03700.1	0	D-mannose binding lectin protein with Apple-like carbohydrate-binding domain	4.2655	2.528	2.073	3.8605	4.38	2.925	4.1295	4.18	4.351	3.088	1.968	1.844	2.302	3.835	3.886	3.803	4.957	2.888	2.962	3.561	4.698
Bra000005	AT2G37550.1	AGD7,ASP1	ARF-GAP domain 7	42.19	30.403	34.248	27.258	31.4305	31.3595	35.885	42.002	42.378	28.603	32.203	34.315	34.181	26.892	27.624	31.418	31.443	31.871	30.848	34.354	37.416
Bra003959	AT1G70260.1	0	nodulin MtN21 /EamA-like transporter family protein	7.741	144.796	43.813	16.469	5.03	14.2525	20.1175	7.65	7.832	167.956	121.636	49.743	37.883	16.417	16.521	5.219	4.841	15.002	13.503	34.673	5.562
Bra030137	AT1G35220.1	0	0	8.7485	8.118	7.687	8.6445	6.7475	7.487	7.997	8.686	8.811	8.114	8.122	7.148	8.226	8.643	8.646	6.581	6.914	7.378	7.596	8.227	7.767
Bra022308	AT3G18280.1	0	Bifunctional inhibitor/lipid-transfer protein/seed storage 2S albumin superfamily protein	111.846	261.882	117.371	145.165	116.475	204.909	187.18	111.308	112.384	281.106	242.657	117.899	116.843	145.495	144.835	116.994	115.956	211.309	198.51	228.243	146.117
Bra028292	AT3G11100.1	0	sequence-specific DNA binding transcription factors	0	0	0	0	0	0	0.0265	0	0	0	0	0	0	0	0	0	0	0	0	0.053	0
Bra018411	AT5G40520.2	0	0	6.3135	6.98	8.7705	7.8995	8.831	8.1435	7.9665	6.318	6.309	7.089	6.871	9.336	8.205	7.736	8.063	9.588	8.074	7.748	8.539	8.089	7.844
Bra021451	AT2G47950.1	0	0	0	0	0	0	0	0	0	0	0	0	0	0	0	0	0	0	0	0	0	0	0
Bra001100	AT3G04290.1	ATLTL1,LTL1	Li-tolerant lipase 1	4.4995	5.3805	2.757	2.5595	5.1855	3.8385	7.517	4.583	4.416	4.846	5.915	2.339	3.175	2.569	2.55	3.582	6.789	3.31	4.367	8.397	6.637
Bra008551	AT1G01050.1	AtPPa1,PPa1	pyrophosphorylase 1	7.491	12.8205	12.9395	9.502	10.8815	10.982	9.2995	7.77	7.212	12.093	13.548	11.395	14.484	9.2	9.804	10.464	11.299	11.023	10.941	11.575	7.024
Bra016355	AT1G23260.1	MMZ1,UEV1A	MMS ZWEI homologue 1	132.122	97.9795	76.957	91.136	85.152	91.5935	131.13	134.901	129.342	100.009	95.95	78.808	75.106	92.778	89.494	78.04	92.264	92.858	90.329	110.492	151.767
Bra021008	0	0	0	0.158	0.1195	0	0.033	0.029	0.031	0.0215	0.153	0.163	0	0.239	0	0	0	0.066	0	0.058	0	0.062	0.043	0
Bra015179	AT2G06000.1	0	Pentatricopeptide repeat (PPR) superfamily protein	4.6295	3.867	5.494	4.058	5.2505	4.942	4.8785	4.234	5.025	3.764	3.97	5.552	5.436	3.901	4.215	5.643	4.858	5.027	4.857	5.07	4.687
Bra011327	AT4G32180.1	ATPANK2,PANK2	pantothenate kinase 2	35.311	21.9895	10.4635	10.407	10.5485	17.6575	35.4005	35.597	35.025	24.129	19.85	10.673	10.254	10.145	10.669	9.889	11.208	17.89	17.425	31.048	39.753
Bra015445	AT1G05630.2	5PTASE13,AT5PTASE13	Endonuclease/exonuclease/phosphatase family protein	0.1365	0.221	0.206	0.1745	0.1415	0.2255	0.1405	0.142	0.131	0.214	0.228	0.28	0.132	0.189	0.16	0.142	0.141	0.238	0.213	0.17	0.111
Bra003945	AT1G70720.1	0	Plant invertase/pectin methylesterase inhibitor superfamily protein	0.071	0.057	0.072	0.0375	0.0135	0.022	0.0535	0.109	0.033	0	0.114	0.032	0.112	0	0.075	0.027	0	0.044	0	0.085	0.022
Bra009749	AT5G24313.1	0	0	0	0	0	0	0	0.0485	0	0	0	0	0	0	0	0	0	0	0	0.097	0	0	0
Bra009450	AT5G04480.1	0	UDP-Glycosyltransferase superfamily protein	7.441	8.426	8.603	5.7745	5.54	7.326	7.2015	7.279	7.603	8.013	8.839	8.463	8.743	5.951	5.598	5.617	5.463	7.492	7.16	7.611	6.792
Bra031508	AT1G60450.1	AtGolS7,GolS7	galactinol synthase 7	0	0	0	0	0.062	0	0	0	0	0	0	0	0	0	0	0.124	0	0	0	0	0
Bra028653	AT3G15880.2	TPR4,WSIP2	WUS-interacting protein 2	15.1115	15.975	19.3255	15.102	17.3455	14.2345	15.2835	15.201	15.022	16.172	15.778	19.847	18.804	15.066	15.138	19.38	15.311	14.104	14.365	15.2	15.367
Bra040454	AT5G42220.1	0	Ubiquitin-like superfamily protein	0	0	0	0	0	0	0	0	0	0	0	0	0	0	0	0	0	0	0	0	0
Bra004963	AT2G40410.2	0	Staphylococcal nuclease homologue	12.229	7.3925	28.291	33.876	28.54	25.929	10.205	12.058	12.4	6.345	8.44	25.454	31.128	33.618	34.134	29.401	27.679	26.747	25.111	9.12	11.29
Bra009348	AT5G08535.2	0	D111/G-patch domain-containing protein	14.0655	7.7195	6.862	8.5755	8.8705	9.0605	11.629	14.295	13.836	6.942	8.497	6.026	7.698	9.474	7.677	8.084	9.657	9.288	8.833	9.885	13.373
Bra000800	AT4G04500.1	CRK37	cysteine-rich RLK (RECEPTOR-like protein kinase) 37	0.065	0.113	0.1265	0.1415	0.0715	0.093	0.0925	0.065	0.065	0.101	0.125	0.172	0.081	0.151	0.132	0.027	0.116	0.097	0.089	0.096	0.089
Bra002464	AT5G60640.1	ATPDI2,ATPDIL1-4,PDI2,PDIL1-4	PDI-like 1-4	46.488	60.356	77.8995	62.7135	75.928	67.6745	54.9395	46.215	46.761	59.911	60.801	74.161	81.638	62.23	63.197	77.572	74.284	69.597	65.752	63.212	46.667
Bra024694	AT1G26690.1	0	emp24/gp25L/p24 family/GOLD family protein	15.6625	14.0985	13.3985	13.758	12.63	12.366	14.856	16.412	14.913	14.786	13.411	13.551	13.246	13.328	14.188	11.507	13.753	11.683	13.049	13.946	15.766
Bra027439	AT1G47830.1	0	SNARE-like superfamily protein	29.7645	35.119	40.9695	37.432	43.675	37.2925	33.786	29.497	30.032	34.486	35.752	39.695	42.244	38.067	36.797	45.694	41.656	37.946	36.639	36.937	30.635
Bra004606	AT2G41210.1	PIP5K5	phosphatidylinositol- 4-phosphate 5-kinase 5	0	0	0	0	0	0	0	0	0	0	0	0	0	0	0	0	0	0	0	0	0
Bra033676	AT5G43360.1	ATPT4,PHT1;3,PHT3	phosphate transporter 1;3	0.06	0.04	0.114	0.104	0.3205	0.0885	0.055	0.076	0.044	0.023	0.057	0.086	0.142	0.076	0.132	0.177	0.464	0.106	0.071	0.032	0.078
Bra021146	AT3G15930.1	0	Pentatricopeptide repeat (PPR) superfamily protein	1.041	0.6395	1.4175	1.075	1.2165	1.027	1.133	1.157	0.925	0.687	0.592	1.466	1.369	1.096	1.054	1.123	1.31	0.898	1.156	1.169	1.097
Bra030471	AT3G18870.1	0	Mitochondrial transcription termination factor family protein	0	0	0	0	0	0	0	0	0	0	0	0	0	0	0	0	0	0	0	0	0
Bra035724	AT5G51100.1	FSD2	Fe superoxide dismutase 2	0.0925	0.1135	0.17	0.132	0.2285	0.093	0.1355	0.076	0.109	0.09	0.137	0.086	0.254	0.142	0.122	0.142	0.315	0.07	0.116	0.149	0.122
Bra032199	AT1G44100.1	AAP5	amino acid permease 5	15.868	27.1385	14.6345	23.289	24.41	22.5765	22.0945	15.714	16.022	32.243	22.034	16.063	13.206	22.878	23.7	20.229	28.591	22.257	22.896	24.224	19.965
Bra031946	AT3G04090.1	SIP1;1,SIP1A	small and basic intrinsic protein 1A	26.7125	34.566	102.985	54.173	47.443	29.81	31.844	25.655	27.77	34.858	34.274	108.53	97.44	54.153	54.193	47.038	47.848	29.644	29.976	31.048	32.64
Bra002820	AT5G56800.1	0	Protein with RNI-like/FBD-like domains	0	0	0	0.014	0	0	0	0	0	0	0	0	0	0	0.028	0	0	0	0	0	0
Bra025741	AT1G19480.2	0	DNA glycosylase superfamily protein	13.003	9.49	9.245	11.3595	9.4605	10.182	12.4835	13.073	12.933	9.027	9.953	9.412	9.078	11.363	11.356	8.509	10.412	10.01	10.354	10.863	14.104
Bra012888	AT1G52950.1	0	Nucleic acid-binding, OB-fold-like protein	0.011	0	0	0	0	0	0	0	0.022	0	0	0	0	0	0	0	0	0	0	0	0
Bra008861	AT5G13050.1	5-FCL	5-formyltetrahydrofolate cycloligase	13.4875	15.261	19.8515	22.1405	21.298	17.165	14.2905	13.259	13.716	14.437	16.085	19.955	19.748	22.632	21.649	21.971	20.625	16.807	17.523	15.551	13.03
Bra032884	AT1G50870.1	0	F-box and associated interaction domains-containing protein	0	0	0	0	0.025	0	0	0	0	0	0	0	0	0	0	0	0.05	0	0	0	0
Bra030620	AT1G05680.1	UGT74E2	Uridine diphosphate glycosyltransferase 74E2	163.663	14.983	5.1495	12.043	17.906	24.2465	119.981	166.602	160.723	16.691	13.275	5.735	4.564	11.977	12.109	15.983	19.829	25.259	23.234	61.979	177.982
Bra017494	0	0	0	0	0	0	0	0	0	0	0	0	0	0	0	0	0	0	0	0	0	0	0	0
Bra013399	AT4G19460.1	0	UDP-Glycosyltransferase superfamily protein	0	0.136	0.332	0.0375	0.026	0.0265	0.0055	0	0	0.09	0.182	0.248	0.416	0.019	0.056	0.027	0.025	0.044	0.009	0.011	0
Bra020843	0	0	0	0	0	0	0	0	0	0	0	0	0	0	0	0	0	0	0	0	0	0	0	0
Bra031930	AT5G41770.1	0	crooked neck protein, putative / cell cycle protein, putative	0	0	0	0	0	0	0	0	0	0	0	0	0	0	0	0	0	0	0	0	0
Bra001577	AT3G14990.1	0	Class I glutamine amidotransferase-like superfamily protein	19.693	12.257	21.718	17.535	24.649	18.846	27.6915	20.09	19.296	13.355	11.159	22.025	21.411	17.777	17.293	20.317	28.981	17.696	19.996	25.989	29.394
Bra000390	AT2G45510.1	CYP704A2	cytochrome P450, family 704, subfamily A, polypeptide 2	2.261	1.9255	2.1955	1.801	1.445	3.424	3.4135	2.466	2.056	1.758	2.093	2.728	1.663	1.833	1.769	1.008	1.882	3.486	3.362	3.359	3.468
Bra025929	AT1G18150.1	ATMPK8	Protein kinase superfamily protein	11.1835	23.753	21.86	17.8125	11.2915	10.3515	11.169	11.185	11.182	26.473	21.033	22.877	20.843	17.673	17.952	10.19	12.393	10.785	9.918	9.907	12.431
Bra039848	0	0	0	0.5225	0.409	0.152	0.848	0.934	0.4335	0.378	0.469	0.576	0.09	0.728	0	0.304	0.642	1.054	1.114	0.754	0.458	0.409	0.457	0.299
Bra031261	AT3G21200.1	PGR7	proton gradient regulation 7	42.353	54.53	69.712	67.0175	61.7675	41.436	42.2395	41.893	42.813	50.625	58.435	73.223	66.201	69.361	64.674	73.83	49.705	39.135	43.737	42.953	41.526
Bra016070	AT1G72290.1	0	Kunitz family trypsin and protease inhibitor protein	0	0.7045	0.063	0.033	0	0.079	0	0	0	1.386	0.023	0.075	0.051	0.066	0	0	0	0.158	0	0	0
Bra006468	0	0	0	15.52	8.519	5.6245	5.675	9.942	8.0265	12.7285	15.409	15.631	7.528	9.51	5.153	6.096	5.743	5.607	10.384	9.5	7.985	8.068	12.383	13.074
Bra038089	AT4G15160.1	0	Bifunctional inhibitor/lipid-transfer protein/seed storage 2S albumin superfamily protein	0.3	1.4185	4.381	2.456	2.1475	0.4155	0.416	0.393	0.207	0.687	2.15	3.234	5.528	2.626	2.286	2.264	2.031	0.484	0.347	0.5	0.332
Bra022774	AT2G30050.1	0	transducin family protein / WD-40 repeat family protein	47.201	43.6145	66.0455	41.211	45.398	40.4215	43.479	49.936	44.466	42.319	44.91	64.987	67.104	41.194	41.228	48.436	42.36	40.904	39.939	40.923	46.035
Bra036814	AT3G51360.1	0	Eukaryotic aspartyl protease family protein	0	0.017	0	0	0.022	0	0.011	0	0	0	0.034	0	0	0	0	0.027	0.017	0	0	0.011	0.011
Bra003899	AT1G72050.2	TFIIIA	transcription factor IIIA	15.416	16.813	23.832	18.047	22.3695	20.2875	17.9135	15.234	15.598	16.916	16.71	24.569	23.095	17.569	18.525	25.598	19.141	19.387	21.188	18.144	17.683
Bra022186	AT3G16910.1	AAE7,ACN1	acyl-activating enzyme 7	231.897	96.5205	24.408	123.918	69.8645	140.194	210.291	231.466	232.328	114.085	78.956	26.391	22.425	125.092	122.744	55.025	84.704	146.713	133.674	171.801	248.78
Bra018918	AT1G51610.1	0	Cation efflux family protein	1.019	7.9565	196.457	32.9625	14.541	3.2885	1.1375	1.124	0.914	7.416	8.497	215.185	177.73	33.155	32.77	15.727	13.355	3.108	3.469	1.477	0.798
Bra011236	AT4G30960.1	ATCIPK6,CIPK6,SIP3,SNRK3.14	SOS3-interacting protein 3	77.0045	189.774	34.637	214.089	69.387	182.91	160.256	76.824	77.185	253.179	126.368	35.286	33.988	215.31	212.869	54.592	84.182	191.94	173.88	189.01	131.503
Bra010135	AT5G62930.1	0	SGNH hydrolase-type esterase superfamily protein	19.2075	17.7275	18.746	18.2055	26.637	24.4105	20.931	18.999	19.416	17.243	18.212	17.896	19.596	16.804	19.607	24.766	28.508	25.303	23.518	22.683	19.179
Bra039951	0	0	0	0	0	0	0	0	0	0	0	0	0	0	0	0	0	0	0	0	0	0	0	0
Bra012237	AT1G76340.1	GONST3	golgi nucleotide sugar transporter 3	0	0.1925	0.482	0	0.0085	0.013	0	0	0	0.192	0.193	0.69	0.274	0	0	0	0.017	0.026	0	0	0
Bra016893	AT2G42150.1	0	DNA-binding bromodomain-containing protein	2.005	2.11	1.3265	1.6215	1.862	1.8005	2.155	2.041	1.969	2.457	1.763	1.304	1.349	1.634	1.609	1.627	2.097	1.875	1.726	2.338	1.972
Bra008199	AT1G47620.1	CYP96A8	cytochrome P450, family 96, subfamily A, polypeptide 8	5.3005	13.9725	7.5495	5.3075	3.283	2.902	5.218	5.391	5.21	16.217	11.728	7.999	7.1	5.327	5.288	2.264	4.302	2.993	2.811	4.209	6.227
Bra023669	AT5G18270.1	ANAC087	Arabidopsis NAC domain containing protein 87	0.31	0.622	0.514	0.5795	0.5865	0.721	0.458	0.196	0.424	0.721	0.523	0.582	0.446	0.416	0.743	0.46	0.713	0.713	0.729	0.595	0.321
Bra028845	AT5G03500.1	0	Mediator complex, subunit Med7	8.608	6.556	5.8375	7.0285	6.3205	6.388	7.2285	9.025	8.191	6.446	6.666	6.005	5.67	7.113	6.944	6.183	6.458	6.603	6.173	7.122	7.335
Bra028523	AT5G42050.1	0	DCD (Development and Cell Death) domain protein	6.733	14.3085	11.1375	24.8535	10.1655	12.2365	9.12	6.744	6.722	18.584	10.033	12.355	9.92	24.059	25.648	7.465	12.866	12.696	11.777	10.385	7.855
Bra018263	AT2G31160.1	LSH3	Protein of unknown function (DUF640)	0.2885	6.434	5.599	3.1015	2.499	2.201	1.1395	0.327	0.25	5.804	7.064	4.808	6.39	2.966	3.237	1.707	3.291	2.756	1.646	1.382	0.897
Bra035624	AT5G56510.1	APUM12,PUM12	pumilio 12	0.011	0	0.0055	0.009	0.0085	0.0045	0.0105	0.011	0.011	0	0	0.011	0	0.009	0.009	0.009	0.008	0.009	0	0.021	0
Bra003879	AT1G72470.1	ATEXO70D1,EXO70D1	exocyst subunit exo70 family protein D1	3.2745	3.76	4.7485	4.6045	5.0045	4.238	4.312	3.416	3.133	3.573	3.947	4.355	5.142	4.326	4.883	4.67	5.339	4.358	4.118	4.868	3.756
Bra039097	AT3G27000.1	ARP2,ATARP2,WRM	actin related protein 2	5.18	7.1445	6.46	7.076	7.211	6.4775	6.246	4.998	5.362	7.134	7.155	6.307	6.613	7.547	6.605	7.094	7.328	6.524	6.431	6.941	5.551
Bra007825	AT3G63520.1	ATCCD1,ATNCED1,CCD1,NCED1	carotenoid cleavage dioxygenase 1	1.0785	4.8135	10.0415	1.2965	2.936	0.9855	1.1205	1.113	1.044	4.44	5.187	11.837	8.246	1.313	1.28	2.432	3.44	1.259	0.712	0.967	1.274
Bra022920	AT2G25450.1	0	2-oxoglutarate (2OG) and Fe(II)-dependent oxygenase superfamily protein	377.748	731.599	255.145	179.552	124.537	194.272	341.702	378.076	377.419	984.924	478.273	313.808	196.483	175.524	183.58	109.6	139.474	170.59	217.954	350.331	333.073
Bra010224	AT4G31720.1	STG1,TAF10,TAFII15	TBP-associated factor II 15	41.157	13.81	13.032	14.7	20.615	33.1065	34.88	42.166	40.148	14.482	13.138	12.797	13.267	16.341	13.059	18.433	22.797	34.627	31.586	30.804	38.956
Bra008286	AT1G76890.2	AT-GT2,GT2	Duplicated homeodomain-like superfamily protein	0.2725	0.357	0.2215	0.2215	0.333	0.4155	0.228	0.284	0.261	0.316	0.398	0.291	0.152	0.198	0.245	0.31	0.356	0.475	0.356	0.234	0.222
Bra028163	0	0	0	0	0	0	0	0	0	0	0	0	0	0	0	0	0	0	0	0	0	0	0	0
Bra038180	0	0	0	32.7655	33.281	25.269	26.818	26.775	27.999	37.642	32.007	33.524	35.974	30.588	26.855	23.683	25.617	28.019	24.395	29.155	28.103	27.895	37.713	37.571
Bra038902	AT3G51490.1	TMT3	tonoplast monosaccharide transporter3	0.0055	0	0.005	0	0	0	0.0055	0	0.011	0	0	0	0.01	0	0	0	0	0	0	0.011	0
Bra006609	AT5G22070.1	0	Core-2/I-branching beta-1,6-N-acetylglucosaminyltransferase family protein	13.275	9.552	10.4485	11.6705	12.2165	12.806	12.9435	12.975	13.575	9.219	9.885	9.811	11.086	11.392	11.949	12.33	12.103	13.47	12.142	12.968	12.919
Bra026579	AT2G02810.1	ATUTR1,UTR1	UDP-galactose transporter 1	17.453	7.3745	7.3845	14.9325	17.4675	18.7295	19.4905	17.111	17.795	7.776	6.973	7.223	7.546	14.792	15.073	15.877	19.058	18.726	18.733	18.484	20.497
Bra036366	0	0	0	1.53	1.092	0.702	2.0085	0.91	1.4825	0.917	1.331	1.729	1.228	0.956	0.755	0.649	2.446	1.571	0.867	0.953	1.426	1.539	0.903	0.931
Bra011551	AT4G34670.1	0	Ribosomal protein S3Ae	114.965	71.607	169.657	87.4885	132.726	99.909	85.1285	116.742	113.189	56.023	87.191	163.998	175.316	87.101	87.876	159.981	105.47	99.029	100.789	83.759	86.498
Bra011090	AT4G29230.1	anac075,NAC075	NAC domain containing protein 75	1.4435	1.4435	1.0635	1.216	0.984	1.0315	1.2515	1.484	1.403	1.431	1.456	1.143	0.984	1.124	1.308	1.114	0.854	1.004	1.059	1.329	1.174
Bra040729	AT1G13610.1	0	alpha/beta-Hydrolases superfamily protein	0	0	0	0	0	0	0	0	0	0	0	0	0	0	0	0	0	0	0	0	0
Bra023122	AT1G30700.1	0	FAD-binding Berberine family protein	0.0275	0.0285	0.0475	0.0045	0.029	0.0265	0.0325	0.022	0.033	0.011	0.046	0.065	0.03	0	0.009	0	0.058	0.044	0.009	0.021	0.044
Bra014846	0	0	0	0	0	0	0	0	0	0.037	0	0	0	0	0	0	0	0	0	0	0	0	0.074	0
Bra004101	AT4G26690.1	GPDL2,MRH5,SHV3	PLC-like phosphodiesterase family protein	4.2325	12.5115	16.412	35.201	28.3945	22.83	7.099	3.994	4.471	14.797	10.226	17.001	15.823	35.007	35.395	28.596	28.193	23.947	21.713	8.503	5.695
Bra001384	AT3G10986.1	0	Protein of unknown function (DUF567)	0.5775	0.758	0.576	0.467	0.51	0.6055	0.7345	0.535	0.62	0.902	0.614	0.625	0.527	0.595	0.339	0.672	0.348	0.731	0.48	0.638	0.831
Bra037786	AT5G64640.1	0	Plant invertase/pectin methylesterase inhibitor superfamily	1.122	3.9425	5.1815	4.392	3.253	2.2965	1.298	0.96	1.284	4.711	3.174	4.927	5.436	3.854	4.93	2.477	4.029	2.28	2.313	1.754	0.842
Bra011767	AT4G37450.1	AGP18,ATAGP18	arabinogalactan protein 18	40.2095	57.5505	58.0205	107.85	96.205	57.672	51.285	41.239	39.18	45.609	69.492	47.953	68.088	106.758	108.942	110.873	81.537	57.5	57.844	63.67	38.9
Bra037611	AT3G44940.1	0	Protein of unknown function (DUF1635)	0.681	0.9855	1.5905	1.777	1.1655	0.8445	0.599	0.677	0.685	0.879	1.092	1.315	1.866	1.851	1.703	1.336	0.995	0.995	0.694	0.744	0.454
Bra033926	AT4G29090.1	0	Ribonuclease H-like superfamily protein	0	0	0	0	0	0	0	0	0	0	0	0	0	0	0	0	0	0	0	0	0
Bra008752	AT5G14550.1	0	Core-2/I-branching beta-1,6-N-acetylglucosaminyltransferase family protein	16.5865	14.83	11.96	12.3545	11.2155	13.3515	14.2665	16.063	17.11	15.361	14.299	11.891	12.029	12.431	12.278	11.348	11.083	13.814	12.889	13.52	15.013
Bra002687	AT5G57880.1	ATPRD2,MPS1,PRD2	multipolar spindle 1	4.124	0.6	0.558	0.985	0.723	1.1855	3.122	4.158	4.09	0.699	0.501	0.528	0.588	0.982	0.988	0.584	0.862	1.321	1.05	1.424	4.82
Bra022474	AT1G65510.1	0	0	0	0	0	0	0	0	0	0	0	0	0	0	0	0	0	0	0	0	0	0	0
Bra035344	AT1G10000.1	0	Ribonuclease H-like superfamily protein	0	0	0	0	0	0	0	0	0	0	0	0	0	0	0	0	0	0	0	0	0
Bra021862	AT2G33585.1	0	0	7.779	6.0015	9.4855	8.486	7.126	8.6625	8.4495	7.868	7.69	7.089	4.914	10.177	8.794	9.144	7.828	5.979	8.273	7.985	9.34	7.526	9.373
Bra019197	AT4G25010.1	0	Nodulin MtN3 family protein	0.049	0.1475	0.1185	0.16	0.08	0.102	0.163	0.098	0	0.147	0.148	0.075	0.162	0.217	0.103	0.044	0.116	0.079	0.125	0.138	0.188
Bra021256	AT3G17580.1	0	0	1.0955	2.3785	1.4405	3.2945	4.1715	4.192	5.0425	1.266	0.925	2.22	2.537	1.542	1.339	3.23	3.359	2.963	5.38	3.803	4.581	5.963	4.122
Bra013804	AT4G24460.1	CLT2	CRT (chloroquine-resistance transporter)-like transporter 2	9.8	35.407	52.2505	41.819	18.621	15.203	10.7165	9.843	9.757	38.656	32.158	57.084	47.417	41.836	41.802	22.122	15.12	14.333	16.073	10.619	10.814
Bra000645	AT1G43080.1	0	Pectin lyase-like superfamily protein	0	0	0	0	0.021	0	0	0	0	0	0	0	0	0	0	0.009	0.033	0	0	0	0
Bra028655	AT5G08430.1	0	SWIB/MDM2 domain;Plus-3;GYF	7.7625	4.8525	5.2075	4.619	4.986	5.173	6.61	7.813	7.712	4.654	5.051	5.283	5.132	4.468	4.77	5.272	4.7	5.071	5.275	5.708	7.512
Bra002501	AT5G60250.1	0	zinc finger (C3HC4-type RING finger) family protein	3.7155	4.511	4.8635	7.1885	5.6725	5.631	4.4715	3.776	3.655	4.745	4.277	4.291	5.436	7.198	7.179	5.749	5.596	5.943	5.319	5.198	3.745
Bra026829	AT1G14450.1	0	NADH dehydrogenase (ubiquinone)s	1.623	0.8795	1.0205	0.797	1.044	1.1255	0.7935	1.31	1.936	0.462	1.297	0.722	1.319	1.02	0.574	0.513	1.575	0.854	1.397	0.989	0.598
Bra012197	AT1G19910.1	ATVHA-C2,AVA-2PE,AVA-P2	ATPase, F0/V0 complex, subunit C protein	48.901	40.216	38.9985	33.442	35.57	46.648	46.7205	48.615	49.187	36.774	43.658	39.404	38.593	33.136	33.748	31.374	39.766	47.807	45.489	45.6	47.841
Bra019409	AT3G25510.1	0	disease resistance protein (TIR-NBS-LRR class), putative	3.165	2.1455	1.823	3.6385	2.63	3.664	3.1825	3.186	3.144	2.243	2.048	1.962	1.684	3.457	3.82	2.574	2.686	3.619	3.709	3.008	3.357
Bra033273	AT1G01260.1	0	basic helix-loop-helix (bHLH) DNA-binding superfamily protein	9.1785	7.196	6.644	7.7165	7.172	7.3725	9.307	8.861	9.496	7.032	7.36	6.533	6.755	7.953	7.48	7.041	7.303	7.184	7.561	9.152	9.462
Bra021579	AT3G14840.2	0	Leucine-rich repeat transmembrane protein kinase	10.0995	18.8385	80.421	25.3405	26.2025	9.2905	11.152	10.018	10.181	17.93	19.747	86.699	74.143	25.381	25.3	25.447	26.958	9.544	9.037	9.928	12.376
Bra032586	AT1G02780.1	emb2386	Ribosomal protein L19e family protein	166.76	166.31	327.191	201.37	318.272	236.034	178.485	165.391	168.13	137.944	194.676	315.425	338.957	201.557	201.183	381.834	254.709	227.579	244.488	199.098	157.872
Bra008673	AT5G15802.1	0	0	31.545	23.4785	31.0965	24.592	25.8545	23.1875	29.512	30.85	32.24	21.886	25.071	30.132	32.061	25.211	23.973	29.012	22.697	23.639	22.736	26.35	32.674
Bra033182	0	0	0	0	0	0	0	0	0	0	0	0	0	0	0	0	0	0	0	0	0	0	0	0
Bra036988	AT4G33720.1	0	CAP (Cysteine-rich secretory proteins, Antigen 5, and Pathogenesis-related 1 protein) superfamily protein	0	0	0	0	0	0	0	0	0	0	0	0	0	0	0	0	0	0	0	0	0
Bra038644	AT5G63550.2	0	DEK domain-containing chromatin associated protein	3.59	5.7005	13.743	11.845	12.0635	8.848	4.5345	3.612	3.568	3.381	8.02	11.298	16.188	11.722	11.968	13.524	10.603	9.059	8.637	6.399	2.67
Bra039682	AT1G53600.1	0	Tetratricopeptide repeat (TPR)-like superfamily protein	0.414	0.464	1.752	0.9475	1.2415	0.855	0.691	0.371	0.457	0.473	0.455	1.79	1.714	0.869	1.026	1.513	0.97	0.74	0.97	0.872	0.51
Bra013682	AT4G23260.2	CRK18	cysteine-rich RLK (RECEPTOR-like protein kinase) 18	0.06	0.0735	0.212	0.08	0.0805	0.066	0.0435	0.055	0.065	0.113	0.034	0.323	0.101	0.066	0.094	0.053	0.108	0.07	0.062	0.021	0.066
Bra022302	AT5G59540.1	0	2-oxoglutarate (2OG) and Fe(II)-dependent oxygenase superfamily protein	0.142	0.335	0.205	0.08	0.189	0.0935	0.016	0.175	0.109	0.124	0.546	0.075	0.335	0.094	0.066	0.212	0.166	0.062	0.125	0.032	0
Bra034458	AT1G33970.1	0	P-loop containing nucleoside triphosphate hydrolases superfamily protein	3.9065	4.1285	67.124	50.9435	26.8815	19.564	4.6325	4.147	3.666	5.117	3.14	79.498	54.75	50.422	51.465	25.686	28.077	19.933	19.195	4.401	4.864
Bra024744	AT1G25460.1	0	NAD(P)-binding Rossmann-fold superfamily protein	20.669	34.664	39.265	41.9235	34.0535	29.7965	23.9385	21.389	19.949	32.119	37.209	40.363	38.167	42.299	41.548	34.584	33.523	30.542	29.051	23.99	23.887
Bra024346	AT5G65020.1	ANNAT2	annexin 2	9.9585	18.802	20.063	12.3025	16.1525	11.589	9.1645	10.236	9.681	17.299	20.305	18.198	21.928	12.44	12.165	13.869	18.436	13.189	9.989	12.723	5.606
Bra020764	AT3G06190.1	ATBPM2,BPM2	BTB-POZ and MATH domain 2	20.0415	13.275	11.7085	13.825	12.071	13.1555	19.3965	20.363	19.72	13.366	13.184	11.266	12.151	13.829	13.821	11.906	12.236	12.986	13.325	17.188	21.605
Bra000294	AT2G43180.1	0	Phosphoenolpyruvate carboxylase family protein	15.2095	21.844	21.681	25.414	21.74	19.771	17.295	15.354	15.065	23.599	20.089	22.661	20.701	24.682	26.146	20.468	23.012	18.559	20.983	18.336	16.254
Bra009527	0	0	0	1.6785	0.7455	0.7135	1.1025	1.1555	1.369	2.1515	1.997	1.36	1.195	0.296	0.453	0.974	1.048	1.157	1.15	1.161	1.092	1.646	2.253	2.05
Bra017028	AT4G03170.1	0	AP2/B3-like transcriptional factor family protein	0	0	0	0	0	0	0	0	0	0	0	0	0	0	0	0	0	0	0	0	0
Bra016266	AT1G69780.1	ATHB13	Homeobox-leucine zipper protein family	18.6525	21.4195	14.453	12.6185	19.5055	24.6785	21.1635	18.977	18.328	18.212	24.627	12.678	16.228	12.667	12.57	17.151	21.86	25.972	23.385	25.032	17.295
Bra036783	0	0	0	0.0925	0.182	0.4055	0.2165	0.254	0.3055	0.2345	0	0.185	0	0.364	0.507	0.304	0.198	0.235	0.433	0.075	0.22	0.391	0.17	0.299
Bra012675	AT4G17100.1	0	0	31.078	55.3105	72.856	49.4535	35.08	39.764	36.5655	31.232	30.924	57.51	53.111	72.533	73.179	48.816	50.091	34.257	35.903	39.865	39.663	39.073	34.058
Bra021011	AT4G18395.1	0	0	0.06	0.3555	0.3695	0.2545	0.101	0.132	0.0595	0.12	0	0.518	0.193	0.323	0.416	0.34	0.169	0.053	0.149	0.211	0.053	0.064	0.055
Bra037205	AT2G13290.1	0	beta-1,4-N-acetylglucosaminyltransferase family protein	20.6995	30.835	19.2165	13.575	13.273	19.5785	23.768	20.003	21.396	32.333	29.337	20.43	18.003	13.404	13.746	12.047	14.499	19.757	19.4	23.416	24.12
Bra037148	AT5G66800.1	0	0	1.2585	2.617	1.1875	1.4805	1.8055	1.821	1.3485	1.059	1.458	1.093	4.141	0.377	1.998	1.474	1.487	1.008	2.603	2.219	1.423	1.722	0.975
Bra002216	AT5G19140.1	AILP1,ATAILP1	Aluminium induced protein with YGL and LRDR motifs	259.874	778.962	633.871	66.003	29.765	136.197	346.711	258.868	260.88	856.74	701.183	777.944	489.799	65.309	66.697	15.62	43.91	152.339	120.056	288.054	405.367
Bra030855	AT1G55520.1	ATTBP2,TBP2	TATA binding protein 2	20.7375	24.7675	19.1075	21.5405	19.596	20.0425	28.908	20.286	21.189	24.737	24.798	18.985	19.23	21.272	21.809	19.371	19.821	20.276	19.809	32.643	25.173
Bra008909	AT5G12190.1	0	RNA-binding (RRM/RBD/RNP motifs) family protein	19.8145	15.7075	18.35	16.273	20.4025	17.674	20.7905	21.29	18.339	13.749	17.666	17.368	19.332	17.116	15.43	23.024	17.781	17.256	18.092	20.663	20.918
Bra038812	AT4G12120.1	ATSEC1B,SEC1B	Sec1/munc18-like (SM) proteins superfamily	0	0	0	0	0	0	0	0	0	0	0	0	0	0	0	0	0	0	0	0	0
Bra034612	AT4G34160.1	CYCD3,CYCD3;1	CYCLIN D3;1	12.724	18.5445	23.8785	27.499	30.4285	21.3445	14.3455	12.091	13.357	15.203	21.886	22.208	25.549	27.318	27.68	36.079	24.778	21.288	21.401	18.165	10.526
Bra014042	AT1G45160.2	0	Protein kinase superfamily protein	6.0415	10.8695	11.622	12.675	9.104	9.8045	9.971	5.926	6.157	12.036	9.703	12.29	10.954	12.695	12.655	9.031	9.177	10.002	9.607	12.574	7.368
Bra008408	AT1G79360.1	2-Oct,ATOCT2,OCT2	organic cation/carnitine transporter 2	13.2435	3.375	1.012	0.688	1.3255	2.9925	11.051	13.728	12.759	4.418	2.332	0.959	1.065	0.727	0.649	1.681	0.97	3.663	2.322	7.111	14.991
Bra020004	AT1G09645.1	0	0	21.648	26.821	37.217	22.345	23.484	20.493	22.3575	21.52	21.776	27.251	26.391	37.819	36.615	21.206	23.484	23.599	23.369	21.817	19.169	21.514	23.201
Bra018986	AT1G52760.1	LysoPL2	lysophospholipase 2	37.316	34.931	28.23	30.592	35.5345	29.6325	35.9685	37.932	36.7	34.565	35.297	28.213	28.247	30.907	30.277	38.441	32.628	28.746	30.519	41.646	30.291
Bra024896	AT2G01220.2	0	Nucleotidylyl transferase superfamily protein	27.373	20.0915	14.419	21.047	23.914	30.302	26.0175	27.303	27.443	20.106	20.077	16.484	12.354	21.395	20.699	20.538	27.29	30.005	30.599	25.5	26.535
Bra005353	AT2G35300.1	LEA18	Late embryogenesis abundant protein, group 1 protein	0	0.09	0	0.033	0	0	0	0	0	0.18	0	0	0	0	0.066	0	0	0	0	0	0
Bra016014	AT1G73190.1	ALPHA-TIP,TIP3;1	Aquaporin-like superfamily protein	0	0.0115	0	0	0	0	0	0	0	0.023	0	0	0	0	0	0	0	0	0	0	0
Bra021118	AT1G28030.1	0	2-oxoglutarate (2OG) and Fe(II)-dependent oxygenase superfamily protein	7.06	4.3425	3.0615	4.491	6.787	8.01	6.561	7.246	6.874	4.283	4.402	2.512	3.611	4.118	4.864	6.395	7.179	8.619	7.401	6.718	6.404
Bra039505	AT5G44320.1	0	Eukaryotic translation initiation factor 3 subunit 7 (eIF-3)	0.0325	0	0	0	0	0	0	0.065	0	0	0	0	0	0	0	0	0	0	0	0	0
Bra004381	AT1G69450.1	0	Early-responsive to dehydration stress protein (ERD4)	0.496	10.5535	6.78	5.93	1.9245	1.7155	0.5775	0.546	0.446	15.192	5.915	7.698	5.862	5.923	5.937	1.619	2.23	1.981	1.45	0.712	0.443
Bra019772	AT1G12530.1	0	0	1.122	0.0455	0.0635	0.057	0.1095	0.1105	0.525	0.96	1.284	0	0.091	0.086	0.041	0.076	0.038	0.186	0.033	0.07	0.151	0.33	0.72
Bra008648	AT3G02540.1	RAD23-3,RAD23C	Rad23 UV excision repair protein family	0	0	0	0	0	0	0	0	0	0	0	0	0	0	0	0	0	0	0	0	0
Bra003145	AT3G53560.1	0	Tetratricopeptide repeat (TPR)-like superfamily protein	16.9315	22.405	43.6195	30.267	41.675	22.4915	24.822	17.46	16.403	21.548	23.262	46.983	40.256	30.605	29.929	53.424	29.926	20.637	24.346	28.072	21.572
Bra037563	AT5G57030.1	LUT2	Lycopene beta/epsilon cyclase protein	1.7815	1.975	1.596	2.102	2.1325	2.168	2.1635	1.757	1.806	2.164	1.786	1.833	1.359	1.946	2.258	2.043	2.222	2.148	2.188	2.222	2.105
Bra029612	AT3G06970.1	0	RNA-binding (RRM/RBD/RNP motifs) family protein	0.049	0.034	0.1015	0.0615	0.025	0.018	0.038	0	0.098	0.045	0.023	0.162	0.041	0.057	0.066	0	0.05	0.018	0.018	0.043	0.033
Bra016000	AT1G73280.1	scpl3	serine carboxypeptidase-like 3	0	0	0	0	0	0	0	0	0	0	0	0	0	0	0	0	0	0	0	0	0
Bra005322	AT1G31650.1	ATROPGEF14,ROPGEF14	RHO guanyl-nucleotide exchange factor 14	0	0	0.1215	0	0	0	0	0	0	0	0	0	0.243	0	0	0	0	0	0	0	0
Bra013881	AT4G25260.1	0	Plant invertase/pectin methylesterase inhibitor superfamily protein	12.289	10.202	11.0765	13.2645	13.5295	9.8715	14.505	11.873	12.705	8.858	11.546	11.341	10.812	13.385	13.144	13.091	13.968	8.927	10.816	15.327	13.683
Bra029250	AT5G62560.1	0	RING/U-box superfamily protein with ARM repeat domain	34.8145	13.6755	7.724	12.105	11.127	15.736	25.419	34.68	34.949	12.927	14.424	7.902	7.546	12.374	11.836	11.428	10.826	16.164	15.308	21.599	29.239
Bra014386	AT3G62880.1	ATOEP16-4	Mitochondrial import inner membrane translocase subunit Tim17/Tim22/Tim23 family protein	30.607	28.0375	24.6545	27.9105	29.527	29.0455	34.052	32.803	28.411	28.547	27.528	24.764	24.545	28.546	27.275	29.808	29.246	28.684	29.407	33.525	34.579
Bra004791	AT2G43890.1	0	Pectin lyase-like superfamily protein	0	0	0	0	0	0	0	0	0	0	0	0	0	0	0	0	0	0	0	0	0
Bra003475	AT3G61810.1	0	Glycosyl hydrolase family 17 protein	0.06	0.0335	0.0365	0.1175	0.1435	0.2255	0.1625	0.011	0.109	0.056	0.011	0.032	0.041	0.132	0.103	0.212	0.075	0.229	0.222	0.17	0.155
Bra021279	AT3G02850.1	SKOR	STELAR K+ outward rectifier	0.0545	0.051	0.068	0.0325	0.245	0.084	0.0375	0.065	0.044	0.034	0.068	0.075	0.061	0.009	0.056	0.274	0.216	0.079	0.089	0.053	0.022
Bra032252	AT1G48330.1	0	0	0.447	2.7905	51.6655	23.56	1.113	0.5125	0.103	0.437	0.457	2.987	2.594	53.591	49.74	24.295	22.825	1.256	0.97	0.643	0.382	0.106	0.1
Bra025683	AT1G18740.1	0	Protein of unknown function (DUF793)	18.026	8.652	16.5295	12.421	14.4915	13.505	17.738	18.137	17.915	8.261	9.043	17.023	16.036	12.799	12.043	12.967	16.016	13.365	13.645	13.893	21.583
Bra026820	0	0	0	0	0	0	0	0	0	0	0	0	0	0	0	0	0	0	0	0	0	0	0	0
Bra008718	AT5G15140.1	0	Galactose mutarotase-like superfamily protein	0	0	0	0	0	0	0	0	0	0	0	0	0	0	0	0	0	0	0	0	0
Bra009540	AT5G03260.1	LAC11	laccase 11	11.925	19.7145	15.502	9.634	9.2515	10.703	10.21	12.233	11.617	16.849	22.58	12.118	18.886	9.38	9.888	10.296	8.207	11.577	9.829	13.329	7.091
Bra000072	AT4G30760.2	0	Putative endonuclease or glycosyl hydrolase	0.0545	0.091	0.0525	0.0235	0.0205	0.0575	0.076	0.076	0.033	0.068	0.114	0.054	0.051	0	0.047	0	0.041	0.088	0.027	0.074	0.078
Bra034403	AT1G31150.1	0	Domain of unknown function (DUF1985)	0	0	0	0	0	0	0	0	0	0	0	0	0	0	0	0	0	0	0	0	0
Bra001729	AT3G18990.1	REM39,VRN1	AP2/B3-like transcriptional factor family protein	13.1125	20.6665	108.793	31.048	30.271	34.0125	16.732	13.542	12.683	20.004	21.329	76.199	141.388	30.737	31.359	26.695	33.847	37.488	30.537	19.781	13.683
Bra040374	AT3G07360.1	ATPUB9,PUB9	plant U-box 9	8.781	10.679	12.9605	5.6755	4.6805	9.548	8.2595	8.643	8.919	11.462	9.896	14.511	11.41	5.753	5.598	3.998	5.363	9.685	9.411	8.376	8.143
Bra012711	AT4G16515.1	RGF6	0	3.4755	9.1685	8.3485	6.995	7.197	3.5955	6.0035	3.274	3.677	8.588	9.749	7.741	8.956	6.962	7.028	8.898	5.496	4.807	2.384	6.091	5.916
Bra008509	AT5G61020.1	ECT3	evolutionarily conserved C-terminal region 3	67.1845	31.3975	74.3255	39.8825	61.201	57.625	51.3555	67.778	66.591	25.109	37.686	71.962	76.689	40.362	39.403	69.257	53.145	58.028	57.222	45.153	57.558
Bra034840	AT3G11460.1	0	Pentatricopeptide repeat (PPR) superfamily protein	1.373	0.957	1.5335	1.15	1.413	1.5045	1.3915	1.484	1.262	0.879	1.035	1.596	1.471	1.105	1.195	1.566	1.26	1.417	1.592	1.52	1.263
Bra036296	AT4G02060.1	MCM7,PRL	Minichromosome maintenance (MCM2/3/5) family protein	2.866	7.5275	18.694	15.602	14.7285	8.695	4.273	3.23	2.502	5.534	9.521	17.346	20.042	15.68	15.524	16.558	12.899	8.575	8.815	6.197	2.349
Bra035139	AT1G79720.1	0	Eukaryotic aspartyl protease family protein	34.8035	28.089	22.036	33.6855	46.84	40.0145	38.716	34.702	34.905	22.45	33.728	21.626	22.446	32.569	34.802	42.085	51.595	34.504	45.525	43.484	33.948
Bra033731	AT5G44260.1	0	Zinc finger C-x8-C-x5-C-x3-H type family protein	1.7925	1.806	0.5675	0.9565	1.078	1.162	2.9675	1.921	1.664	1.826	1.786	0.496	0.639	0.878	1.035	0.548	1.608	1.426	0.898	3.752	2.183
Bra036420	AT1G11420.1	ATDUF2,DUF2	DOMAIN OF UNKNOWN FUNCTION 724 2	0.0435	0.0455	0.072	0.1745	0.076	0.0885	0.043	0.033	0.054	0.023	0.068	0.043	0.101	0.208	0.141	0.053	0.099	0.097	0.08	0.053	0.033
Bra002726	AT5G57480.1	0	P-loop containing nucleoside triphosphate hydrolases superfamily protein	2.9305	0.7875	0.574	0.9145	1.7925	1.566	2.262	2.848	3.013	0.665	0.91	0.55	0.598	0.982	0.847	2.424	1.161	1.611	1.521	2.264	2.26
Bra014744	AT3G55440.1	ATCTIMC,CYTOTPI,TPI	triosephosphate isomerase	279.288	329.558	402.547	354.94	303.337	262.63	240.892	281.838	276.739	332.418	326.698	420.312	384.782	353.371	356.509	308.429	298.246	266.212	259.049	231.442	250.342
Bra001398	AT3G11320.1	0	Nucleotide-sugar transporter family protein	7.5725	6.476	6.0065	5.9585	6.903	7.24	7.5355	7.672	7.473	6.491	6.461	6.059	5.954	6.272	5.645	6.669	7.137	7.88	6.6	6.75	8.321
Bra016404	AT1G21830.1	0	0	37.5745	13.273	11.814	16.446	18.3105	21.0135	34.79	36.524	38.625	11.315	15.231	12.786	10.842	16.408	16.484	18.84	17.781	20.056	21.971	27.19	42.39
Bra000487	AT2G28550.1	RAP2.7,TOE1	related to AP2.7	0.8935	4.756	12.6405	3.94	3.2345	2.078	1.1055	0.775	1.012	4.564	4.948	10.037	15.244	3.816	4.064	2.83	3.639	2.368	1.788	1.424	0.787
Bra011528	AT3G52380.1	CP33,PDE322	chloroplast RNA-binding protein 33	0.1035	0.2485	0.343	0.1225	0.362	0.1725	0.2585	0.044	0.163	0.372	0.125	0.453	0.233	0.142	0.103	0.31	0.414	0.167	0.178	0.074	0.443
Bra022904	AT2G32790.1	0	Ubiquitin-conjugating enzyme family protein	0.136	0.1025	0.1665	0.306	0.3855	0.2615	0.1455	0.131	0.141	0	0.205	0.14	0.193	0.217	0.395	0.531	0.24	0.229	0.294	0.191	0.1
Bra040974	AT2G02070.1	AtIDD5,IDD5	indeterminate(ID)-domain 5	26.7795	19.559	33.637	33.1885	26.114	20.9965	23.953	26.747	26.812	19.7	19.418	36.795	30.479	33.212	33.165	26.323	25.905	19.827	22.166	22.268	25.638
Bra040954	AT4G15060.1	0	0	0	0	0	0	0	0.013	0	0	0	0	0	0	0	0	0	0	0	0.026	0	0	0
Bra017543	0	0	0	0.0275	0.034	0.005	0.0095	0.004	0.0135	0.022	0.033	0.022	0.045	0.023	0	0.01	0.019	0	0	0.008	0.009	0.018	0.011	0.033
Bra008255	AT1G76360.1	0	Protein kinase superfamily protein	10.176	10.038	15.984	9.9175	9.549	9.0885	10.7165	10.323	10.029	12.295	7.781	17.778	14.19	9.824	10.011	8.04	11.058	9.077	9.1	8.248	13.185
Bra019121	AT4G26080.1	ABI1,AtABI1	Protein phosphatase 2C family protein	10.2365	45.7345	49.571	56.209	20.0335	24.9775	14.33	10.629	9.844	54.704	36.765	51.198	47.944	55.929	56.489	15.488	24.579	25.743	24.212	14.711	13.949
Bra011691	AT1G75250.1	ATRL6,RL6,RSM3	RAD-like 6	0.42	4.709	5.4865	0.235	1.577	0.1375	0.053	0.622	0.218	0.124	9.294	0.323	10.65	0.094	0.376	0.46	2.694	0.088	0.187	0.106	0
Bra038013	AT1G55770.1	0	Plant invertase/pectin methylesterase inhibitor superfamily protein	0	0	0	0	0	0	0	0	0	0	0	0	0	0	0	0	0	0	0	0	0
Bra000110	AT2G38995.2	0	O-acyltransferase (WSD1-like) family protein	0.0275	0.0115	0.0775	0.071	0.034	0.009	0.0215	0.011	0.044	0	0.023	0.054	0.101	0.076	0.066	0.027	0.041	0	0.018	0.021	0.022
Bra024512	AT2G17450.1	RHA3A	RING-H2 finger A3A	21.0585	21.2035	30.4985	21.085	17.4075	23.9955	20.3885	20.428	21.689	15.755	26.652	31.34	29.657	21.537	20.633	18.186	16.629	25.567	22.424	18.463	22.314
Bra025134	AT3G08505.1	0	zinc finger (CCCH-type/C3HC4-type RING finger) family protein	0	0	0	0	0	0	0	0	0	0	0	0	0	0	0	0	0	0	0	0	0
Bra004648	AT2G41770.1	0	Protein of unknown function (DUF288)	4.957	7.1515	7.1935	5.694	6.2075	5.4745	5.124	4.791	5.123	6.807	7.496	7.277	7.11	5.771	5.617	6.413	6.002	5.283	5.666	5.761	4.487
Bra002089	AT1G64870.1	0	0	0	0	0	0	0	0	0	0	0	0	0	0	0	0	0	0	0	0	0	0	0
Bra009163	AT5G06120.2	0	ARM repeat superfamily protein	2.4785	3.738	3.994	3.7235	3.737	3.248	2.823	2.488	2.469	3.449	4.027	3.698	4.29	3.552	3.895	3.901	3.573	3.214	3.282	3.242	2.404
Bra025310	AT4G39240.1	0	Galactose oxidase/kelch repeat superfamily protein	0	0	0	0	0	0	0	0	0	0	0	0	0	0	0	0	0	0	0	0	0
Bra015795	AT1G76050.2	0	Pseudouridine synthase family protein	8.4705	11.212	14.646	13.0095	12.832	9.0025	9.834	8.468	8.473	11.743	10.681	15.255	14.037	12.979	13.04	13.984	11.68	8.461	9.544	9.885	9.783
Bra010628	AT4G38010.1	0	Pentatricopeptide repeat (PPR-like) superfamily protein	1.7325	1.6185	2.0855	1.438	1.642	1.518	1.5535	1.844	1.621	1.69	1.547	2.264	1.907	1.455	1.421	1.742	1.542	1.435	1.601	1.733	1.374
Bra027396	AT1G04080.3	PRP39	Tetratricopeptide repeat (TPR)-like superfamily protein	0	0	0	0	0	0	0	0	0	0	0	0	0	0	0	0	0	0	0	0	0
Bra024298	0	0	0	0	0	0	0	0	0	0	0	0	0	0	0	0	0	0	0	0	0	0	0	0
Bra030000	AT3G50280.1	0	HXXXD-type acyl-transferase family protein	0	0	0	0	0	0	0	0	0	0	0	0	0	0	0	0	0	0	0	0	0
Bra040069	AT4G32180.1	ATPANK2,PANK2	pantothenate kinase 2	31.5535	35.3405	31.73	32.56	28.2975	27.7475	32.374	32.629	30.478	36.999	33.682	34.391	29.069	31.814	33.306	26.951	29.644	27.627	27.868	30.889	33.859
Bra028278	AT5G51820.1	ATPGMP,PGM,PGM1,STF1	phosphoglucomutase	153.005	133.645	140.197	168.242	146.948	143.05	153.145	154.74	151.27	123.654	143.636	148.549	131.844	170.177	166.306	164.395	129.501	138.595	147.506	157.558	148.732
Bra004949	AT2G45950.1	ASK20,SK20	SKP1-like 20	5.3815	4.342	2.0705	2.2905	2.204	3.6505	5.3355	5.118	5.645	4.35	4.334	2.275	1.866	2.163	2.418	2.087	2.321	3.636	3.665	5.187	5.484
Bra001450	AT3G12390.1	0	Nascent polypeptide-associated complex (NAC), alpha subunit family protein	47.301	43.6365	118.447	54.803	96.424	67.266	49.088	47.677	46.925	35.038	52.235	110.902	125.992	56.137	53.469	118.365	74.483	63.425	71.107	56.229	41.947
Bra031096	AT4G29390.1	0	Ribosomal protein S30 family protein	11.93	9.9475	14.629	11.8185	15.4685	14.274	11.9175	11.96	11.9	9.737	10.158	12.279	16.979	12.516	11.121	17.168	13.769	13.426	15.122	13.021	10.814
Bra040016	AT3G07570.1	0	Cytochrome b561/ferric reductase transmembrane with DOMON related domain	0.0275	0.0285	0.031	0	0.026	0	0.0105	0.022	0.033	0	0.057	0.032	0.03	0	0	0.027	0.025	0	0	0.021	0
Bra025649	AT5G39720.1	AIG2L	avirulence induced gene 2 like protein	27.826	106.688	49.66	61.299	31.7185	56.836	43.421	28.143	27.509	136.479	76.897	50.088	49.232	60.737	61.861	28.72	34.717	60	53.672	51.797	35.045
Bra018323	AT2G30280.1	DMS4,RDM4	RNA-directed DNA methylation 4	23.975	9.9135	10.7425	10.304	13.006	15.4685	20.969	24.771	23.179	9.76	10.067	11.018	10.467	10.381	10.227	13.055	12.957	15.531	15.406	16.444	25.494
Bra001551	AT3G14420.1	0	Aldolase-type TIM barrel family protein	191.846	284.13	203.055	437.316	239.266	277.47	250.856	194.374	189.319	319.243	249.016	226.138	179.971	433.68	440.951	234.227	244.305	279.656	275.283	253.275	248.436
Bra009077	AT5G09876.1	0	0	0.1855	0.102	0.1855	0.245	0.145	0	0.17	0.273	0.098	0.113	0.091	0.28	0.091	0.085	0.405	0	0.29	0	0	0.085	0.255
Bra026954	AT1G12775.1	0	Pentatricopeptide repeat (PPR) superfamily protein	1.596	1.7205	1.4615	1.65	1.716	1.6025	1.8095	1.604	1.588	1.792	1.649	1.391	1.532	1.625	1.675	1.84	1.592	1.47	1.735	1.913	1.706
Bra011721	AT4G37170.1	0	Pentatricopeptide repeat (PPR) superfamily protein	0.501	0.6965	0.8915	0.9805	0.894	0.54	0.563	0.458	0.544	0.631	0.762	0.83	0.953	1.058	0.903	1.017	0.771	0.555	0.525	0.616	0.51
Bra016770	AT1G12470.1	0	zinc ion binding	7.697	6.262	5.618	6.4815	6.2855	6.747	7.706	7.704	7.69	6.097	6.427	5.617	5.619	6.499	6.464	6.006	6.565	6.876	6.618	7.834	7.578
Bra006398	AT5G17340.1	0	Putative membrane lipoprotein	0	0	0	0	0	0	0	0	0	0	0	0	0	0	0	0	0	0	0	0	0
Bra016015	AT1G73165.1	CLE1	CLAVATA3/ESR-RELATED 1	0	0	0	0	0	0	0	0	0	0	0	0	0	0	0	0	0	0	0	0	0
Bra002782	AT1G63190.1	0	Cystatin/monellin superfamily protein	7.1355	5.8465	7.86	5.7555	6.321	5.1795	4.2125	6.733	7.538	3.787	7.906	5.293	10.427	5.734	5.777	5.289	7.353	5.582	4.777	4.06	4.365
Bra019513	AT3G47790.1	ATATH7,ATH7	ABC2 homolog 7	0.011	0.017	0.005	0.0235	0.013	0.0265	0.0105	0	0.022	0.023	0.011	0	0.01	0.019	0.028	0.018	0.008	0.035	0.018	0.021	0
Bra018335	AT2G30130.1	ASL5,LBD12,PCK1	Lateral organ boundaries (LOB) domain family protein	0	0.017	0	0.014	0	0	0	0	0	0.034	0	0	0	0	0.028	0	0	0	0	0	0
Bra024008	AT4G31440.1	0	0	1.0515	0.979	0.8725	1.098	0.9645	1.1815	1.021	0.917	1.186	1.116	0.842	0.852	0.893	1.011	1.185	0.893	1.036	1.127	1.236	0.967	1.075
Bra011067	AT4G28880.1	ckl3	casein kinase I-like 3	4.2765	4.89	4.0785	5.3685	6.0915	6.742	6.459	4.267	4.286	5.15	4.63	3.806	4.351	5.214	5.523	4.706	7.477	7.017	6.467	7.345	5.573
Bra028859	AT5G02890.1	0	HXXXD-type acyl-transferase family protein	0.681	4.565	0.849	1.0935	1.081	3.7245	1.8115	0.666	0.696	5.376	3.754	1.089	0.609	1.19	0.997	0.239	1.923	3.962	3.487	2.615	1.008
Bra005812	AT5G04670.1	0	Enhancer of polycomb-like transcription factor protein	12.545	11.066	12.758	12.048	11.49	10.6695	11.7935	12.418	12.672	11.371	10.761	12.29	13.226	12.185	11.911	11.366	11.614	10.363	10.976	10.746	12.841
Bra015028	AT3G24300.1	AMT1;3,ATAMT1;3	ammonium transporter 1;3	0	0.0855	0.061	0.0425	0.1245	0.0045	0	0	0	0	0.171	0	0.122	0.057	0.028	0	0.249	0.009	0	0	0
Bra026033	AT1G16650.1	0	S-adenosyl-L-methionine-dependent methyltransferases superfamily protein	7.507	3.46	3.289	3.8275	4.374	5.2395	6.5055	7.857	7.157	3.223	3.697	3.008	3.57	3.882	3.773	4.263	4.485	5.089	5.39	6.197	6.814
Bra000632	AT4G07390.1	0	Mannose-P-dolichol utilization defect 1 protein	30.925	38.5055	42.0205	37.9395	38.813	39.298	37.2515	30.904	30.946	40.087	36.924	41.28	42.761	37.821	38.058	39.087	38.539	39.654	38.942	39.148	35.355
Bra035087	AT1G79040.1	PSBR	photosystem II subunit R	3057.91	4010.55	2306.83	2221.43	1530.71	2755.88	3593.79	3057.28	3058.54	3821.86	4199.24	2403.58	2210.08	2213.91	2228.94	1400.9	1660.53	2766.98	2744.78	3640.29	3547.29
Bra018408	AT2G29130.1	ATLAC2,LAC2	laccase 2	16.092	14.358	9.8235	8.932	9.281	14.1055	13.1615	16.292	15.892	11.608	17.108	8.571	11.076	8.822	9.042	8.482	10.08	15.909	12.302	15.232	11.091
Bra003599	AT1G79650.1	RAD23,RAD23B	Rad23 UV excision repair protein family	8.775	10.0925	14.32	12.9235	11.732	9.7625	8.6445	8.446	9.104	9.253	10.932	13.649	14.991	12.506	13.341	12.48	10.984	9.376	10.149	9.301	7.988
Bra023655	AT5G18020.1	0	SAUR-like auxin-responsive protein family	1.291	1.4735	0.157	0.1415	0.6495	0.496	1.816	1.451	1.131	1.195	1.752	0.162	0.152	0.142	0.141	0.619	0.68	0.449	0.543	1.361	2.271
Bra027060	AT3G17940.1	0	Galactose mutarotase-like superfamily protein	0.022	0.0225	0.042	0.019	0	0.0705	0.0435	0.044	0	0.045	0	0.043	0.041	0.038	0	0	0	0.07	0.071	0.043	0.044
Bra019262	AT4G23870.1	0	0	23.113	3.179	0.514	2.777	3.4085	5.3805	28.893	22.927	23.299	2.479	3.879	0.744	0.284	3.145	2.409	3.75	3.067	6.207	4.554	18.697	39.089
Bra015078	0	0	0	0	0	0	0	0	0	0	0	0	0	0	0	0	0	0	0	0	0	0	0	0
Bra003758	AT1G75330.1	OTC	ornithine carbamoyltransferase	43.374	62.221	88.39	83.862	98.426	69.9735	55.625	44.327	42.421	61.139	63.303	89.168	87.612	85.013	82.711	112.819	84.033	68.796	71.151	64.073	47.177
Bra038955	AT5G33370.1	0	GDSL-like Lipase/Acylhydrolase superfamily protein	1.002	0.636	2.275	5.9055	5.247	2.1075	1.271	0.884	1.12	0.214	1.058	1.477	3.073	5.564	6.247	3.025	7.469	1.902	2.313	1.733	0.809
Bra028338	AT3G23710.1	0	Tic22-like family protein	9.414	22.1565	35.5295	23.9165	28.7395	23.7645	17.532	10.083	8.745	23.644	20.669	35.976	35.083	23.851	23.982	32.063	25.416	22.917	24.612	21.248	13.816
Bra014801	AT3G54660.1	ATGR2,EMB2360,GR	glutathione reductase	2.566	4.159	4.686	3.502	3.141	2.9115	2.7865	2.608	2.524	4.632	3.686	4.625	4.747	3.419	3.585	3.14	3.142	2.923	2.9	2.615	2.958
Bra037881	AT4G08940.1	0	Ubiquitin carboxyl-terminal hydrolase family protein	7.0055	10.6575	14.404	13.4665	12.013	8.732	8.638	6.886	7.125	11.191	10.124	14.791	14.017	13.375	13.558	13.1	10.926	8.311	9.153	8.822	8.454
Bra029042	AT5G54150.1	0	0	1.629	1.352	0.9245	0.891	1.1405	1.3405	1.591	1.55	1.708	1.521	1.183	0.906	0.943	0.945	0.837	1.079	1.202	1.4	1.281	1.531	1.651
Bra021013	0	0	0	0	0	0	0	0	0	0	0	0	0	0	0	0	0	0	0	0	0	0	0	0
Bra006718	AT5G59380.1	ATMBD6,MBD6	methyl-CPG-binding domain 6	2.642	1.7845	2.609	2.5785	2.981	2.3355	1.56	2.641	2.643	1.465	2.104	2.49	2.728	2.89	2.267	3.052	2.91	2.421	2.25	1.414	1.706
Bra006058	AT5G44050.1	0	MATE efflux family protein	4.712	13.938	12.5135	18.925	19.449	18.102	13.086	4.649	4.775	16.319	11.557	11.061	13.966	19.052	18.798	20.636	18.262	16.297	19.907	19.558	6.614
Bra005972	AT5G08150.1	SOB5	suppressor of phytochrome b 5	0	0	0	0	0	0	0	0	0	0	0	0	0	0	0	0	0	0	0	0	0
Bra020537	AT5G26594.1	ARR24,RR24	response regulator 24	0	0.023	0	0	0	0	0.022	0	0	0	0.046	0	0	0	0	0	0	0	0	0	0.044
Bra014069	AT1G47260.1	APFI,GAMMA CA2	gamma carbonic anhydrase 2	58.2055	49.3455	64.6895	49.6915	58.988	53.8025	65.523	58	58.411	48.788	49.903	63.736	65.643	49.95	49.433	61.341	56.635	54.938	52.667	78.551	52.495
Bra038048	AT4G15990.1	0	0	32.672	26.569	16.6445	13.73	17.85	26.179	49.2185	34.724	30.62	27.566	25.572	15.621	17.668	13.413	14.047	17.894	17.806	28.279	24.079	41.433	57.004
Bra034975	AT3G43600.1	AAO2,AO3,AOgamma,atAO-2,AtAO3	aldehyde oxidase 2	29.765	16.8085	9.192	10.417	10.745	19.1805	26.7825	29.879	29.651	17.908	15.709	9.692	8.692	10.4	10.434	9.429	12.061	18.436	19.925	24.171	29.394
Bra005151	AT2G37900.1	0	Major facilitator superfamily protein	1.0405	1.3655	2.331	0.9425	0.9355	0.6285	0.6855	1.004	1.077	1.127	1.604	2.167	2.495	0.916	0.969	1.017	0.854	0.572	0.685	0.595	0.776
Bra026433	AT1G52940.1	ATPAP5,PAP5	purple acid phosphatase 5	5.0865	7.493	4.909	6.6565	8.4	8.8145	8.546	4.31	5.863	8.047	6.939	4.808	5.01	7.169	6.144	6.687	10.113	9.526	8.103	9.768	7.324
Bra035218	AT4G11490.1	CRK33	cysteine-rich RLK (RECEPTOR-like protein kinase) 33	0.0055	0.023	0.021	0	0.0175	0.013	0.0055	0	0.011	0.023	0.023	0.022	0.02	0	0	0.027	0.008	0.026	0	0	0.011
Bra023068	AT2G36410.1	0	Family of unknown function (DUF662)	13.788	5.7215	6.7345	9.155	12.656	12.2685	9.82	14.23	13.346	4.959	6.484	6.501	6.968	9.758	8.552	14.453	10.859	10.785	13.752	8.705	10.935
Bra017573	0	0	0	0	0	0	0	0	0	0	0	0	0	0	0	0	0	0	0	0	0	0	0	0
Bra037991	AT1G55310.3	ATSCL33,SCL33,SR33	SC35-like splicing factor 33	27.052	16.1935	14.5775	19.392	21.595	17.604	26.7895	27.172	26.932	15.631	16.756	14.489	14.666	19.459	19.325	22.582	20.608	17.071	18.137	24.362	29.217
Bra015601	AT1G47820.1	0	0	2.287	4.2795	7.2235	3.8505	5.9575	4.2355	3.7615	1.822	2.752	4.373	4.186	6.921	7.526	3.618	4.083	7.041	4.874	4.032	4.439	4.698	2.825
Bra021352	0	0	0	0.763	0.5035	0.4635	0.292	0.429	0.5615	1.086	0.797	0.729	0.518	0.489	0.42	0.507	0.349	0.235	0.336	0.522	0.634	0.489	1.297	0.875
Bra035042	AT1G78510.1	SPS1	solanesyl diphosphate synthase 1	137.615	120.018	33.966	25.1135	39.837	87.6215	145.047	138.688	136.542	136.761	103.276	35.07	32.862	24.673	25.554	38.963	40.711	84.256	90.987	144.42	145.674
Bra015395	AT1G05170.2	0	Galactosyltransferase family protein	24.704	24.945	16.311	14.0225	12.059	36.1705	35.4185	24.575	24.833	24.512	25.378	16.84	15.782	13.659	14.386	11.791	12.327	38.985	33.356	44.335	26.502
Bra004194	AT1G66880.1	0	Protein kinase superfamily protein	0	0	0.005	0	0.004	0	0	0	0	0	0	0	0.01	0	0	0	0.008	0	0	0	0
Bra004973	AT2G40260.1	0	Homeodomain-like superfamily protein	3.0345	2.949	2.6305	1.3385	1.1265	2.459	4.1625	3.034	3.035	3.122	2.776	2.857	2.404	1.294	1.383	0.885	1.368	1.778	3.14	3.561	4.764
Bra037164	AT5G66570.1	MSP-1,OE33,OEE1,OEE33,PSBO-1,PSBO1	PS II oxygen-evolving complex 1	2049.68	3233.81	2652.39	2424.73	1133.97	1398.86	2123.02	2031.5	2067.86	2895.11	3572.51	2760.07	2544.7	2451.32	2398.14	1184.86	1083.08	1400.3	1397.42	2225.14	2020.89
Bra011040	AT4G28560.1	RIC7	ROP-interactive CRIB motif-containing protein 7	0.8665	0.17	0.6015	0.5895	1.916	1.2345	1.1	1.069	0.664	0.056	0.284	0.625	0.578	0.633	0.546	1.76	2.072	1.206	1.263	1.424	0.776
Bra036926	AT1G43620.1	TT15,UGT80B1	UDP-Glycosyltransferase superfamily protein	10.8355	14.8885	13.7735	13.3815	11.593	11.5855	12.9145	11.425	10.246	14.978	14.799	14.382	13.165	13.328	13.435	11.216	11.97	11.305	11.866	13.52	12.309
Bra023780	AT3G22960.1	PKP-ALPHA,PKP1	Pyruvate kinase family protein	54.8985	35.8915	73.2185	70.048	66.769	41.6125	43.7355	54.192	55.605	32.243	39.54	71.25	75.187	69.569	70.527	78.66	54.878	38.43	44.795	41.114	46.357
Bra035410	AT1G60010.1	0	0	69.38	71.9985	65.5575	78.1415	62.2185	56.0115	69.405	66.883	71.877	74.562	69.435	69.407	61.708	80.215	76.068	53.61	70.827	56.047	55.976	54.284	84.526
Bra025909	0	0	0	0	0	0	0	0	0	0	0	0	0	0	0	0	0	0	0	0	0	0	0	0
Bra004158	AT1G66260.1	0	RNA-binding (RRM/RBD/RNP motifs) family protein	59.23	79.2345	181.516	109.183	90.21	62.963	58.647	59.201	59.259	82.71	75.759	186.012	177.02	110.29	108.076	86.664	93.756	61.233	64.693	54.783	62.511
Bra005412	AT4G38940.1	0	Galactose oxidase/kelch repeat superfamily protein	0	0	0	0	0	0	0	0	0	0	0	0	0	0	0	0	0	0	0	0	0
Bra039214	AT2G23790.1	0	Protein of unknown function (DUF607)	29.5575	22.142	18.1465	19.5225	20.5675	25.4175	30.1545	29.344	29.771	21.897	22.387	18.026	18.267	19.005	20.04	18.769	22.366	24.995	25.84	30.272	30.037
Bra020507	AT5G25560.1	0	CHY-type/CTCHY-type/RING-type Zinc finger protein	271.559	164.037	71.902	61.227	84.616	122.066	433.338	267.216	275.902	188.625	139.449	79.185	64.619	59.953	62.501	64.923	104.309	129.368	114.763	390.489	476.187
Bra008053	AT1G72840.1	0	Disease resistance protein (TIR-NBS-LRR class)	53.3965	28.7035	31.484	43.3935	45.645	52.234	51.494	53.799	52.994	32.04	25.367	37.571	25.397	43.404	43.383	37.565	53.725	51.205	53.263	41.242	61.746
Bra030360	AT5G39050.1	0	HXXXD-type acyl-transferase family protein	1.847	1.7195	0.645	1.9375	1.5215	1.946	1.7065	1.91	1.784	2.04	1.399	0.712	0.578	2.05	1.825	1.592	1.451	2.06	1.832	1.563	1.85
Bra037699	AT2G43590.1	0	Chitinase family protein	1.313	0.837	7.3815	4.1335	5.0015	3.3235	1.003	1.462	1.164	0.98	0.694	9.692	5.071	3.892	4.375	5.236	4.767	3.187	3.46	0.765	1.241
Bra024469	AT2G18400.1	0	ribosomal protein L6 family protein	10.5035	5.2505	12.9575	8.923	12.3855	10.6465	10.5485	11.196	9.811	3.437	7.064	12.517	13.398	8.964	8.882	13.878	10.893	11.322	9.971	10.693	10.404
Bra016923	AT3G27900.1	0	Protein of unknown function (DUF1184)	0	0	0	0	0	0	0	0	0	0	0	0	0	0	0	0	0	0	0	0	0
Bra013958	AT5G17690.1	LHP1,TFL2	like heterochromatin protein (LHP1)	20.182	8.233	8.2565	9.603	9.5445	12.947	17.328	19.61	20.754	7.9	8.566	8.592	7.921	10.287	8.919	9.199	9.89	13.708	12.186	13.871	20.785
Bra032636	AT1G01450.1	0	Protein kinase superfamily protein	0	0	0	0	0	0	0	0	0	0	0	0	0	0	0	0	0	0	0	0	0
Bra018063	AT3G48410.1	0	alpha/beta-Hydrolases superfamily protein	9.3265	9.2285	8.0905	11.506	13.5285	11.6885	7.4405	9.636	9.017	6.672	11.785	6.576	9.605	11.543	11.469	12.525	14.532	12.819	10.558	8.865	6.016
Bra017877	AT4G39870.1	0	TLD-domain containing nucleolar protein	9.6485	10.3845	8.2045	7.5315	8.0085	8.443	10.807	10.291	9.006	10.008	10.761	8.366	8.043	7.207	7.856	7.288	8.729	8.258	8.628	11.033	10.581
Bra015071	0	0	0	0	0	0	0	0	0	0	0	0	0	0	0	0	0	0	0	0	0	0	0	0
Bra012046	AT2G26710.1	BAS1,CYP72B1,CYP734A1	Cytochrome P450 superfamily protein	4.614	5.8935	4.8895	3.4315	7.558	5.2435	8.344	4.714	4.514	5.951	5.836	5.347	4.432	3.316	3.547	5.997	9.119	5.212	5.275	8.323	8.365
Bra007022	AT3G53720.1	ATCHX20,CHX20	cation/H+ exchanger 20	0.5935	0.345	0.322	0.1085	0.23	0.1815	0.567	0.48	0.707	0.44	0.25	0.431	0.213	0.161	0.056	0.186	0.274	0.167	0.196	0.425	0.709
Bra027266	AT3G15260.1	0	Protein phosphatase 2C family protein	0	0.068	0	0.0565	0.009	0.044	0.0105	0	0	0.113	0.023	0	0	0.057	0.056	0.018	0	0.035	0.053	0.021	0
Bra002866	AT5G55940.1	emb2731	Uncharacterised protein family (UPF0172)	37.009	23.402	28.398	21.744	27.1195	25.9875	32.4445	36.372	37.646	19.97	26.834	27.717	29.079	21.82	21.668	28.508	25.731	28.27	23.705	27.562	37.327
Bra038127	AT1G53500.1	ATMUM4,ATRHM2,MUM4,RHM2	NAD-dependent epimerase/dehydratase family protein	1.738	3.828	4.5345	4.4825	4.5455	3.9205	2.4535	1.757	1.719	3.595	4.061	3.967	5.102	4.411	4.554	4.316	4.775	3.909	3.932	3.168	1.739
Bra037488	AT5G48390.1	ATZIP4	Tetratricopeptide repeat (TPR)-like superfamily protein	0.049	0.1025	0.1965	0.3065	0.1925	0.1325	0.1085	0.065	0.033	0.068	0.137	0.129	0.264	0.227	0.386	0.186	0.199	0.132	0.133	0.117	0.1
Bra039329	AT2G45570.1	CYP76C2	cytochrome P450, family 76, subfamily C, polypeptide 2	8.411	71.5425	69.0385	18.4435	21.731	18.06	9.978	8.381	8.441	72.319	70.766	71.714	66.363	18.108	18.779	18.61	24.852	19.246	16.874	9.386	10.57
Bra029890	AT3G11030.1	TBL32	TRICHOME BIREFRINGENCE-LIKE 32	10.6435	7.289	5.855	6.198	7.8605	9.3285	11.656	9.92	11.367	6.57	8.008	5.067	6.643	6.055	6.341	6.917	8.804	9.922	8.735	12.266	11.046
Bra004895	AT2G45270.1	GCP1	glycoprotease 1	6.7655	9.5555	13.4945	12.1315	13.5295	7.5575	7.9755	6.689	6.842	9.613	9.498	14.047	12.942	11.439	12.824	15.727	11.332	6.665	8.45	8.705	7.246
Bra017485	AT5G47480.1	0	RGPR-related	6.292	7.5845	8.3285	7.013	7.073	7.336	7	6.275	6.309	7.934	7.235	8.959	7.698	6.763	7.263	6.917	7.229	7.396	7.276	7.441	6.559
Bra012344	AT1G22800.1	0	S-adenosyl-L-methionine-dependent methyltransferases superfamily protein	0	0	0	0	0	0	0	0	0	0	0	0	0	0	0	0	0	0	0	0	0
Bra026697	AT1G16940.1	0	F-box/RNI-like/FBD-like domains-containing protein	4.5435	5.9745	4.5305	4.086	4.2145	5.466	5.436	4.714	4.373	6.728	5.221	5.024	4.037	3.797	4.375	3.405	5.024	5.177	5.755	5.942	4.93
Bra009044	AT5G10280.1	ATMYB64,ATMYB92,MYB92	myb domain protein 92	0	0.0795	0.073	0.019	0.0385	0.009	0.027	0	0	0.045	0.114	0.075	0.071	0.038	0	0.044	0.033	0.018	0	0.032	0.022
Bra019737	AT1G12040.1	LRX1	leucine-rich repeat/extensin 1	0.223	0.142	0.058	0.0895	0.0595	0.137	0.2225	0.218	0.228	0.147	0.137	0.086	0.03	0.094	0.085	0.053	0.066	0.123	0.151	0.223	0.222
Bra002281	AT5G20200.1	0	nucleoporin-related	27.493	19.186	22.4375	18.0375	23.032	21.5185	25.115	27.434	27.552	17.84	20.532	22.51	22.365	17.465	18.61	23.475	22.589	21.28	21.757	24.171	26.059
Bra006731	AT5G59160.1	PPO,TOPP2	type one serine/threonine protein phosphatase 2	15.9075	18.857	19.784	16.606	16.0625	14.776	15.589	16.522	15.293	18.888	18.826	19.039	20.529	16.644	16.568	15.09	17.035	15.231	14.321	15.412	15.766
Bra029072	AT5G53390.1	0	O-acyltransferase (WSD1-like) family protein	0.022	0.691	0.864	0.5755	0.2235	0.1725	0.059	0.044	0	0.654	0.728	1.089	0.639	0.586	0.565	0.124	0.323	0.132	0.213	0.074	0.044
Bra039898	AT2G30290.2	BP80-1;2,VSR1;2,VSR2	VACUOLAR SORTING RECEPTOR 2	0.022	0.1365	0.1405	0.132	0.1365	0.1105	0.114	0.033	0.011	0.034	0.239	0.129	0.152	0.151	0.113	0.124	0.149	0.132	0.089	0.128	0.1
Bra013475	AT4G20820.1	0	FAD-binding Berberine family protein	23.7835	11.9165	8.6965	5.2365	4.0295	11.1465	16.8635	23.833	23.734	14.335	9.498	8.021	9.372	5.261	5.212	3.458	4.601	11.85	10.443	15.678	18.049
Bra027588	AT5G45100.1	0	SBP (S-ribonuclease binding protein) family protein	0.2345	1.5675	6.292	4.1465	3.836	1.871	0.7465	0.175	0.294	1.747	1.388	6.285	6.299	3.372	4.921	3.759	3.913	2.007	1.735	1.105	0.388
Bra040740	AT4G16550.1	0	HSP20-like chaperone	0.223	1.353	0.906	2.1445	0.631	0.915	0.368	0.218	0.228	1.375	1.331	0.97	0.842	1.974	2.315	0.416	0.846	1.012	0.818	0.415	0.321
Bra022957	AT2G33835.1	FES1	Zinc finger C-x8-C-x5-C-x3-H type family protein	0.496	0.0955	0.192	0.085	0.09	0.0705	0.306	0.6	0.392	0.18	0.011	0.323	0.061	0.17	0	0.097	0.083	0.114	0.027	0.202	0.41
Bra003493	AT3G62240.1	0	RING/U-box superfamily protein	17.492	12.6405	14.561	12.287	11.228	12.6605	15.2015	17.635	17.349	12.78	12.501	15.115	14.007	11.477	13.097	11.207	11.249	13.25	12.071	14.094	16.309
Bra035289	AT1G14800.1	0	Nucleic acid-binding, OB-fold-like protein	0	0.0055	0	0.0045	0	0	0	0	0	0.011	0	0	0	0.009	0	0	0	0	0	0	0
Bra023996	0	0	0	0.0655	0.0905	0	0.028	0.0135	0.0795	0.016	0.098	0.033	0.079	0.102	0	0	0	0.056	0.027	0	0.079	0.08	0.032	0
Bra029138	0	0	0	0	0	0	0.028	0.0265	0	0.093	0	0	0	0	0	0	0	0.056	0.053	0	0	0	0.064	0.122
Bra027146	AT1G80710.1	DRS1	DROUGHT SENSITIVE 1	0	0.0055	0.021	0	0	0.0135	0	0	0	0	0.011	0.022	0.02	0	0	0	0	0	0.027	0	0
Bra005620	AT2G31960.1	ATGSL03,ATGSL3,GSL03	glucan synthase-like 3	2.8655	2.8905	2.987	1.5785	2.213	1.2215	1.737	2.903	2.828	2.277	3.504	2.738	3.236	1.445	1.712	2.76	1.666	1.162	1.281	1.945	1.529
Bra030932	AT5G18420.2	0	0	0	0	0	0	0	0	0	0	0	0	0	0	0	0	0	0	0	0	0	0	0
Bra030270	AT2G21940.1	ATSK1,SK1	shikimate kinase 1	26.654	19.3565	13.7495	12.0435	14.823	17.13	25.246	26.387	26.921	19.17	19.543	14.263	13.236	12.336	11.751	14.683	14.963	17.564	16.696	25.064	25.428
Bra021364	AT3G03230.1	0	alpha/beta-Hydrolases superfamily protein	0	0	0	0	0	0	0	0	0	0	0	0	0	0	0	0	0	0	0	0	0
Bra004369	AT1G69280.1	0	0	12.1315	25.189	21.5715	24.0105	19.014	23.618	17.651	12.146	12.117	27.104	23.274	19.653	23.49	23.841	24.18	16.806	21.222	24.634	22.602	21.386	13.916
Bra001845	AT3G21760.1	HYR1	UDP-Glycosyltransferase superfamily protein	68.234	55.2575	21.7675	52.142	30.7855	44.0675	63.654	67.691	68.777	65.332	45.183	24.203	19.332	52.302	51.982	30.029	31.542	44.514	43.621	52.211	75.097
Bra010405	AT5G24530.1	DMR6	2-oxoglutarate (2OG) and Fe(II)-dependent oxygenase superfamily protein	0.414	0.2145	0.066	0.3865	0.2665	0.3975	0.2235	0.306	0.522	0.361	0.068	0	0.132	0.406	0.367	0.301	0.232	0.493	0.302	0.17	0.277
Bra003040	AT5G53710.1	0	0	0	0	0	0	0	0	0	0	0	0	0	0	0	0	0	0	0	0	0	0	0
Bra008230	AT1G75940.1	ATA27,BGLU20	Glycosyl hydrolase superfamily protein	0	0	0	0	0	0	0.0055	0	0	0	0	0	0	0	0	0	0	0	0	0.011	0
Bra032830	AT1G27461.1	0	0	0	0	0	0	0	0	0	0	0	0	0	0	0	0	0	0	0	0	0	0	0
Bra016296	AT1G26920.1	0	0	9.887	11.874	12.256	6.779	14.137	8.0135	10.4755	9.669	10.105	11.326	12.422	10.921	13.591	7.094	6.464	15.019	13.255	7.915	8.112	12.032	8.919
Bra001600	AT3G15630.1	0	0	613.24	74.815	51.037	97.004	153.82	107.935	460.022	613.471	613.01	57.274	92.356	54.292	47.782	98.285	95.723	156.62	151.021	114.886	100.985	287.746	632.298
Bra034038	AT1G67000.1	0	Protein kinase superfamily protein	0.049	1.12	1.27	0.429	0.203	0.256	0.087	0.044	0.054	1.341	0.899	1.445	1.095	0.435	0.423	0.124	0.282	0.343	0.169	0.074	0.1
Bra010858	AT1G28670.1	ARAB-1	GDSL-like Lipase/Acylhydrolase superfamily protein	50.497	43.652	12.8725	12.914	15.6465	41.6645	55.691	50.034	50.96	43.987	43.317	14.091	11.654	12.355	13.473	14.647	16.646	41.309	42.02	54.178	57.204
Bra037651	AT2G44450.1	BGLU15	beta glucosidase 15	6.542	15.362	16.7805	16.238	20.8205	9.973	9.254	6.384	6.7	14.696	16.028	15.406	18.155	16.171	16.305	27.756	13.885	10.01	9.936	11.395	7.113
Bra029557	AT4G05120.1	ATENT3,ENT3,FUR1	Major facilitator superfamily protein	0.757	1.889	6.1315	2.607	2.1445	1.731	0.796	0.742	0.772	2.231	1.547	6.188	6.075	2.89	2.324	2.167	2.122	1.55	1.912	0.861	0.731
Bra019477	AT3G46080.1	0	C2H2-type zinc finger family protein	0.109	0.102	0.2015	0.538	0.2135	0.049	0.173	0.109	0.109	0.124	0.08	0.302	0.101	0.784	0.292	0.195	0.232	0	0.098	0.213	0.133
Bra020792	AT3G05975.1	0	Late embryogenesis abundant (LEA) hydroxyproline-rich glycoprotein family	0	0	0	0	0	0	0	0	0	0	0	0	0	0	0	0	0	0	0	0	0
Bra002978	AT5G54570.1	BGLU41	beta glucosidase 41	5.437	5.6475	4.032	4.1385	4.5235	4.658	4.7805	5.424	5.45	4.97	6.325	3.439	4.625	4.175	4.102	4.529	4.518	4.904	4.412	4.73	4.831
Bra024622	AT3G13900.1	0	ATPase E1-E2 type family protein / haloacid dehalogenase-like hydrolase family protein	0.0165	0	0	0.0045	0.004	0.0045	0	0.011	0.022	0	0	0	0	0	0.009	0	0.008	0	0.009	0	0
Bra024538	AT1G22800.1	0	S-adenosyl-L-methionine-dependent methyltransferases superfamily protein	8.781	12.565	11.071	11.392	10.8095	8.993	9.0845	8.588	8.974	13.152	11.978	10.63	11.512	10.901	11.883	10.428	11.191	9.447	8.539	10.247	7.922
Bra040909	0	0	0	1.4105	1.007	0.5755	0.575	1.1585	1.3135	1.905	1.331	1.49	1.161	0.853	0.938	0.213	0.482	0.668	0.991	1.326	1.382	1.245	1.605	2.205
Bra034463	0	0	0	0	0	0.0055	0	0	0	0	0	0	0	0	0.011	0	0	0	0	0	0	0	0	0
Bra005308	0	0	0	0.0165	0.0055	0.005	0.033	0.013	0.018	0.016	0.011	0.022	0.011	0	0	0.01	0.019	0.047	0.018	0.008	0.018	0.018	0.021	0.011
Bra007894	AT1G24190.1	ATSIN3,SIN3,SNL3	SIN3-like 3	0.0055	0	0	0.0095	0	0.0135	0.0165	0	0.011	0	0	0	0	0.019	0	0	0	0	0.027	0.011	0.022
Bra025965	AT1G17540.1	0	Protein kinase protein with adenine nucleotide alpha hydrolases-like domain	0.218	0.1645	0.1935	0.2075	0.1455	0.181	0.235	0.186	0.25	0.124	0.205	0.194	0.193	0.208	0.207	0.142	0.149	0.229	0.133	0.149	0.321
Bra029589	AT3G06580.1	GAL1,GALK	Mevalonate/galactokinase family protein	20.4775	13.236	67.8785	94.7565	82.0065	67.984	13.465	20.767	20.188	12.048	14.424	74.485	61.272	94.317	95.196	81.481	82.532	68.268	67.7	11.108	15.822
Bra036593	AT5G26751.1	ATSK11,SK 11	shaggy-related kinase 11	20.94	24.3755	26.494	25.482	22.262	21.357	23.3095	20.756	21.124	24.692	24.059	26.09	26.898	25.627	25.337	22.299	22.225	21.535	21.179	24.15	22.469
Bra013947	AT4G26090.1	RPS2	NB-ARC domain-containing disease resistance protein	0.3155	0.5545	0.6485	0.7685	0.5235	0.557	0.365	0.316	0.315	0.665	0.444	0.668	0.629	0.775	0.762	0.442	0.605	0.634	0.48	0.276	0.454
Bra029879	AT3G10920.1	ATMSD1,MEE33,MSD1	manganese superoxide dismutase 1	98.621	90.7705	77.214	104.823	101.806	88.4285	96.4715	98.77	98.472	93.326	88.215	81.33	73.098	106.002	103.645	107.742	95.87	87.355	89.502	97.726	95.217
Bra016614	AT1G17200.1	0	Uncharacterised protein family (UPF0497)	15.6655	12.8575	9.8295	9.404	12.3735	10.9645	13.7905	14.536	16.795	10.211	15.504	9.121	10.538	9.71	9.098	12.702	12.045	10.864	11.065	12.734	14.847
Bra012074	AT3G47840.1	0	Tetratricopeptide repeat (TPR)-like superfamily protein	3.9385	10.604	5.0015	6.2975	2.852	4.6565	4.4025	4.016	3.861	11.732	9.476	4.496	5.507	6.263	6.332	2.769	2.935	5.159	4.154	5.548	3.257
Bra031077	AT1G19350.3	BES1,BZR2	Brassinosteroid signalling positive regulator (BZR1) family protein	4.7775	38.6295	13.987	8.2915	7.99	7.47	9.593	4.823	4.732	35.466	41.793	12.689	15.285	8.539	8.044	6.687	9.293	8.883	6.057	14.222	4.964
Bra035306	0	0	0	0	0	0	0	0	0	0	0	0	0	0	0	0	0	0	0	0	0	0	0	0
Bra001519	AT3G13672.1	0	TRAF-like superfamily protein	0.703	0.074	0.1345	0.0235	0.265	0.057	0.4755	0.84	0.566	0.068	0.08	0.086	0.183	0	0.047	0.265	0.265	0.114	0	0.585	0.366
Bra010537	AT4G29305.1	LCR25	low-molecular-weight cysteine-rich 25	0	0	0	0	0	0	0	0	0	0	0	0	0	0	0	0	0	0	0	0	0
Bra020845	AT4G22520.1	0	Bifunctional inhibitor/lipid-transfer protein/seed storage 2S albumin superfamily protein	1.3345	97.7365	104.547	18.358	88.448	4.3825	0.9555	1.266	1.403	1.104	194.369	1.272	207.823	15.17	21.546	0.566	176.33	8.258	0.507	0.914	0.997
Bra036590	AT2G32080.2	PUR ALPHA-1	purin-rich alpha 1	0.011	0	0	0.0615	0.0415	0.009	0.027	0.022	0	0	0	0	0	0.076	0.047	0	0.083	0.018	0	0.021	0.033
Bra028165	AT1G66880.1	0	Protein kinase superfamily protein	8.531	8.9465	10.5835	6.288	7.3595	7.4195	10.1855	8.774	8.288	9.703	8.19	12.312	8.855	6.329	6.247	6.554	8.165	7.492	7.347	9.269	11.102
Bra012374	AT1G23440.1	0	Peptidase C15, pyroglutamyl peptidase I-like	13.139	8.508	3.2965	4.892	5.3895	7.0975	13.6815	12.899	13.379	9.884	7.132	3.428	3.165	4.402	5.382	4.396	6.383	7.88	6.315	11.575	15.788
Bra004296	AT1G68310.2	0	Protein of unknown function (DUF59)	18.0265	17.8875	18.698	17.223	17.031	16.752	20.1015	18.475	17.578	18.257	17.518	17.821	19.575	17.059	17.387	17.151	16.911	17.564	15.94	19.717	20.486
Bra004547	AT2G46320.1	0	Mitochondrial substrate carrier family protein	4.5	10.007	10.3125	4.719	4.626	3.537	4.652	4.638	4.362	10.447	9.567	10.716	9.909	5.091	4.347	5.157	4.095	3.24	3.834	4.507	4.797
Bra038374	AT2G16030.1	0	S-adenosyl-L-methionine-dependent methyltransferases superfamily protein	0.5335	0.425	0.0935	0.4575	0.2005	0.363	0.538	0.229	0.838	0.372	0.478	0.065	0.122	0.557	0.358	0.053	0.348	0.352	0.374	0.733	0.343
Bra022696	AT5G54100.1	0	SPFH/Band 7/PHB domain-containing membrane-associated protein family	0.109	0.0055	0.073	0.0425	0.0425	0.022	0.059	0.109	0.109	0.011	0	0.065	0.081	0.047	0.038	0.044	0.041	0.035	0.009	0.096	0.022
Bra014191	AT1G49475.1	0	AP2/B3-like transcriptional factor family protein	0.365	0.4465	0.2585	0.2355	0.4835	0.5705	0.7215	0.36	0.37	0.552	0.341	0.172	0.345	0.302	0.169	0.345	0.622	0.581	0.56	0.967	0.476
Bra027080	AT1G61660.1	0	basic helix-loop-helix (bHLH) DNA-binding superfamily protein	65.7695	125.447	69.601	67.522	44.8915	79.1275	72.696	64.133	67.406	144.762	106.131	74.086	65.116	64.978	70.066	37.972	51.811	79.748	78.507	81.452	63.94
Bra024051	AT2G24050.1	eIFiso4G2	MIF4G domain-containing protein / MA3 domain-containing protein	21.147	24.994	42.118	25.689	30.432	23.9475	21.1175	21.105	21.189	23.836	26.152	43.037	41.199	25.787	25.591	36.061	24.803	23.683	24.212	21.705	20.53
Bra037341	AT4G00450.1	CCT,CRP	RNA polymerase II transcription mediators	9.19	8.1675	6.3335	7.787	7.3805	7.881	9.406	9.145	9.235	8.543	7.792	6.652	6.015	7.727	7.847	7.209	7.552	7.774	7.988	9.162	9.65
Bra017355	AT3G25600.1	0	Calcium-binding EF-hand family protein	2.108	2.825	4.7305	6.2035	2.772	3.188	1.5345	2.204	2.012	2.829	2.821	4.765	4.696	6.376	6.031	2.079	3.465	3.645	2.731	1.573	1.496
Bra039312	AT2G45810.1	0	DEA(D/H)-box RNA helicase family protein	27.0845	30.0655	34.5595	28.4385	27.991	23.5705	25.7765	26.943	27.226	27.871	32.26	35.598	33.521	29.348	27.529	30.383	25.599	23.551	23.59	25.627	25.926
Bra022656	AT5G53470.1	ACBP,ACBP1	acyl-CoA binding protein 1	11.8555	9.0735	14.8265	13.721	13.6315	12.5205	10.8635	12.768	10.943	8.205	9.942	13.972	15.681	13.668	13.774	14.364	12.899	12.757	12.284	10.215	11.512
Bra039918	0	0	0	0	0	0	0	0	0	0	0	0	0	0	0	0	0	0	0	0	0	0	0	0
Bra023752	AT3G23200.1	0	Uncharacterised protein family (UPF0497)	3.481	3.436	2.923	2.497	2.5225	3.4905	2.8675	3.634	3.328	3.539	3.333	2.965	2.881	2.106	2.888	2.45	2.595	3.539	3.442	2.987	2.748
Bra008597	AT5G16760.1	0	Inositol 1,3,4-trisphosphate 5/6-kinase family protein	24.068	16.818	16.369	14.344	14.41	16.9335	21.5025	24.75	23.386	15.868	17.768	16.074	16.664	14.575	14.113	15.275	13.545	16.922	16.945	20.015	22.99
Bra025737	AT1G19430.1	0	S-adenosyl-L-methionine-dependent methyltransferases superfamily protein	14.316	16.112	13.896	11.403	12	11.9375	13.496	14.274	14.358	16.139	16.085	12.872	14.92	11.694	11.112	11.764	12.236	11.947	11.928	13.276	13.716
Bra019908	AT1G10660.1	0	0	22.5895	14.042	16.6795	15.469	19.4575	20.7735	19.583	22.174	23.005	12.386	15.698	18.5	14.859	14.953	15.985	20.512	18.403	20.857	20.69	19.09	20.076
Bra040240	AT3G05975.1	0	Late embryogenesis abundant (LEA) hydroxyproline-rich glycoprotein family	0	0	0	0	0	0	0	0	0	0	0	0	0	0	0	0	0	0	0	0	0
Bra036512	AT5G24430.1	0	Calcium-dependent protein kinase (CDPK) family protein	15.906	11.116	11.359	13.811	12.0625	12.7585	14.019	15.725	16.087	10.447	11.785	11.622	11.096	13.791	13.831	11.773	12.352	12.335	13.182	13.18	14.858
Bra036601	AT5G04380.1	0	S-adenosyl-L-methionine-dependent methyltransferases superfamily protein	4.8045	1.1885	0.794	0.5655	3.1665	1.9335	1.9925	4.867	4.742	1.274	1.103	0.787	0.801	0.538	0.593	4.882	1.451	1.866	2.001	1.669	2.316
Bra011530	AT4G34412.1	0	0	2.288	4.7055	18.614	12.8975	10.301	7.0525	3.2985	2.172	2.404	4.508	4.903	16.527	20.701	13.404	12.391	10.207	10.395	7.14	6.965	3.805	2.792
Bra021844	AT2G33340.1	MAC3B	MOS4-associated complex 3B	58.145	30.2515	34.7025	32.764	40.8865	39.8075	47.6805	57.64	58.65	28.22	32.283	33.226	36.179	32.617	32.911	43.5	38.273	40.957	38.658	43.176	52.185
Bra005000	AT2G39940.1	COI1	RNI-like superfamily protein	24.1165	19.596	13.621	20.9745	16.873	22.97	25.16	24.357	23.876	20.252	18.94	14.188	13.054	20.639	21.31	14.232	19.514	23.551	22.389	22.555	27.765
Bra040998	AT4G23180.1	CRK10,RLK4	cysteine-rich RLK (RECEPTOR-like protein kinase) 10	3.051	22.386	8.8675	3.455	2.342	5.0805	11.567	3.176	2.926	28.164	16.608	11.589	6.146	3.344	3.566	1.459	3.225	5.74	4.421	11.512	11.622
Bra038672	AT3G11680.1	0	Aluminium activated malate transporter family protein	0	0.017	0.01	0	0	0	0	0	0	0	0.034	0	0.02	0	0	0	0	0	0	0	0
Bra012464	AT1G26190.1	0	Phosphoribulokinase / Uridine kinase family	7.9095	7.3995	7.993	8.668	7.1915	7.0085	6.607	7.792	8.027	7.348	7.451	8.247	7.739	8.407	8.929	7.801	6.582	7.114	6.903	6.378	6.836
Bra023050	AT2G36120.1	DOT1	Glycine-rich protein family	12.235	15.749	11.326	6.835	12.741	9.155	17.6695	12.255	12.215	17.074	14.424	9.142	13.51	6.99	6.68	12.79	12.692	9.068	9.242	21.29	14.049
Bra008382	AT1G78815.1	LSH7	Protein of unknown function (DUF640)	0.8555	2.5035	3.3775	1.0845	1.2435	1.091	0.488	0.96	0.751	1.037	3.97	2.404	4.351	1.162	1.007	1.053	1.434	1.55	0.632	0.765	0.211
Bra037737	AT2G43070.1	ATSPPL3,SPPL3	SIGNAL PEPTIDE PEPTIDASE-LIKE 3	0.2505	0.634	0.4435	0.6735	0.4795	0.482	0.3985	0.24	0.261	0.733	0.535	0.42	0.467	0.623	0.724	0.486	0.473	0.537	0.427	0.553	0.244
Bra011021	AT1G26310.1	AGL10,CAL,CAL1	K-box region and MADS-box transcription factor family protein	0	0	0.01	0	0	0	0	0	0	0	0	0	0.02	0	0	0	0	0	0	0	0
Bra002309	AT1G70880.1	0	Polyketide cyclase/dehydrase and lipid transport superfamily protein	0.147	0.074	0.0455	0.1745	0.0815	0.044	0.1655	0.142	0.152	0	0.148	0	0.091	0.264	0.085	0.088	0.075	0.044	0.044	0.287	0.044
Bra015816	AT1G75770.1	0	0	7.479	6.9585	2.5	1.848	2.698	5.3545	7.7855	7.464	7.494	8.047	5.87	3.073	1.927	1.908	1.788	3.556	1.84	4.367	6.342	7.993	7.578
Bra007393	AT3G58450.1	0	Adenine nucleotide alpha hydrolases-like superfamily protein	0	0.1245	0	0.014	0.0125	0	0	0	0	0.147	0.102	0	0	0	0.028	0	0.025	0	0	0	0
Bra032490	AT3G62260.2	0	Protein phosphatase 2C family protein	0	0	0	0	0	0	0	0	0	0	0	0	0	0	0	0	0	0	0	0	0
Bra037949	AT3G62120.1	0	Class II aaRS and biotin synthetases superfamily protein	0	0	0	0	0	0	0	0	0	0	0	0	0	0	0	0	0	0	0	0	0
Bra021423	AT3G02645.1	0	Plant protein of unknown function (DUF247)	5.077	2.8965	2.7925	4.4545	3.485	3.322	3.781	4.911	5.243	3.234	2.559	3.019	2.566	4.336	4.573	3.812	3.158	3.557	3.087	2.997	4.565
Bra028494	AT5G41350.1	0	RING/U-box superfamily protein	7.774	6.9275	6.463	7.576	7.8295	9.001	8.197	7.988	7.56	7.269	6.586	6.911	6.015	8.218	6.934	7.386	8.273	7.853	10.149	8.472	7.922
Bra010197	0	0	0	0	0	0	0	0	0	0	0	0	0	0	0	0	0	0	0	0	0	0	0	0
Bra011859	AT4G39510.1	CYP96A12	cytochrome P450, family 96, subfamily A, polypeptide 12	0.9695	0.1705	0.084	0.0565	0.1055	0.434	0.6605	0.993	0.946	0.045	0.296	0.097	0.071	0.057	0.056	0.053	0.158	0.317	0.551	0.446	0.875
Bra033702	AT5G43870.1	0	Plant protein of unknown function (DUF828) with plant pleckstrin homology-like region	11.0365	21.7515	10.069	12.8915	10.5885	17.142	13.191	10.88	11.193	22.743	20.76	10.35	9.788	12.79	12.993	9.464	11.713	16.93	17.354	13.308	13.074
Bra039826	AT2G14850.1	0	0	10.0285	8.443	6.6745	6.7595	7.097	7.229	8.7045	10.072	9.985	7.968	8.918	6.695	6.654	7.084	6.435	7.032	7.162	7.413	7.045	8.025	9.384
Bra031021	AT1G17960.1	0	Threonyl-tRNA synthetase	21.3865	26.6605	30.0265	25.3585	21.2335	23.334	22.72	21.432	21.341	26.225	27.096	30.467	29.586	24.956	25.761	21.096	21.371	23.666	23.002	22.417	23.023
Bra020822	AT4G23060.1	IQD22	IQ-domain 22	1.351	6.569	4.788	3.384	2.077	1.888	1.3235	1.364	1.338	7.337	5.801	4.647	4.929	3.353	3.415	2.645	1.509	2.21	1.566	1.871	0.776
Bra017826	AT4G37470.1	0	alpha/beta-Hydrolases superfamily protein	106.569	75.746	51.0925	61.7325	64.9905	86.279	110.536	106.681	106.456	84.389	67.103	53.602	48.583	63.231	60.234	57.794	72.187	87.584	84.974	85.236	135.835
Bra039773	AT4G06676.1	0	0	12.452	14.0615	8.7005	13.3215	10.142	13.607	14.103	11.971	12.933	15.417	12.706	8.668	8.733	13.923	12.72	8.297	11.987	14.263	12.951	14.445	13.761
Bra030999	AT2G04090.1	0	MATE efflux family protein	0	0	0	0	0.0045	0	0	0	0	0	0	0	0	0	0	0.009	0	0	0	0	0
Bra041028	AT1G50430.2	7RED,DWF5,LE,PA,ST7R	Ergosterol biosynthesis ERG4/ERG24 family	0.0275	0.017	0	0	0.009	0	0.0105	0.033	0.022	0.034	0	0	0	0	0	0.018	0	0	0	0.021	0
Bra029672	AT3G07730.1	0	0	0.5335	0.5375	0.3185	0.245	0.088	0.314	0.4525	0.447	0.62	0.665	0.41	0.323	0.314	0.217	0.273	0.035	0.141	0.352	0.276	0.34	0.565
Bra007984	AT1G71770.1	PAB5	poly(A)-binding protein 5	0	0.0055	0.011	0.0095	0	0	0	0	0	0	0.011	0.022	0	0.019	0	0	0	0	0	0	0
Bra009561	AT5G02850.1	0	hydroxyproline-rich glycoprotein family protein	15.28	13.2045	12.3135	14.9595	14.3445	12.37	15.302	15.016	15.544	12.611	13.798	11.665	12.962	14.254	15.665	15.028	13.661	12.572	12.168	14.605	15.999
Bra012060	0	0	0	0	0	0	0	0	0	0	0	0	0	0	0	0	0	0	0	0	0	0	0	0
Bra014021	0	0	0	0	0	0	0	0	0	0	0	0	0	0	0	0	0	0	0	0	0	0	0	0
Bra029389	AT5G23980.1	ATFRO4,FRO4	ferric reduction oxidase 4	0.256	0.0625	0.085	0.038	0.1175	0.031	0.2415	0.24	0.272	0.068	0.057	0.129	0.041	0.038	0.038	0.177	0.058	0.018	0.044	0.128	0.355
Bra027539	AT3G20155.1	0	0	0	0	0	0	0	0	0	0	0	0	0	0	0	0	0	0	0	0	0	0	0
Bra031525	AT5G16250.1	0	0	15.8185	8.93	5.4245	8.4985	7.584	9.514	13.3525	15.419	16.218	8.475	9.385	6.447	4.402	8.426	8.571	7.359	7.809	11.049	7.979	9.875	16.83
Bra015959	AT1G73840.1	ESP1	hydroxyproline-rich glycoprotein family protein	12.926	9.3535	8.904	10.5345	11.548	8.934	12.576	12.364	13.488	9.095	9.612	8.538	9.27	10.494	10.575	12.029	11.067	8.813	9.055	11.724	13.428
Bra012530	AT4G19880.1	0	Glutathione S-transferase family protein	47.331	21.0985	17.7615	23.988	27.668	28.9245	39.8815	46.084	48.578	22.45	19.747	18.575	16.948	24.172	23.804	21.945	33.391	28.807	29.042	31.899	47.864
Bra039340	AT3G12730.1	0	Homeodomain-like superfamily protein	8.579	10.421	4.6615	6.174	9.7295	11.8765	10.8765	8.217	8.941	13.073	7.769	4.992	4.331	5.96	6.388	7.58	11.879	11.727	12.026	10.906	10.847
Bra014355	AT1G55190.1	PRA1.F2,PRA7	PRA1 (Prenylated rab acceptor) family protein	2.0865	1.898	1.7475	1.942	1.9095	2.1615	2.191	2.128	2.045	1.544	2.252	1.477	2.018	1.899	1.985	1.937	1.882	2.571	1.752	2.997	1.385
Bra021606	AT2G30105.1	0	0	9.146	10.3045	8.926	8.4475	7.665	7.6535	10.39	9.09	9.202	11.236	9.373	8.916	8.936	8.804	8.091	8.093	7.237	7.933	7.374	10.055	10.725
Bra026846	AT1G14220.1	0	Ribonuclease T2 family protein	0.218	0.544	1.691	0.613	0.647	0.305	0.2045	0.327	0.109	0.428	0.66	1.455	1.927	0.605	0.621	0.681	0.613	0.361	0.249	0.021	0.388
Bra027165	0	0	0	4.5975	7.049	6.5585	7.1955	4.612	6.1365	5.995	4.485	4.71	8.024	6.074	7.762	5.355	8.379	6.012	4.449	4.775	6.216	6.057	5.952	6.038
Bra018789	AT5G52050.1	0	MATE efflux family protein	0	0	0	0	0	0	0	0	0	0	0	0	0	0	0	0	0	0	0	0	0
Bra006832	AT1G32375.1	0	F-box/RNI-like/FBD-like domains-containing protein	0	0	0	0	0	0	0	0	0	0	0	0	0	0	0	0	0	0	0	0	0
Bra014731	AT3G55620.1	emb1624	Translation initiation factor IF6	30.9805	24.599	66.643	31.249	59.404	42.1265	27.365	31.385	30.576	20.669	28.529	64.103	69.183	30.321	32.177	70.637	48.171	39.751	44.502	28.582	26.148
Bra033229	AT1G01830.1	0	ARM repeat superfamily protein	15.1925	13.419	8.326	14.155	12.7745	17.6455	18.7765	14.907	15.478	14.166	12.672	8.01	8.642	14.207	14.103	11.622	13.927	17.626	17.665	17.964	19.589
Bra015522	AT1G06720.1	0	P-loop containing nucleoside triphosphate hydrolases superfamily protein	6.814	6.4295	19.529	8.437	15.239	9.7245	6.93	6.493	7.135	5.567	7.292	19.686	19.372	8.369	8.505	17.513	12.965	9.024	10.425	7.866	5.994
Bra017855	AT4G37800.1	XTH7	xyloglucan endotransglucosylase/hydrolase 7	264.327	547.016	226.645	233.168	366.43	518.813	458.627	267.805	260.848	549.533	544.5	243.916	209.375	235.449	230.886	279.116	453.744	530.416	507.211	514.458	402.796
Bra014129	0	0	0	0.496	1.839	1.708	0.972	1.0535	1.8105	1.5235	0.709	0.283	2.017	1.661	1.682	1.734	1.304	0.64	0.955	1.152	1.655	1.966	2.105	0.942
Bra013547	AT4G21680.1	NRT1.8	NITRATE TRANSPORTER 1.8	0.9095	0.1195	0.1525	0.0515	1.004	0.7045	0.4495	0.851	0.968	0.011	0.228	0.183	0.122	0.047	0.056	1.088	0.92	0.537	0.872	0.489	0.41
Bra039729	0	0	0	0	0	0	0	0	0	0	0	0	0	0	0	0	0	0	0	0	0	0	0	0
Bra005493	AT2G33470.1	ATGLTP1,GLTP1	glycolipid transfer protein 1	0.076	0.0625	0.1595	0.08	0.136	0.0485	0.0165	0.087	0.065	0.068	0.057	0.065	0.254	0.057	0.103	0.106	0.166	0.097	0	0	0.033
Bra014655	AT3G57010.1	0	Calcium-dependent phosphotriesterase superfamily protein	2.6855	24.7905	16.471	8.0695	6.96	7.653	2.7235	2.597	2.774	29.595	19.986	12.15	20.792	8.01	8.129	7.288	6.632	8.065	7.241	4.007	1.44
Bra036020	AT5G44300.1	0	Dormancy/auxin associated family protein	0.245	0	0	0	0.025	0.0265	0.1485	0.24	0.25	0	0	0	0	0	0	0	0.05	0.053	0	0.064	0.233
Bra037029	AT4G33030.1	SQD1	sulfoquinovosyldiacylglycerol 1	55.4185	73.854	73.4195	83.5695	71.0295	57.388	62.188	56.342	54.495	76.647	71.061	77.352	69.487	84.701	82.438	79.986	62.073	56.558	58.218	64.934	59.442
Bra018448	AT1G53350.1	0	Disease resistance protein (CC-NBS-LRR class) family	7.5065	4.0655	2.938	1.928	1.371	2.248	5.652	7.606	7.407	3.99	4.141	3.32	2.556	1.974	1.882	1.424	1.318	2.192	2.304	4.379	6.925
Bra030779	AT1G12220.1	RPS5	Disease resistance protein (CC-NBS-LRR class) family	0.0165	0.0285	0.005	0.0045	0.0085	0.022	0.0165	0.011	0.022	0.011	0.046	0	0.01	0	0.009	0.009	0.008	0	0.044	0.011	0.022
Bra028358	AT3G24130.1	0	Pectin lyase-like superfamily protein	0.022	0.0055	0.01	0	0	0.009	0	0.011	0.033	0	0.011	0	0.02	0	0	0	0	0	0.018	0	0
Bra030699	AT3G57310.1	0	Bifunctional inhibitor/lipid-transfer protein/seed storage 2S albumin superfamily protein	0	0	0	0	0	0	0	0	0	0	0	0	0	0	0	0	0	0	0	0	0
Bra026747	AT1G15800.1	0	0	2.3205	0.837	0.3745	2.2205	1.555	3.351	2.446	2.27	2.371	1.082	0.592	0.313	0.436	2.484	1.957	1.477	1.633	3.962	2.74	1.956	2.936
Bra024765	AT1G25275.3	0	0	0.985	0.3895	0.624	0.184	0.2275	0.344	0.853	0.404	1.566	0.642	0.137	0.852	0.396	0.246	0.122	0.239	0.216	0.572	0.116	0.797	0.909
Bra024214	AT4G28260.1	0	0	30.217	28.757	17.989	24.521	21.6185	25.843	34.946	29.999	30.435	29.212	28.302	19.222	16.756	25.003	24.039	18.186	25.051	27.02	24.666	33.163	36.729
Bra012777	AT4G15610.1	0	Uncharacterised protein family (UPF0497)	2.2005	1.7355	5.7015	1.027	2.2815	1.4555	4.3825	1.986	2.415	2.231	1.24	8.086	3.317	0.869	1.185	0.601	3.962	1.479	1.432	2.317	6.448
Bra009770	AT5G24520.1	ATTTG1,TTG,TTG1,URM23	Transducin/WD40 repeat-like superfamily protein	31.5685	25.395	31.461	32.8505	24.085	29.9985	35.051	31.734	31.403	26.845	23.945	31.987	30.935	33.797	31.904	20.565	27.605	31.079	28.918	31.335	38.767
Bra004404	AT1G69640.1	SBH1	sphingoid base hydroxylase 1	6.7545	11.3025	28.934	13.3875	8.097	10.161	6.974	6.569	6.94	10.706	11.899	30.229	27.639	13.961	12.814	7.191	9.003	10.609	9.713	6.58	7.368
Bra037244	AT2G17990.1	0	0	0.3705	0.7595	0.336	0.066	0.06	0.6895	1.2825	0.36	0.381	0.609	0.91	0.388	0.284	0.132	0	0.062	0.058	0.801	0.578	1.446	1.119
Bra002644	AT5G58500.1	LSH5	Protein of unknown function (DUF640)	0.676	0.1025	0.1245	0.2735	0.2105	0.1905	0.505	0.917	0.435	0.034	0.171	0.097	0.152	0.378	0.169	0.371	0.05	0.185	0.196	0.223	0.787
Bra025538	0	0	0	0	0	0	0	0	0	0	0	0	0	0	0	0	0	0	0	0	0	0	0	0
Bra021953	AT4G36150.1	0	Disease resistance protein (TIR-NBS-LRR class) family	0.098	0.204	0.164	0.278	0.16	0.1545	0.1495	0.109	0.087	0.124	0.284	0.054	0.274	0.283	0.273	0.08	0.24	0.202	0.107	0.255	0.044
Bra009826	AT5G25220.1	KNAT3	KNOTTED1-like homeobox gene 3	54.512	102.267	75.4285	90.728	66.4125	73.934	65.836	54.159	54.865	112.372	92.162	81.147	69.71	91.077	90.379	58.599	74.226	71.807	76.061	64.031	67.641
Bra026106	AT1G15780.1	0	0	9.2605	10.141	7.227	9.191	8.454	10.958	10.458	9.221	9.3	10.943	9.339	7.719	6.735	8.955	9.427	7.607	9.301	11.349	10.567	10.778	10.138
Bra037540	0	0	0	0	0	0	0	0.0425	0.044	0	0	0	0	0	0	0	0	0	0.044	0.041	0.044	0.044	0	0
Bra034589	AT1G27320.1	AHK3,HK3	histidine kinase 3	8.895	6.8705	5.6515	9.569	10.7015	12.676	14.37	8.686	9.104	8.565	5.176	5.714	5.589	9.805	9.333	11.348	10.055	12.872	12.48	12.309	16.431
Bra026082	AT1G16060.1	ADAP	ARIA-interacting double AP2 domain protein	0.507	1.4025	0.394	0.8485	1.0025	0.9555	0.809	0.546	0.468	1.69	1.115	0.291	0.497	0.756	0.941	0.902	1.103	0.977	0.934	1.031	0.587
Bra015582	AT1G07480.1	0	Transcription factor IIA, alpha/beta subunit	5.6265	4.7315	1.917	2.1735	2.459	4.446	4.882	5.445	5.808	4.97	4.493	1.887	1.947	2.239	2.108	2.539	2.379	4.649	4.243	4.656	5.108
Bra002787	AT5G56880.1	0	0	0.109	0.384	0.081	0.302	0.1395	0.207	0.134	0.164	0.054	0.597	0.171	0	0.162	0.359	0.245	0.097	0.182	0.37	0.044	0.213	0.055
Bra034566	AT4G33520.1	HMA6,PAA1	P-type ATP-ase 1	53.776	69.103	58.36	83.8435	75.7935	61.7435	70.536	56.592	50.96	72.116	66.09	61.99	54.73	85.023	82.664	81.879	69.708	60.67	62.817	76.722	64.35
Bra039935	AT2G22795.1	0	0	18.7225	28.9265	30.3615	20.97	22.5185	20.7055	19.0825	18.388	19.057	26.935	30.918	29.636	31.087	20.479	21.461	23.608	21.429	20.294	21.117	22.343	15.822
Bra019378	AT4G22360.1	0	SWIB complex BAF60b domain-containing protein	33.2235	17.854	15.767	23.1445	18.9635	21.836	25.6805	32.934	33.513	15.631	20.077	13.886	17.648	23.52	22.769	17.841	20.086	22.715	20.957	22.056	29.305
Bra025912	AT1G18370.1	ATNACK1,HIK,NACK1	ATP binding microtubule motor family protein	2.081	2.489	2.4705	7.6265	5.7075	3.3755	2.752	2.161	2.001	1.702	3.276	1.908	3.033	7.651	7.602	6.988	4.427	3.513	3.238	3.72	1.784
Bra034940	0	0	0	0	0	0	0	0	0	0	0	0	0	0	0	0	0	0	0	0	0	0	0	0
Bra017183	AT2G37480.1	0	0	58.222	58.2765	64.7185	58.318	59.739	56.078	57.939	58.12	58.324	57.003	59.55	65.741	63.696	56.845	59.791	50.806	68.672	56.989	55.167	54.22	61.658
Bra028811	AT5G03900.2	0	Iron-sulphur cluster biosynthesis family protein	8.4495	10.129	7.2055	8.904	7.3195	8.2915	10.2165	8.774	8.125	11.09	9.168	7.676	6.735	8.992	8.816	6.333	8.306	8.408	8.175	9.896	10.537
Bra003224	AT3G55960.1	0	Haloacid dehalogenase-like hydrolase (HAD) superfamily protein	47.137	18.4545	14.496	12.8365	17.661	19.4185	37.996	47.415	46.859	17.389	19.52	14.468	14.524	13.385	12.288	17.018	18.304	19.713	19.124	32.749	43.243
Bra038898	AT3G51430.1	SSL5,YLS2	Calcium-dependent phosphotriesterase superfamily protein	0	0.0055	0.016	0.0045	0.004	0.0045	0	0	0	0	0.011	0.032	0	0.009	0	0	0.008	0.009	0	0	0
Bra017277	AT2G35940.1	BLH1,EDA29	BEL1-like homeodomain 1	19.943	56.152	50.2215	41.786	23.0335	19.434	19.57	20.057	19.829	66.177	46.127	55.866	44.577	41.713	41.859	18.106	27.961	20.1	18.768	19.175	19.965
Bra018633	AT1G08340.1	0	Rho GTPase activating protein with PAK-box/P21-Rho-binding domain	0.948	1.218	1.0345	0.825	0.899	1.1155	0.958	1.135	0.761	1.082	1.354	0.852	1.217	0.935	0.715	1.044	0.754	1.092	1.139	1.063	0.853
Bra008771	AT5G14230.1	0	0	3.715	6.758	3.8075	3.4645	2.977	4.4865	2.115	3.819	3.611	5.883	7.633	2.523	5.092	3.457	3.472	2.68	3.274	6.216	2.757	2.668	1.562
Bra004276	AT1G68030.1	0	RING/FYVE/PHD zinc finger superfamily protein	2.1955	2.0795	3.151	2.6865	2.5065	1.6545	1.668	2.237	2.154	1.679	2.48	2.641	3.661	2.607	2.766	2.742	2.271	1.699	1.61	1.796	1.54
Bra039339	AT3G12720.1	ATMYB67,ATY53,MYB67	myb domain protein 67	0.027	0	0.0215	0	0	0	0	0	0.054	0	0	0.043	0	0	0	0	0	0	0	0	0
Bra038349	AT3G32904.1	0	0	0	0	0	0	0.004	0	0	0	0	0	0	0	0	0	0	0	0.008	0	0	0	0
Bra020838	AT4G22670.1	AtHip1,HIP1	HSP70-interacting protein 1	37.456	46.061	71.412	65.1385	67.93	51.6805	41.8045	37.288	37.624	43.277	48.845	69.148	73.676	65.791	64.486	76.05	59.81	50.774	52.587	48.321	35.288
Bra010050	0	0	0	253.868	130.463	121.927	207.935	183.354	202.964	251.664	240.971	266.765	126.539	134.387	114.708	129.146	208.008	207.863	188.869	177.839	202.892	203.037	228.424	274.905
Bra002579	AT5G59300.1	ATUBC7,UBC7	ubiquitin carrier protein 7	48.6175	63.702	59.777	46.032	45.3	40.2905	44.6075	47.961	49.274	63.213	64.191	62.248	57.306	47.721	44.343	44.111	46.489	41.274	39.307	43.346	45.869
Bra010988	AT1G25300.1	0	Octicosapeptide/Phox/Bem1p family protein	0	0	0	0	0	0	0	0	0	0	0	0	0	0	0	0	0	0	0	0	0
Bra009805	AT5G24930.1	ATCOL4,COL4	CONSTANS-like 4	661.985	394.487	147.768	118.698	138.092	349.664	649.109	659.205	664.764	377.599	411.375	153.519	142.017	119.179	118.218	125.751	150.433	361.024	338.304	568.53	729.687
Bra034834	AT3G11500.1	0	Small nuclear ribonucleoprotein family protein	59.0835	59.735	63.8515	68.373	73.385	80.059	72.3695	62.693	55.474	58.942	60.528	62.831	64.872	67.33	69.416	75.661	71.109	81.095	79.023	76.977	67.762
Bra034110	AT3G10380.1	ATSEC8,SEC8	subunit of exocyst complex 8	11.01	14.9375	14.876	14.49	10.425	11.725	11.169	11.36	10.66	15.519	14.356	15.136	14.616	14.745	14.235	10.057	10.793	11.78	11.67	11.214	11.124
Bra034014	AT1G67210.1	0	Proline-rich spliceosome-associated (PSP) family protein / zinc knuckle (CCHC-type) family protein	8.6505	5.7415	6.5745	6.561	7.027	6.7965	8.2685	8.817	8.484	5.534	5.949	6.404	6.745	6.244	6.878	7.306	6.748	6.779	6.814	7.164	9.373
Bra034134	AT5G19100.1	0	Eukaryotic aspartyl protease family protein	0	0	0	0	0	0	0	0	0	0	0	0	0	0	0	0	0	0	0	0	0
Bra012019	AT1G08340.1	0	Rho GTPase activating protein with PAK-box/P21-Rho-binding domain	0	0	0	0	0	0	0	0	0	0	0	0	0	0	0	0	0	0	0	0	0
Bra036806	AT5G67380.1	ATCKA1,CKA1	casein kinase alpha 1	0	0	0	0	0	0	0	0	0	0	0	0	0	0	0	0	0	0	0	0	0
Bra029822	AT3G10200.1	0	S-adenosyl-L-methionine-dependent methyltransferases superfamily protein	0	0.0225	0.016	0	0.004	0.0045	0	0	0	0.034	0.011	0.032	0	0	0	0	0.008	0.009	0	0	0
Bra008736	AT5G14790.1	0	ARM repeat superfamily protein	4.4665	3.8855	10.683	5.487	6.5235	3.331	3.481	4.038	4.895	3.539	4.232	10.037	11.329	5.611	5.363	6.598	6.449	3.522	3.14	3.284	3.678
Bra022380	AT3G19030.1	0	0	420.904	46.9435	39.956	350.553	240.654	247.109	274.375	415.059	426.748	34.542	59.345	42.455	37.457	342.622	358.485	287.024	194.285	267.832	226.387	163.638	385.113
Bra018651	AT1G08135.1	ATCHX6B,CHX6B	cation/H+ exchanger 6B	0	0	0	0	0	0	0	0	0	0	0	0	0	0	0	0	0	0	0	0	0
Bra035371	0	0	0	0	0	0	0	0	0	0	0	0	0	0	0	0	0	0	0	0	0	0	0	0
Bra028598	AT5G10150.1	0	Domain of unknown function (DUF966)	38.4515	16.32	3.785	4.6565	5.0555	15.353	36.9915	37.397	39.506	15.429	17.211	4	3.57	4.449	4.864	4.184	5.927	16.252	14.454	27.87	46.113
Bra015654	AT1G77810.2	0	Galactosyltransferase family protein	4.7445	3.1925	4.7405	8.98	6.5135	8.1305	4.342	4.725	4.764	3.268	3.117	3.892	5.589	9.248	8.712	5.997	7.03	8.54	7.721	4.751	3.933
Bra013106	AT5G53840.1	0	F-box/RNI-like/FBD-like domains-containing protein	0	0	0	0	0	0	0	0	0	0	0	0	0	0	0	0	0	0	0	0	0
Bra033043	AT3G28345.1	0	ABC transporter family protein	0.022	0.0225	0.071	0.009	0.0045	0.04	0.016	0.033	0.011	0.034	0.011	0	0.142	0.009	0.009	0.009	0	0.044	0.036	0.021	0.011
Bra008344	AT1G78090.1	ATTPPB,TPPB	trehalose-6-phosphate phosphatase	1.0295	2.861	5.224	1.9795	1.1605	0.955	0.7025	1.08	0.979	2.378	3.344	5.326	5.122	1.804	2.155	1.044	1.277	1.074	0.836	0.574	0.831
Bra000062	AT2G38430.1	0	0	4.429	4.2345	5.2815	4.4405	4.7075	4.208	3.915	4.507	4.351	4.294	4.175	5.39	5.173	4.421	4.46	4.582	4.833	4.235	4.181	3.476	4.354
Bra034188	AT4G03130.1	0	BRCT domain-containing DNA repair protein	0.267	0.21	0.484	0.6645	0.5715	0.407	0.2655	0.24	0.294	0.147	0.273	0.41	0.558	0.68	0.649	0.646	0.497	0.458	0.356	0.287	0.244
Bra012933	AT5G61650.1	CYCP4,CYCP4;2	CYCLIN P4;2	0	0.141	0.061	0.1645	0.0745	0.053	0	0	0	0.214	0.068	0	0.122	0.113	0.216	0	0.149	0.106	0	0	0
Bra028294	AT5G52160.1	0	Bifunctional inhibitor/lipid-transfer protein/seed storage 2S albumin superfamily protein	0	0	0	0	0	0	0	0	0	0	0	0	0	0	0	0	0	0	0	0	0
Bra040228	AT3G06270.1	0	Protein phosphatase 2C family protein	0.044	0.153	0.1385	0.085	0.0815	0.115	0.1275	0.044	0.044	0.113	0.193	0.054	0.223	0.085	0.085	0.088	0.075	0.123	0.107	0.255	0
Bra001301	AT3G09670.1	0	Tudor/PWWP/MBT superfamily protein	7.4025	4.5295	5.2945	5.9145	4.791	6.005	6.335	7.115	7.69	4.361	4.698	4.808	5.781	5.535	6.294	4.608	4.974	5.881	6.129	5.878	6.792
Bra035706	AT2G28360.1	0	SIT4 phosphatase-associated family protein	3.5355	5.7375	27.2475	16.9595	14.265	11.838	4.0275	3.525	3.546	5.139	6.336	26.866	27.629	16.965	16.954	13.94	14.59	11.41	12.266	4.709	3.346
Bra035680	AT1G07730.2	0	Disease resistance-responsive (dirigent-like protein) family protein	0.0705	0.6455	0.2935	0.25	0.1865	0.2785	0.0535	0.076	0.065	0.62	0.671	0.323	0.264	0.274	0.226	0.265	0.108	0.352	0.205	0.085	0.022
Bra037684	AT2G43740.2	0	Mannose-binding lectin superfamily protein	0	0	0	0	0	0	0	0	0	0	0	0	0	0	0	0	0	0	0	0	0
Bra025763	AT1G19740.1	0	ATP-dependent protease La (LON) domain protein	59.114	80.938	143.07	136.715	87.452	82.92	60.4925	58.12	60.108	84.547	77.329	159.944	126.195	140.064	133.366	88.584	86.32	81.711	84.129	57.898	63.087
Bra009966	AT5G27395.1	0	Mitochondrial inner membrane translocase complex, subunit Tim44-related protein	2.5875	4.614	15.767	7.207	11.0135	6.9035	3.886	2.488	2.687	4.587	4.641	15.427	16.107	7.122	7.292	11.914	10.113	6.7	7.107	5.091	2.681
Bra027685	AT1G64190.1	0	6-phosphogluconate dehydrogenase family protein	27.854	36.6845	100.874	50.6485	54.271	19.9745	21.624	28.602	27.106	33.066	40.303	102.795	98.952	51.187	50.11	63.181	45.361	19.624	20.325	17.134	26.114
Bra028000	AT1G33340.1	0	ENTH/ANTH/VHS superfamily protein	0.915	1.301	0.6995	1.367	1.063	0.6735	0.6045	0.971	0.859	1.555	1.047	0.841	0.558	1.417	1.317	1.521	0.605	0.493	0.854	0.733	0.476
Bra035697	AT1G14800.1	0	Nucleic acid-binding, OB-fold-like protein	1.678	1.5745	1.845	1.952	2.5045	2.0665	1.6805	1.55	1.806	1.386	1.763	1.844	1.846	2.003	1.901	2.945	2.064	2.069	2.064	1.754	1.607
Bra000310	AT2G43570.1	CHI	chitinase, putative	9.017	15.649	16.28	4.62	8.338	9.5295	5.14	9.93	8.104	18.956	12.342	14.263	18.297	4.912	4.328	6.289	10.387	10.6	8.459	5.028	5.252
Bra014124	AT1G48260.1	CIPK17,SnRK3.21	CBL-interacting protein kinase 17	2.4355	1.5805	0.8875	1.57	2.112	3.4055	2.8605	2.532	2.339	1.375	1.786	1.024	0.751	1.691	1.449	2.45	1.774	2.879	3.932	3.284	2.437
Bra017009	AT2G40380.1	PRA1.B2	prenylated RAB acceptor 1.B2	10.444	9.0135	8.6405	6.603	6.499	7.6285	6.302	11.36	9.528	7.607	10.42	8.183	9.098	6.215	6.991	5.67	7.328	8.417	6.84	6.122	6.482
Bra033995	AT1G65030.1	0	Transducin/WD40 repeat-like superfamily protein	16.545	13.5765	24.742	14.82	25.1455	26.1975	17.2525	17.318	15.772	12.081	15.072	24.462	25.022	15.123	14.517	27.552	22.739	25.47	26.925	18.229	16.276
Bra000668	AT4G38940.1	0	Galactose oxidase/kelch repeat superfamily protein	0.0275	0.051	0.031	0.014	0.0085	0.035	0.027	0.055	0	0.034	0.068	0.032	0.03	0	0.028	0	0.017	0.07	0	0.021	0.033
Bra030259	AT2G22170.1	0	Lipase/lipooxygenase, PLAT/LH2 family protein	41.5265	95.341	130.409	70.6305	52.712	62.078	55.7345	41.937	41.116	116.925	73.757	137.757	123.061	71.694	69.567	46.932	58.492	65.582	58.574	60.459	51.01
Bra034313	AT2G26870.1	NPC2	non-specific phospholipase C2	2.2065	6.259	7.741	3.375	3.922	2.992	2.209	2.248	2.165	5.511	7.007	8.808	6.674	3.212	3.538	3.741	4.103	2.835	3.149	2.158	2.26
Bra030211	0	0	0	0	0	0	0	0	0	0	0	0	0	0	0	0	0	0	0	0	0	0	0	0
Bra033401	AT1G03470.1	0	Kinase interacting (KIP1-like) family protein	22.2105	7.4285	3.8315	16.706	15.326	12.6525	19.8045	22.949	21.472	5.905	8.952	3.17	4.493	17.248	16.164	17.098	13.554	12.22	13.085	16.752	22.857
Bra027578	0	0	0	0.556	0.4915	0.181	0.608	0.5575	0.5215	0.4225	0.731	0.381	0.733	0.25	0.129	0.233	0.444	0.772	0.327	0.788	0.616	0.427	0.723	0.122
Bra007187	AT3G55740.1	ATPROT2,PROT2	proline transporter 2	0.033	0.017	0.0055	0.0095	0.0135	0.057	0.0055	0.022	0.044	0.034	0	0.011	0	0	0.019	0.027	0	0.07	0.044	0.011	0
Bra023964	AT4G32070.1	0	Octicosapeptide/Phox/Bem1p (PB1) domain-containing protein / tetratricopeptide repeat (TPR)-containing protein	0.539	0.8885	0.586	0.627	0.506	0.8495	0.4905	0.578	0.5	0.992	0.785	0.604	0.568	0.586	0.668	0.548	0.464	0.792	0.907	0.638	0.343
Bra010319	AT2G25150.1	0	HXXXD-type acyl-transferase family protein	0	0.0115	0.005	0	0.004	0.009	0	0	0	0.023	0	0	0.01	0	0	0	0.008	0.018	0	0	0
Bra028239	AT5G39380.1	0	Plant calmodulin-binding protein-related	4.9195	6.542	5.8905	6.6695	6.1355	5.9865	5.8025	5.118	4.721	7.089	5.995	5.574	6.207	6.744	6.595	5.714	6.557	5.996	5.977	6.165	5.44
Bra006585	AT5G20910.1	AIP2	RING/U-box superfamily protein	16.7565	16.4405	19.826	15.185	13.4165	11.6805	13.739	16.642	16.871	16.432	16.449	20.624	19.028	13.933	16.437	13.851	12.982	11.771	11.59	11.235	16.243
Bra034643	AT4G34670.1	0	Ribosomal protein S3Ae	114.01	69.677	218.246	105.154	186.875	128.28	85.5405	114.451	113.57	51.537	87.817	207.552	228.94	106.597	103.711	229.743	144.008	121.427	135.133	80.783	90.298
Bra006961	AT2G36530.1	ENO2,LOS2	Enolase	0	0	0	0	0	0	0	0	0	0	0	0	0	0	0	0	0	0	0	0	0
Bra023175	AT1G31310.1	0	hydroxyproline-rich glycoprotein family protein	3.748	0.9315	0.5035	1.5265	1.168	1.2945	0.9675	3.819	3.677	0.214	1.649	0.216	0.791	1.407	1.646	0.761	1.575	1.655	0.934	1.148	0.787
Bra001961	0	0	0	0	0	0	0	0	0	0	0	0	0	0	0	0	0	0	0	0	0	0	0	0
Bra037303	AT2G16290.1	0	F-box family protein with a domain of unknown function (DUF295)	0.599	0.2325	0.0785	0.08	0.164	0.1505	0.3585	0.687	0.511	0.124	0.341	0.086	0.071	0.085	0.075	0.212	0.116	0.114	0.187	0.351	0.366
Bra032744	AT3G54010.1	DEI1,PAS1	FKBP-type peptidyl-prolyl cis-trans isomerase family protein	4.75	4.7955	6.414	5.3375	6.029	6.053	3.762	4.409	5.091	5.951	3.64	7.158	5.67	6.055	4.62	6.404	5.654	6.982	5.124	4.422	3.102
Bra007779	AT2G25740.1	0	ATP-dependent protease La (LON) domain protein	10.421	12.703	11.5085	10.827	10.405	10.5075	11.302	10.574	10.268	12.927	12.479	11.525	11.492	10.872	10.782	10.083	10.727	10.732	10.283	11.99	10.614
Bra033100	AT5G57350.1	AHA3,ATAHA3,HA3	H(+)-ATPase 3	0	0.1185	0.108	0.0895	0	0	0.101	0	0	0.237	0	0.216	0	0	0.179	0	0	0	0	0.202	0
Bra020787	0	0	0	0	0	0	0	0	0	0	0	0	0	0	0	0	0	0	0	0	0	0	0	0
Bra031638	AT1G08670.1	0	ENTH/VHS family protein	0	0	0	0	0	0	0.011	0	0	0	0	0	0	0	0	0	0	0	0	0	0.022
Bra034485	0	0	0	0	0	0.01	0	0	0	0	0	0	0	0	0	0.02	0	0	0	0	0	0	0	0
Bra010770	AT1G30450.1	ATCCC1,CCC1,HAP5	cation-chloride co-transporter 1	7.0435	6.5245	7.3915	6.533	6.747	6.1685	6.6225	7.039	7.048	5.905	7.144	7.277	7.506	6.414	6.652	6.696	6.798	6.137	6.2	6.431	6.814
Bra018697	AT1G47980.1	0	0	0	0	0	0	0	0	0	0	0	0	0	0	0	0	0	0	0	0	0	0	0
Bra019426	AT5G37010.1	0	0	1.6455	1.918	1.202	0.754	1.1245	1.898	1.0925	1.855	1.436	2.107	1.729	1.542	0.862	0.718	0.79	1.221	1.028	1.981	1.815	1.254	0.931
Bra027158	AT1G60440.1	ATCOAA,ATPANK1,PANK1	pantothenate kinase 1	13.3845	12.09	11.2115	12.0335	9.9975	11.616	13.051	13.412	13.357	12.6	11.58	12.118	10.305	11.968	12.099	9.243	10.752	12.229	11.003	12.075	14.027
Bra018463	AT1G10070.1	ATBCAT-2,BCAT-2	branched-chain amino acid transaminase 2	26.3275	1.6925	0.8465	0.391	0.748	0.58	7.58	26.408	26.247	1.736	1.649	0.841	0.852	0.368	0.414	0.451	1.045	0.555	0.605	1.222	13.938
Bra028476	AT5G08600.2	0	U3 ribonucleoprotein (Utp) family protein	0	0	0	0	0	0	0	0	0	0	0	0	0	0	0	0	0	0	0	0	0
Bra034216	AT5G45570.1	0	Ulp1 protease family protein	0	0	0	0	0	0	0	0	0	0	0	0	0	0	0	0	0	0	0	0	0
Bra011591	0	0	0	0	0	0	0	0	0.013	0	0	0	0	0	0	0	0	0	0	0	0.026	0	0	0
Bra008981	AT5G25400.1	0	Nucleotide-sugar transporter family protein	3.0995	3.7565	4.2345	4.261	4.4215	3.9945	2.907	3.219	2.98	3.088	4.425	3.256	5.213	4.373	4.149	4.458	4.385	4.226	3.763	3.731	2.083
Bra030249	AT2G22270.1	0	0	12.3535	20.2985	15.221	12.8165	11.0165	11.4875	14.3345	11.72	12.987	20.804	19.793	14.112	16.33	12.743	12.89	9.88	12.153	12.123	10.852	15.274	13.395
Bra001895	AT1G23280.1	0	MAK16 protein-related	0.011	0	0.027	0.0095	0	0	0.027	0.022	0	0	0	0.054	0	0.019	0	0	0	0	0	0.032	0.022
Bra032443	AT1G06010.1	0	0	13.547	17.6365	17.072	11.982	8.8165	10.2575	15.5715	12.899	14.195	17.277	17.996	17.368	16.776	11.987	11.977	9.376	8.257	9.156	11.359	12.851	18.292
Bra019927	0	0	0	0	0	0	0	0	0	0	0	0	0	0	0	0	0	0	0	0	0	0	0	0
Bra040930	AT2G28940.1	0	Protein kinase superfamily protein	8.6235	6.4925	7.735	21.973	15.3115	15.2	9.558	8.621	8.626	6.751	6.234	7.751	7.719	21.253	22.693	12.958	17.665	14.967	15.433	9.322	9.794
Bra030057	AT1G27650.2	ATU2AF35A	U2 snRNP auxiliary factor small subunit, putative	3.3835	3.6615	2.3835	1.697	2.7725	3.87	4.506	3.754	3.013	3.956	3.367	2.728	2.039	1.7	1.694	2.494	3.051	4.12	3.62	4.879	4.133
Bra039174	AT3G02410.1	ICME-LIKE2	alpha/beta-Hydrolases superfamily protein	4.0585	3.657	4.1405	3.1905	3.6795	3.9605	4.1025	4.212	3.905	3.708	3.606	4.021	4.26	2.985	3.396	3.803	3.556	3.847	4.074	4.05	4.155
Bra019410	AT5G11250.1	0	Disease resistance protein (TIR-NBS-LRR class)	3.709	8.3375	4.249	3.1725	1.7515	4.5355	4.1625	3.557	3.861	8.712	7.963	4.593	3.905	3.127	3.218	1.513	1.99	4.49	4.581	4.613	3.712
Bra040291	AT3G06780.1	0	glycine-rich protein	10.606	2.2155	2.0545	2.324	2.637	2.128	6.2505	10.28	10.932	1.792	2.639	2.091	2.018	2.428	2.22	2.671	2.603	2.175	2.081	3.582	8.919
Bra032971	AT1G15430.1	0	Protein of unknown function (DUF1644)	0	0	0	0	0	0	0	0	0	0	0	0	0	0	0	0	0	0	0	0	0
Bra039304	AT3G61410.1	0	0	0	0.0115	0	0	0	0	0	0	0	0.023	0	0	0	0	0	0	0	0	0	0	0
Bra028883	AT5G02030.1	BLH9,BLR,HB-6,LSN,PNY,RPL,VAN	POX (plant homeobox) family protein	0.9585	1.626	2.141	2.0785	1.721	1.452	0.861	0.971	0.946	1.375	1.877	1.919	2.363	2.125	2.032	1.353	2.089	1.338	1.566	0.946	0.776
Bra008641	AT4G23160.1	CRK8	cysteine-rich RLK (RECEPTOR-like protein kinase) 8	0.2505	0.6615	0.613	0.669	0.5575	0.584	0.39	0.251	0.25	0.766	0.557	0.668	0.558	0.642	0.696	0.584	0.531	0.599	0.569	0.425	0.355
Bra012396	0	0	0	0.506	0.2875	0	0.0755	0	0.2075	0.707	0.327	0.685	0.575	0	0	0	0.151	0	0	0	0.273	0.142	0.638	0.776
Bra036846	AT3G50930.1	BCS1	cytochrome BC1 synthesis	0.8285	1.1485	0.783	1.1455	0.6885	0.769	1.045	0.906	0.751	1.364	0.933	0.755	0.811	1.181	1.11	0.672	0.705	0.898	0.64	1.159	0.931
Bra030297	AT2G21470.1	ATSAE2,EMB2764,SAE2	SUMO-activating enzyme 2	13.319	10.883	12.762	11.5865	12.0065	11.707	13.266	13.542	13.096	10.368	11.398	13.12	12.404	11.883	11.29	12.631	11.382	11.833	11.581	12.915	13.617
Bra008734	AT5G14860.1	0	UDP-Glycosyltransferase superfamily protein	2.664	2.486	1.5895	1.0845	0.79	1.0625	3.0505	2.674	2.654	2.231	2.741	1.445	1.734	1.115	1.054	0.61	0.97	0.986	1.139	3.752	2.349
Bra008159	AT1G74640.1	0	alpha/beta-Hydrolases superfamily protein	37.9315	96.5305	121.398	88.1375	55.8795	45.402	41.569	38.576	37.287	99.761	93.3	135.213	107.583	89.349	86.926	53.681	58.078	44.408	46.396	40.593	42.545
Bra025256	AT3G27190.1	UKL2	uridine kinase-like 2	5.442	6.926	15.729	12.26	11.224	8.045	5.787	5.511	5.373	6.458	7.394	15.686	15.772	12.157	12.363	11.729	10.719	8.654	7.436	6.367	5.207
Bra026250	AT4G17420.1	0	Tryptophan RNA-binding attenuator protein-like	9.5105	14.831	12.737	11.893	5.727	10.113	9.118	8.905	10.116	16.398	13.264	14.155	11.319	12.289	11.497	6.041	5.413	10.415	9.811	8.918	9.318
Bra015284	AT1G04000.1	0	0	13.63	14.3775	11.844	11.302	9.835	9.4445	14.0615	13.663	13.597	14.707	14.048	13.099	10.589	10.759	11.845	9.349	10.321	8.927	9.962	13.786	14.337
Bra022934	AT2G33310.1	IAA13	auxin-induced protein 13	13.5525	14.481	12.242	13.169	13.5405	17.2235	12.206	13.062	14.043	14.572	14.39	11.126	13.358	12.856	13.482	14.099	12.982	18.392	16.055	12.745	11.667
Bra032960	AT3G26890.1	0	0	4.222	4.373	2.8115	4.9015	3.4635	3.9465	4.852	4.158	4.286	3.877	4.869	2.986	2.637	4.751	5.052	2.998	3.929	4.024	3.869	5.283	4.421
Bra006804	AT5G57785.1	0	0	24.204	8.9435	0.887	2.5975	2.928	5.2995	9.638	24.87	23.538	4.407	13.48	0.496	1.278	2.617	2.578	0.849	5.007	7.343	3.256	6.091	13.185
Bra006643	0	0	0	5.1855	4.1565	3.19	3.5385	3.614	3.4965	4.5055	4.747	5.624	2.637	5.676	3.773	2.607	2.881	4.196	2.901	4.327	4.12	2.873	4.347	4.664
Bra005648	AT2G31690.1	0	alpha/beta-Hydrolases superfamily protein	0	0	0	0	0	0	0	0	0	0	0	0	0	0	0	0	0	0	0	0	0
Bra014461	AT2G45550.1	CYP76C4	cytochrome P450, family 76, subfamily C, polypeptide 4	2.5275	3.4175	5.7125	3.3615	3.4055	1.703	2.8585	2.423	2.632	3.775	3.06	7.094	4.331	3.571	3.152	1.937	4.874	1.796	1.61	1.318	4.399
Bra000113	AT2G39040.1	0	Peroxidase superfamily protein	0	0	0	0	0	0.0045	0	0	0	0	0	0	0	0	0	0	0	0.009	0	0	0
Bra026926	AT1G11330.2	0	S-locus lectin protein kinase family protein	0.0925	0.0455	0.078	0.0235	0.073	0.04	0.07	0.087	0.098	0.045	0.046	0.075	0.081	0.038	0.009	0.071	0.075	0.053	0.027	0.074	0.066
Bra040794	AT1G47200.1	WPP2	WPP domain protein 2	33.5735	33.2405	42.9865	48.0975	45.8225	43.8375	45.9875	34.004	33.143	31.24	35.241	40.159	45.814	48.221	47.974	47.569	44.076	44.285	43.39	57.728	34.247
Bra014288	AT1G51510.1	Y14	RNA-binding (RRM/RBD/RNP motifs) family protein	64.49	32.8145	32.313	37.3485	43.003	43.8885	70.288	66.61	62.37	31.082	34.547	32.159	32.467	38.568	36.129	42.386	43.62	45.606	42.171	74.852	65.724
Bra016855	AT2G42840.1	PDF1	protodermal factor 1	144.434	144.233	212.64	155.282	209.749	199.017	190.534	148.345	140.523	94.803	193.664	174.929	250.351	156.632	153.933	204.048	215.449	182.607	215.428	232.559	148.51
Bra030900	AT1G54150.1	0	E3 Ubiquitin ligase family protein	6.776	5.898	5.0605	5.3735	4.8315	4.7035	8.542	6.591	6.961	6.131	5.665	5.121	5	5.601	5.146	4.316	5.347	4.728	4.679	9.694	7.39
Bra018798	AT1G49740.1	0	PLC-like phosphodiesterases superfamily protein	22.537	15.7795	6.5645	12.6755	11.9005	21.224	24.082	22.993	22.081	15.395	16.164	7.439	5.69	13.139	12.212	11.109	12.692	21.429	21.019	24.033	24.131
Bra025419	AT3G30580.1	0	0	1.111	0.1415	0.027	0.113	0.352	0.8765	1.0445	1.08	1.142	0.237	0.046	0.054	0	0.047	0.179	0.265	0.439	0.792	0.961	0.627	1.462
Bra034648	AT4G34710.1	ADC2,ATADC2,SPE2	arginine decarboxylase 2	200.926	45.8605	22.224	25.4215	36.626	57.856	149.231	202.766	199.087	47.232	44.489	22.489	21.959	25.967	24.876	43.907	29.345	56.329	59.383	137.054	161.407
Bra024964	AT5G47110.1	LIL3:2	Chlorophyll A-B binding family protein	176.933	161.039	172.161	186.666	165.536	160.22	182.499	176.674	177.191	155.784	166.295	179.209	165.112	190.259	183.072	187.569	143.503	153.765	166.675	179.316	185.682
Bra039704	AT4G14970.1	0	0	0.746	1.1955	2.207	1.8905	2.0775	1.3055	0.9505	0.72	0.772	1.037	1.354	2.091	2.323	1.899	1.882	2.149	2.006	1.277	1.334	1.137	0.764
Bra022706	AT5G54320.1	0	Protein of unknown function (DUF295)	0	0	0	0	0	0	0	0	0	0	0	0	0	0	0	0	0	0	0	0	0
Bra001445	AT3G12270.1	ATPRMT3,PRMT3	protein arginine methyltransferase 3	1.16	2.0375	3.899	3.2805	3.929	2.3145	1.6145	0.993	1.327	2.209	1.866	4.248	3.55	3.089	3.472	4.882	2.976	2.192	2.437	1.988	1.241
Bra001188	AT3G06260.1	GATL4	galacturonosyltransferase-like 4	0	0	0	0	0	0	0	0	0	0	0	0	0	0	0	0	0	0	0	0	0
Bra010382	AT4G28200.1	0	0	5.268	6.9935	22.943	9.7335	16.455	10.5385	5.971	5.391	5.145	5.342	8.645	22.974	22.912	9.682	9.785	19.804	13.106	9.958	11.119	7.377	4.565
Bra014555	AT3G58730.1	0	vacuolar ATP synthase subunit D (VATD) / V-ATPase D subunit / vacuolar proton pump D subunit (VATPD)	0.0765	0.0455	0.1065	0.042	0.0855	0.075	0.0715	0.033	0.12	0.034	0.057	0.183	0.03	0.028	0.056	0.08	0.091	0.097	0.053	0.032	0.111
Bra023834	AT5G42300.1	UBL5	ubiquitin-like protein 5	199.026	239.416	196.284	233.486	216.243	280.558	240.036	201.729	196.324	268.867	209.965	184.46	208.107	237.187	229.785	200.598	231.887	285.105	276.012	255.422	224.649
Bra033887	AT5G47820.1	FRA1	P-loop containing nucleoside triphosphate hydrolases superfamily protein	0.256	0.244	0.1975	0.443	0.263	0.243	0.354	0.273	0.239	0.169	0.319	0.172	0.223	0.416	0.47	0.203	0.323	0.264	0.222	0.276	0.432
Bra004595	AT2G40990.1	0	DHHC-type zinc finger family protein	0	0.0115	0.015	0	0	0	0	0	0	0	0.023	0	0.03	0	0	0	0	0	0	0	0
Bra017002	AT1G01640.1	0	BTB/POZ domain-containing protein	0	0.023	0	0.0095	0	0.0175	0	0	0	0.023	0.023	0	0	0.019	0	0	0	0.035	0	0	0
Bra006679	AT5G60170.2	0	RNA binding (RRM/RBD/RNP motifs) family protein	18.3635	26.631	22.9945	10.6855	9.3625	12.7595	17.3405	18.573	18.154	26.462	26.8	24.72	21.269	10.636	10.735	8.429	10.296	13.013	12.506	16.688	17.993
Bra038488	AT4G16570.1	ATPRMT7,PRMT7	protein arginine methyltransferase 7	5.333	4.446	7.7395	5.355	6.7255	4.6175	4.943	5.347	5.319	4.001	4.891	7.902	7.577	5.309	5.401	7.35	6.101	4.147	5.088	4.889	4.997
Bra022314	AT3G18310.1	0	0	0.3975	0.3285	0.2465	0.2215	0.288	0.301	0.3485	0.36	0.435	0.304	0.353	0.27	0.223	0.255	0.188	0.327	0.249	0.317	0.285	0.287	0.41
Bra007154	AT3G55360.1	ATTSC13,CER10,ECR,TSC13	3-oxo-5-alpha-steroid 4-dehydrogenase family protein	76.352	77.872	95.5675	126.648	104.981	81.038	74.5445	76.53	76.174	79.678	76.066	91.95	99.185	125.961	127.335	105.619	104.342	77.547	84.529	79.465	69.624
Bra029158	AT5G51830.1	0	pfkB-like carbohydrate kinase family protein	0.376	0.6055	0.7645	0.424	0.683	0.4505	0.5395	0.437	0.315	0.733	0.478	0.809	0.72	0.472	0.376	0.504	0.862	0.563	0.338	0.702	0.377
Bra006103	AT5G11520.1	ASP3,YLS4	aspartate aminotransferase 3	47.153	39.316	30.459	28.858	26.3235	25.2555	36.479	47.033	47.273	44.347	34.285	32.59	28.328	29.481	28.235	24.943	27.704	25.365	25.146	31.41	41.548
Bra036234	AT4G02930.1	0	GTP binding Elongation factor Tu family protein	19.666	23.764	55.6085	32.556	42.6085	29.5805	23.2725	19.97	19.362	22.889	24.639	54.033	57.184	32.144	32.968	47.64	37.577	28.455	30.706	25.649	20.896
Bra011047	AT4G28660.1	PSB28	photosystem II reaction center PSB28 protein	120.191	151.216	138.197	193.755	156.642	112.773	120.228	119.863	120.52	152.2	150.233	144.873	131.52	197.589	189.921	183.907	129.377	108.212	117.334	121.961	118.496
Bra005855	AT5G05480.1	0	Peptide-N4-(N-acetyl-beta-glucosaminyl)asparagine amidase A protein	18.178	11.768	9.172	11.445	11.567	9.9295	15.3385	18.202	18.154	10.932	12.604	9.185	9.159	11.788	11.102	12.233	10.901	9.781	10.078	13.903	16.774
Bra019104	AT4G26450.1	0	0	7.866	11.365	9.26	8.5175	7.5515	7.657	8.1935	7.715	8.017	11.867	10.863	9.25	9.27	8.577	8.458	6.996	8.107	8.056	7.258	8.642	7.745
Bra014605	AT3G57780.1	0	0	0	0	0	0	0	0	0.053	0	0	0	0	0	0	0	0	0	0	0	0	0.106	0
Bra013438	AT4G20000.1	0	VQ motif-containing protein	0	0	0.0405	0.014	0.0125	0	0	0	0	0	0	0	0.081	0	0.028	0	0.025	0	0	0	0
Bra028711	AT5G07010.1	ATST2A,ST2A	sulfotransferase 2A	0.218	4.362	0.247	0.033	0.079	0.0265	1.347	0.153	0.283	8.565	0.159	0.129	0.365	0.028	0.038	0	0.158	0.053	0	0.5	2.194
Bra028145	AT5G37720.1	ALY4	ALWAYS EARLY 4	68.4185	45.6495	44.6955	43.6805	48.3815	46.191	64.257	67.581	69.256	47.39	43.909	42.39	47.001	43.461	43.9	47.348	49.415	47.622	44.76	54.082	74.432
Bra019507	AT3G47550.3	0	RING/FYVE/PHD zinc finger superfamily protein	2.7075	6.8645	8.539	5.8355	4.192	3.624	3.1425	2.794	2.621	7.382	6.347	9.39	7.688	5.838	5.833	4.405	3.979	3.663	3.585	3.061	3.224
Bra022502	AT1G64980.1	0	Nucleotide-diphospho-sugar transferases superfamily protein	27.8455	28.27	26.035	21.446	23.512	27.584	24.0455	26.627	29.064	27.499	29.041	24.807	27.263	21.083	21.809	27.535	19.489	27.478	27.69	24.979	23.112
Bra005212	AT2G37220.1	0	RNA-binding (RRM/RBD/RNP motifs) family protein	93.681	94.056	502.006	610.79	455.419	236.703	82.2175	94.688	92.674	92.56	95.552	548.334	455.679	623.77	597.81	601.087	309.752	215.024	258.382	80.751	83.684
Bra022359	AT3G18810.1	0	Protein kinase superfamily protein	0.022	0	0	0	0.0045	0	0	0.022	0.022	0	0	0	0	0	0	0.009	0	0	0	0	0
Bra032733	AT4G13730.1	0	Ypt/Rab-GAP domain of gyp1p superfamily protein	62.262	19.014	11.884	18.5565	24.1695	27.9665	44.4215	60.805	63.719	18.178	19.85	12.581	11.187	18.061	19.052	22.475	25.864	27.416	28.517	36.448	52.395
Bra033869	AT1G31880.1	BRX,NLM9	DZC (Disease resistance/zinc finger/chromosome condensation-like region) domain containing protein	3.443	2.3665	1.847	1.5935	2.2205	3.8795	4.283	3.503	3.383	2.412	2.321	2.091	1.603	1.766	1.421	1.813	2.628	3.187	4.572	4.145	4.421
Bra002946	AT5G54910.1	0	DEA(D/H)-box RNA helicase family protein	6.4715	6.874	19.5365	7.782	12.9075	8.9125	8.203	6.602	6.341	6.604	7.144	19.934	19.139	7.708	7.856	15.196	10.619	8.619	9.206	8.961	7.445
Bra028023	AT3G55450.1	PBL1	PBS1-like 1	0.027	0.023	0.0255	0.0425	0.022	0.044	0.048	0	0.054	0	0.046	0	0.051	0.085	0	0.044	0	0.044	0.044	0.096	0
Bra012295	0	0	0	0	0	0	0	0	0	0	0	0	0	0	0	0	0	0	0	0	0	0	0	0
Bra026485	AT5G23730.1	0	Transducin/WD40 repeat-like superfamily protein	44.9635	9.3745	1.5615	0.8915	2.0935	14.62	35.3435	45.134	44.793	9.455	9.294	1.531	1.592	1.115	0.668	2.123	2.064	14.439	14.801	35.066	35.621
Bra033899	0	0	0	0	0	0	0	0	0	0	0	0	0	0	0	0	0	0	0	0	0	0	0	0
Bra024758	AT1G25370.1	0	Protein of unknown function (DUF1639)	4.706	5.029	3.2845	3.493	3.806	4.1925	6.128	4.365	5.047	5.838	4.22	3.202	3.367	3.561	3.425	2.671	4.941	4.622	3.763	5.952	6.304
Bra010552	AT4G36150.1	0	Disease resistance protein (TIR-NBS-LRR class) family	14.758	10.9005	5.982	9.1015	7.6575	12.0105	14.24	15.136	14.38	11.495	10.306	6.609	5.355	8.945	9.258	7.05	8.265	12.511	11.51	12.681	15.799
Bra012143	AT5G67210.1	0	Protein of unknown function (DUF579)	1.8795	5.6755	2.5275	1.6215	1.407	2.171	1.8005	1.79	1.969	6.221	5.13	2.124	2.931	1.7	1.543	1.123	1.691	2.536	1.806	2.349	1.252
Bra005561	AT5G28400.1	0	0	1.858	2.154	1.1345	2.607	3.1135	3.2135	2.8815	2.15	1.566	2.761	1.547	1.326	0.943	2.73	2.484	2.256	3.971	3.011	3.416	2.849	2.914
Bra032067	AT1G64840.1	0	Protein of unknown function (DUF295)	0.0055	0	0	0.0045	0.004	0	0	0.011	0	0	0	0	0	0	0.009	0	0.008	0	0	0	0
Bra035912	AT1G23580.1	0	Domain of unknown function DUF220	0	0	0	0	0	0	0	0	0	0	0	0	0	0	0	0	0	0	0	0	0
Bra040563	AT1G53830.1	ATPME2,PME2	pectin methylesterase 2	1.302	3.2365	2.8775	2.7715	3.965	2.593	2.2965	1.179	1.425	2.31	4.163	2.803	2.952	2.56	2.983	4.299	3.631	2.562	2.624	3.263	1.33
Bra031986	AT3G03580.1	0	Tetratricopeptide repeat (TPR)-like superfamily protein	0.5715	0.5385	2.183	1.334	1.6545	1.222	1.194	0.567	0.576	0.485	0.592	2.307	2.059	1.332	1.336	1.875	1.434	1.092	1.352	1.435	0.953
Bra016291	AT1G26830.1	ATCUL3,ATCUL3A,CUL3,CUL3A	cullin 3	41.526	43.3845	41.72	36.11	26.422	27.8625	36.28	41.631	41.421	44.032	42.737	43.813	39.627	35.762	36.458	26.358	26.486	27.724	28.001	31.909	40.651
Bra009295	AT3G12480.1	NF-YC11	nuclear factor Y, subunit C11	32.6195	29.8005	21.395	20.932	17.234	21.135	31.8575	32.705	32.534	29.809	29.792	22.058	20.732	20.384	21.48	14.904	19.564	21.429	20.841	27.009	36.706
Bra021343	AT2G20410.1	0	RNA-binding ASCH domain protein	30.712	27.9455	19.402	23.9825	29.862	38.16	38.999	30.01	31.414	28.795	27.096	21.217	17.587	24.03	23.935	26.748	32.976	39.557	36.763	39.552	38.446
Bra003798	AT1G74490.1	0	Protein kinase superfamily protein	0	0.0055	0	0	0	0	0	0	0	0	0.011	0	0	0	0	0	0	0	0	0	0
Bra010176	AT1G32610.1	0	hydroxyproline-rich glycoprotein family protein	2.5	1.405	2.1425	1.5645	1.455	1.8995	1.877	2.466	2.534	1.183	1.627	2.135	2.15	1.407	1.722	1.725	1.185	1.638	2.161	1.605	2.149
Bra018468	AT1G09970.1	LRR XI-23,RLK7	Leucine-rich receptor-like protein kinase family protein	2.495	0.876	0.991	2.8375	3.0815	1.6005	2.187	2.51	2.48	1.183	0.569	1.089	0.893	2.758	2.917	2.3	3.863	1.778	1.423	1.648	2.726
Bra000710	AT4G10380.1	NIP5;1,NLM6,NLM8	NOD26-like intrinsic protein 5;1	0.4415	5.86	10.322	5.402	1.6215	0.95	0.563	0.513	0.37	4.463	7.257	7.945	12.699	5.658	5.146	1.088	2.155	1.153	0.747	0.616	0.51
Bra033978	0	0	0	16.185	14.767	23.385	20.9835	25.6155	21.9205	18.0035	16.38	15.99	13.028	16.506	19.405	27.365	22.774	19.193	27.721	23.51	23.454	20.387	17.028	18.979
Bra024354	AT5G65100.1	0	Ethylene insensitive 3 family protein	0	0	0	0	0	0	0	0	0	0	0	0	0	0	0	0	0	0	0	0	0
Bra020488	AT5G25120.1	CYP71B11	ytochrome p450, family 71, subfamily B, polypeptide 11	1.1765	2.409	2.3045	2.95	2.5165	2.76	1.022	1.135	1.218	3.009	1.809	2.631	1.978	2.72	3.18	2.132	2.901	2.985	2.535	1.18	0.864
Bra014607	AT3G57710.1	0	Protein kinase superfamily protein	0	0.04	0	0	0.0165	0	0	0	0	0	0.08	0	0	0	0	0	0.033	0	0	0	0
Bra006238	AT3G19470.1	0	F-box and associated interaction domains-containing protein	0	0	0.0775	0.019	0.0485	0.009	0	0	0	0	0	0.043	0.112	0	0.038	0.097	0	0	0.018	0	0
Bra009341	AT5G08460.1	0	GDSL-like Lipase/Acylhydrolase superfamily protein	0	0	0	0	0	0	0	0	0	0	0	0	0	0	0	0	0	0	0	0	0
Bra000321	AT2G43710.1	FAB2,SSI2	Plant stearoyl-acyl-carrier-protein desaturase family protein	204.341	138.585	90.5695	71.144	89.3715	139.445	193.382	205.516	203.166	133.785	143.385	92.198	88.941	72.016	70.272	94.926	83.817	136.588	142.302	193.592	193.172
Bra031139	AT2G20820.1	0	0	243.147	281.549	288.757	298.606	331.73	297.414	263.558	240.022	246.272	263.998	299.101	272.647	304.868	298.264	298.947	349.099	314.361	302.406	292.423	287.831	239.285
Bra013756	AT4G24040.1	ATTRE1,TRE1	trehalase 1	0.5285	0.712	0.312	0.636	0.5535	0.806	0.639	0.546	0.511	0.935	0.489	0.259	0.365	0.642	0.63	0.46	0.647	0.74	0.872	0.957	0.321
Bra015756	AT1G76370.1	0	Protein kinase superfamily protein	0	0	0	0	0	0	0	0	0	0	0	0	0	0	0	0	0	0	0	0	0
Bra024789	AT1G14170.3	0	RNA-binding KH domain-containing protein	4.6305	5.623	5.9305	5.628	3.5075	4.915	4.7245	4.638	4.623	6.548	4.698	5.725	6.136	5.583	5.673	3.741	3.274	5.098	4.732	5.006	4.443
Bra024738	AT1G25530.1	0	Transmembrane amino acid transporter family protein	0	0	0	0.0095	0.0165	0.018	0	0	0	0	0	0	0	0	0.019	0	0.033	0.009	0.027	0	0
Bra000733	AT4G14180.1	AtPRD1,PRD1	putative recombination initiation defect 1	1.204	1.58	1.3405	1.9375	1.5075	1.146	1.248	1.233	1.175	1.465	1.695	1.251	1.43	2.012	1.863	1.548	1.467	1.136	1.156	1.233	1.263
Bra032642	AT1G01600.1	CYP86A4	cytochrome P450, family 86, subfamily A, polypeptide 4	0.0275	0.0685	0.1755	0.396	0.3955	0.1155	0.0655	0.033	0.022	0	0.137	0.097	0.254	0.425	0.367	0.327	0.464	0.062	0.169	0.053	0.078
Bra012226	AT1G76100.1	PETE1	plastocyanin 1	53.9525	62.3355	30.0085	61.2515	46.1295	63.5475	77.2195	51.245	56.66	72.049	52.622	31.577	28.44	60.435	62.068	52.336	39.923	64.341	62.754	89.956	64.483
Bra032666	AT1G02090.1	ATCSN7,COP15,CSN7,FUS5	Proteasome component (PCI) domain protein	58.435	34.2065	38.861	38.5515	41.0605	38.0205	46.4435	58.72	58.15	33.832	34.581	40.924	36.798	38.076	39.027	43.474	38.647	36.52	39.521	40.37	52.517
Bra006060	0	0	0	1.384	0.7775	0.292	0.1885	0.418	0.544	1.053	1.484	1.284	0.383	1.172	0.28	0.304	0.17	0.207	0.363	0.473	0.652	0.436	1.286	0.82
Bra031441	AT5G43420.1	0	RING/U-box superfamily protein	0	0.0225	0	0	0	0	0	0	0	0.045	0	0	0	0	0	0	0	0	0	0	0
Bra006840	AT5G57000.1	0	0	0.4305	0.1465	0.087	0.1465	0.2785	0.1245	0.3305	0.567	0.294	0.293	0	0.032	0.142	0.161	0.132	0.159	0.398	0.062	0.187	0.351	0.31
Bra011427	AT4G33210.1	SLOMO	F-box family protein	22.837	16.3155	13.9165	16.5165	15.116	18.9555	21.421	23.397	22.277	16.353	16.278	14.069	13.764	16.559	16.474	13.595	16.637	18.982	18.929	19.675	23.167
Bra031000	AT1G45403.1	0	membrane protein	0	0	0.015	0.033	0.0125	0	0.016	0	0	0	0	0	0.03	0.066	0	0	0.025	0	0	0.032	0
Bra002606	AT5G58950.1	0	Protein kinase superfamily protein	36.269	25.0885	18.792	18.3675	18.4045	23.882	33.9345	35.99	36.548	25.538	24.639	19.621	17.963	17.777	18.958	15.214	21.595	24.361	23.403	28.37	39.499
Bra023090	AT2G36985.1	DVL16,ROT4	DVL family protein	0	0	0	0	0.091	0	0	0	0	0	0	0	0	0	0	0	0.182	0	0	0	0
Bra022233	AT3G17690.1	ATCNGC19,CNGC19	cyclic nucleotide gated channel 19	0	0	0	0	0	0.0045	0	0	0	0	0	0	0	0	0	0	0	0.009	0	0	0
Bra007738	AT3G63260.1	ATMRK1	Protein kinase superfamily protein	38.531	41.933	27.4475	24.115	17.8085	35.128	39.1845	39.231	37.831	43.074	40.792	28.839	26.056	24.285	23.945	15.912	19.705	35.868	34.388	36.788	41.581
Bra035280	AT4G10760.1	EMB1706,MTA	mRNAadenosine methylase	9.5275	8.7345	11.143	10.455	10.2775	8.807	9.352	9.505	9.55	8.869	8.6	11.535	10.751	10.542	10.368	10.641	9.914	8.461	9.153	9.131	9.573
Bra018046	AT5G63470.1	NF-YC4	nuclear factor Y, subunit C4	21.984	6.502	2.9995	4.4875	7.146	7.6315	20.4635	20.919	23.049	5.781	7.223	2.814	3.185	4.402	4.573	6.475	7.817	7.809	7.454	17.793	23.134
Bra039152	AT3G02100.1	0	UDP-Glycosyltransferase superfamily protein	0.0165	0.0625	0.052	0.0045	0.034	0.009	0.0105	0.022	0.011	0.023	0.102	0.043	0.061	0.009	0	0.018	0.05	0	0.018	0.021	0
Bra023310	AT5G11160.1	APT5	adenine phosphoribosyltransferase 5	2.0645	2.256	2.7555	2.838	3.4525	3.4325	2.901	1.975	2.154	1.702	2.81	2.275	3.236	3.042	2.634	4.095	2.81	2.809	4.056	3.752	2.05
Bra022344	AT3G18680.1	0	Amino acid kinase family protein	88.3325	116.23	154.88	124.942	124.436	100.277	98.929	89.636	87.029	115.032	117.427	166.272	143.488	126.877	123.007	143.503	105.37	95.059	105.495	99.926	97.932
Bra027803	0	0	0	0	0	0	0	0	0	0	0	0	0	0	0	0	0	0	0	0	0	0	0	0
Bra005593	AT2G32415.1	0	Polynucleotidyl transferase, ribonuclease H fold protein with HRDC domain	0	0	0	0	0	0	0.0265	0	0	0	0	0	0	0	0	0	0	0	0	0.053	0
Bra039558	AT4G15248.1	0	B-box type zinc finger family protein	13.466	13.6435	0.4575	0.17	0.309	6.6995	21.4765	13.673	13.259	17.322	9.965	0.55	0.365	0.274	0.066	0.071	0.547	7.528	5.871	23.608	19.345
Bra005656	0	0	0	0.022	0	0	0.047	0	0	0	0.044	0	0	0	0	0	0.094	0	0	0	0	0	0	0
Bra022377	AT3G19000.1	0	2-oxoglutarate (2OG) and Fe(II)-dependent oxygenase superfamily protein	0.806	1.0695	0.8745	1.0885	0.691	1.4555	0.8365	0.753	0.859	1.127	1.012	1.1	0.649	1.048	1.129	0.619	0.763	1.497	1.414	0.776	0.897
Bra005682	AT5G01520.1	0	RING/U-box superfamily protein	10.89	16.521	11.9765	9.181	8.131	9.6935	10.6895	11.316	10.464	18.686	14.356	12.614	11.339	8.709	9.653	6.837	9.425	9.869	9.518	9.524	11.855
Bra038777	AT4G21326.1	ATSBT3.12,SBT3.12	subtilase 3.12	0	0	0	0	0	0	0	0	0	0	0	0	0	0	0	0	0	0	0	0	0
Bra024510	AT2G17540.1	0	0	5.9655	7.4025	8.1185	7.122	7.249	7.71	7.456	6.318	5.613	7.855	6.95	8.711	7.526	6.971	7.273	6.457	8.041	8.117	7.303	7.079	7.833
Bra034064	AT3G09300.1	ORP3B	OSBP(oxysterol binding protein)-related protein 3B	62.052	50.726	54.981	43.3885	47.7165	46.472	48.5885	62.158	61.946	50.241	51.211	55.952	54.01	43.328	43.449	46.623	48.81	43.924	49.02	42.422	54.755
Bra000533	AT2G26810.1	0	Putative methyltransferase family protein	18.6735	12.321	15.0105	12.082	17.468	18.193	17.218	18.497	18.85	11.924	12.718	15.061	14.96	12.563	11.601	18.265	16.671	19.29	17.096	16.454	17.982
Bra036127	AT5G28830.1	0	calcium-binding EF hand family protein	15.094	17.242	15.5605	15.6925	15.3395	13.4905	14.779	14.47	15.718	16.477	18.007	14.791	16.33	16.096	15.289	15.028	15.651	13.558	13.423	14.955	14.603
Bra036251	AT4G02640.2	ATBZIP10,BZO2H1	bZIP transcription factor family protein	16.9085	19.6365	16.954	26.334	27.383	26.119	24.8085	16.751	17.066	20.049	19.224	17.497	16.411	25.778	26.89	22.511	32.255	26.096	26.142	28.71	20.907
Bra028897	AT5G01360.1	TBL3	Plant protein of unknown function (DUF828)	0	0.068	0.0615	0.038	0.059	0.0795	0.011	0	0	0.09	0.046	0.011	0.112	0.057	0.019	0.027	0.091	0.088	0.071	0.011	0.011
Bra024132	AT4G29750.1	0	CRS1 / YhbY (CRM) domain-containing protein	0	0	0	0	0	0	0	0	0	0	0	0	0	0	0	0	0	0	0	0	0
Bra025509	AT5G41310.1	0	P-loop nucleoside triphosphate hydrolases superfamily protein with CH (Calponin Homology) domain	0	0.0115	0.0105	0.014	0.004	0.009	0	0	0	0	0.023	0.011	0.01	0.028	0	0	0.008	0.009	0.009	0	0
Bra019452	AT2G11000.1	ATMAK10,MAK10	MAK10 homologue	18.26	15.09	17.1865	14.5075	16.7035	15.987	17.424	18.42	18.1	14.459	15.721	17.648	16.725	13.98	15.035	17.168	16.239	15.803	16.171	17.464	17.384
Bra036303	AT4G01950.1	ATGPAT3,GPAT3	glycerol-3-phosphate acyltransferase 3	5.0335	7.971	9.8035	12.0615	8.2575	8.0935	4.4205	4.998	5.069	6.728	9.214	8.237	11.37	11.826	12.297	9.411	7.104	7.968	8.219	5.262	3.579
Bra034693	AT3G13300.2	VCS	Transducin/WD40 repeat-like superfamily protein	15.383	18.6045	19.5645	16.2	15.018	15.677	16.7615	15.212	15.554	19.429	17.78	20.02	19.109	15.879	16.521	15.488	14.548	15.645	15.709	17.336	16.187
Bra015592	AT1G07570.3	APK1,APK1A	Protein kinase superfamily protein	17.949	7.4445	6.3195	6.552	8.9365	10.929	17.624	17.755	18.143	7.472	7.417	6.533	6.106	6.631	6.473	8.978	8.895	10.019	11.839	16.125	19.123
Bra014549	AT3G59020.1	0	ARM repeat superfamily protein	13.586	13.131	24.684	14.806	18.027	15.5935	13.343	13.641	13.531	12.532	13.73	26.273	23.095	15.104	14.508	19.972	16.082	15.416	15.771	13.967	12.719
Bra016395	AT1G59750.1	ARF1	auxin response factor 1	0	0	0	0	0	0	0	0	0	0	0	0	0	0	0	0	0	0	0	0	0
Bra033556	AT4G38220.1	0	Peptidase M20/M25/M40 family protein	14.2775	13.6255	12.5595	17.555	16.8475	15.1845	15.2905	14.328	14.227	13.828	13.423	13.81	11.309	18.278	16.832	15.284	18.411	15.319	15.05	14.881	15.7
Bra022622	AT5G53040.1	0	RWP-RK domain-containing protein	0.011	0.017	0.0615	0.0095	0	0.009	0	0	0.022	0	0.034	0.032	0.091	0	0.019	0	0	0.018	0	0	0
Bra014990	AT4G13800.1	0	Protein of unknown function (DUF803)	4.635	6.451	13.456	7.4065	6.9545	7.2205	5.5045	4.43	4.84	7.032	5.87	13.767	13.145	7.982	6.831	7.12	6.789	7.387	7.054	5.325	5.684
Bra010715	AT4G34660.1	0	SH3 domain-containing protein	7.0655	8.414	8.2145	9.6805	7.7895	7.898	7.946	7.006	7.125	9.241	7.587	8.7	7.729	9.266	10.095	7.43	8.149	7.933	7.863	8.014	7.878
Bra028229	AT5G39240.1	0	0	0.964	2.495	19.0305	11.459	5.9435	2.617	0.7555	0.993	0.935	1.657	3.333	15.169	22.892	11.703	11.215	6.209	5.678	3.037	2.197	1.19	0.321
Bra004781	AT2G43750.1	ACS1,ATCS-B,CPACS1,OASB	O-acetylserine (thiol) lyase B	66.901	78.305	70.045	88.686	91.8585	82.5355	84.7175	67.625	66.177	82	74.61	70.582	69.508	88.565	88.807	90.715	93.002	78.612	86.459	91.125	78.31
Bra030538	AT1G03610.1	0	Protein of unknown function (DUF789)	6.624	5.694	2.6165	4.4305	2.8275	3.686	4.727	6.602	6.646	5.951	5.437	2.738	2.495	4.26	4.601	2.919	2.736	3.636	3.736	3.338	6.116
Bra040968	AT4G11660.1	AT-HSFB2B,HSFB2B	winged-helix DNA-binding transcription factor family protein	4.1725	7.7225	3.195	5.643	5.0245	4.162	7.225	3.918	4.427	8.881	6.564	2.911	3.479	5.923	5.363	5.042	5.007	4.481	3.843	8.046	6.404
Bra015267	AT2G03780.1	0	Translin family protein	0	0	0	0	0	0	0	0	0	0	0	0	0	0	0	0	0	0	0	0	0
Bra009319	AT5G08100.1	0	N-terminal nucleophile aminohydrolases (Ntn hydrolases) superfamily protein	25.632	28.8565	16.238	26.523	24.8345	29.4065	27.891	26.67	24.594	29.696	28.017	16.937	15.539	26.241	26.805	21.476	28.193	30.207	28.606	25.989	29.793
Bra005806	AT5G04430.1	BTR1,BTR1L,BTR1S	binding to TOMV RNA 1L (long form)	30.763	30.2765	54.0905	29.417	33.3605	28.0855	27.2165	31.592	29.934	27.701	32.852	53.796	54.385	29.169	29.665	35.195	31.526	27.698	28.473	26.956	27.477
Bra005202	AT2G37380.1	0	0	1.787	1.178	1.157	2.9695	2.315	1.6495	1.496	1.757	1.817	1.014	1.342	1.229	1.085	2.749	3.19	2.176	2.454	1.787	1.512	1.818	1.174
Bra004002	AT1G69310.1	ATWRKY57,WRKY57	WRKY DNA-binding protein 57	1.1275	1.195	0.8085	1.0845	0.677	0.814	0.65	0.895	1.36	1.127	1.263	0.582	1.035	1.143	1.026	0.699	0.655	0.81	0.818	0.68	0.62
Bra038743	AT3G12685.1	0	Acid phosphatase/vanadium-dependent haloperoxidase-related protein	57.8315	52.858	52.9985	65.534	53.814	51.3755	52.583	58.982	56.681	54.141	51.575	57.16	48.837	66.14	64.928	57.475	50.153	50.386	52.365	47.641	57.525
Bra028091	AT2G18660.1	PNP-A	plant natriuretic peptide A	37.32	49.6595	39.0275	39.998	35.209	64.8005	26.6845	36.874	37.766	63.157	36.162	40.913	37.142	41.609	38.387	30.569	39.849	75.003	54.598	29.592	23.777
Bra008538	AT2G38400.2	AGT3	alanine:glyoxylate aminotransferase 3	0.261	0.4865	0.126	0.1745	0.148	0.7475	0.683	0.196	0.326	0.62	0.353	0.14	0.112	0.104	0.245	0.08	0.216	0.828	0.667	0.723	0.643
Bra021931	AT2G04800.1	0	0	0	0	0	0	0.0265	0	0	0	0	0	0	0	0	0	0	0.053	0	0	0	0	0
Bra011154	AT4G29950.1	0	Ypt/Rab-GAP domain of gyp1p superfamily protein	56.338	24.0115	9.4165	11.237	15.4005	18.908	41.595	56.549	56.127	23.464	24.559	9.552	9.281	11.08	11.394	15.399	15.402	18.674	19.142	35.459	47.731
Bra030464	0	0	0	0	0	0	0	0	0	0	0	0	0	0	0	0	0	0	0	0	0	0	0	0
Bra007480	AT3G59830.1	0	Integrin-linked protein kinase family	0.5775	0.781	0.6945	0.7825	0.7535	0.7215	0.8025	0.546	0.609	0.845	0.717	0.862	0.527	0.718	0.847	0.637	0.87	0.731	0.712	0.818	0.787
Bra021539	AT3G14200.1	0	Chaperone DnaJ-domain superfamily protein	0.828	28.2315	101.436	33.8905	7.378	1.6235	2.858	0.949	0.707	32.052	24.411	113.425	89.448	33.816	33.965	7.395	7.361	1.699	1.548	2.647	3.069
Bra037384	AT4G01090.1	0	Protein of unknown function (DUF3133)	26.4035	23.8495	15.952	20.658	17.63	20.24	25.533	26.136	26.671	25.233	22.466	16.883	15.021	19.714	21.602	17.885	17.375	19.941	20.539	22.47	28.596
Bra019205	AT4G24840.1	0	0	10.29	12.552	13.7575	11.764	11.067	10.9125	11.0455	10.334	10.246	12.352	12.752	13.843	13.672	11.269	12.259	11.366	10.768	10.715	11.11	11.023	11.068
Bra029641	AT3G07350.1	0	Protein of unknown function (DUF506)	83.2995	6.645	0.901	1.711	2.5145	2.7675	33.596	81.582	85.017	5.669	7.621	0.636	1.166	1.691	1.731	3.777	1.252	3.24	2.295	11.639	55.553
Bra024618	AT1G23790.1	0	Plant protein of unknown function (DUF936)	1.3295	1.4965	1.435	4.5345	3.304	1.615	1.5535	1.419	1.24	1.127	1.866	1.024	1.846	4.647	4.422	3.98	2.628	1.62	1.61	1.988	1.119
Bra039200	AT2G23440.1	0	0	0	0	0	0	0	0	0	0	0	0	0	0	0	0	0	0	0	0	0	0	0
Bra035503	AT1G32810.2	0	RING/FYVE/PHD zinc finger superfamily protein	12.621	10.65	11.2365	11.831	11.7235	12.2425	13.0685	12.32	12.922	10.346	10.954	11.093	11.38	11.732	11.93	11.41	12.037	12.361	12.124	12	14.137
Bra032339	AT1G29850.1	0	double-stranded DNA-binding family protein	0.082	0	0.0525	0.047	0.022	0.0665	0.0265	0.055	0.109	0	0	0.054	0.051	0.094	0	0.044	0	0	0.133	0.053	0
Bra010757	AT4G14300.1	0	RNA-binding (RRM/RBD/RNP motifs) family protein	78.657	62.522	70.8185	53.3035	63.2195	60.892	67.7735	79.4	77.914	60.046	64.998	69.137	72.5	54.418	52.189	64.764	61.675	60.053	61.731	65.391	70.156
Bra010840	AT3G04080.1	APY1,ATAPY1	apyrase 1	8.477	4.991	1.7115	2.3805	1.8245	3.294	7.1195	8.959	7.995	5.466	4.516	2.145	1.278	2.55	2.211	1.601	2.048	2.905	3.683	5.952	8.287
Bra022755	AT5G50870.1	UBC27	ubiquitin-conjugating enzyme 27	93.5475	84.9935	76.2475	89.3955	102.776	91.961	104.089	92.604	94.491	81.977	88.01	77.277	75.218	90.388	88.403	109.724	95.829	92.188	91.734	106.378	101.799
Bra014948	AT3G23430.1	ATPHO1,PHO1	phosphate 1	5.6595	9.53	6.079	5.75	5.9075	10.076	8.368	5.478	5.841	10.199	8.861	5.768	6.39	5.535	5.965	5.192	6.623	9.869	10.283	10.31	6.426
Bra035112	AT1G79380.1	0	Ca(2)-dependent phospholipid-binding protein (Copine) family	8.6125	5.579	3.641	4.2185	4.6755	5.057	6.989	8.752	8.473	4.902	6.256	3.418	3.864	4.043	4.394	4.228	5.123	5.115	4.999	6.909	7.069
Bra003208	AT3G55110.1	0	ABC-2 type transporter family protein	1.547	22.214	13.742	5.8445	2.3415	1.9965	1.6185	1.517	1.577	21.12	23.308	14.349	13.135	5.62	6.069	1.964	2.719	1.849	2.144	1.531	1.706
Bra014019	AT1G44090.1	ATGA20OX5,GA20OX5	gibberellin 20-oxidase 5	0.087	0.0285	0.016	0	0	0.0045	0.0055	0.076	0.098	0.023	0.034	0.032	0	0	0	0	0	0.009	0	0	0.011
Bra037598	AT3G16830.1	TPR2	TOPLESS-related 2	0	0	0	0	0	0	0	0	0	0	0	0	0	0	0	0	0	0	0	0	0
Bra033756	AT5G44635.1	MCM6	minichromosome maintenance (MCM2/3/5) family protein	2.9525	7.7095	19.693	13.424	15.5885	9.6405	4.497	2.903	3.002	5.545	9.874	18.015	21.371	13.309	13.539	17.549	13.628	9.799	9.482	6.59	2.404
Bra011943	AT2G28490.1	0	RmlC-like cupins superfamily protein	0	0	0	0	0	0	0	0	0	0	0	0	0	0	0	0	0	0	0	0	0
Bra034767	AT3G12250.1	BZIP45,TGA6	TGACG motif-binding factor 6	3.388	3.233	3.894	3.3655	4.013	3.3595	3.8545	3.143	3.633	3.099	3.367	4.086	3.702	3.391	3.34	4.254	3.772	3.143	3.576	3.72	3.989
Bra038201	AT1G65930.1	cICDH	cytosolic NADP+-dependent isocitrate dehydrogenase	13.76	14.967	13.8145	16.1145	16.009	16.624	15.9285	13.619	13.901	16.443	13.491	13.886	13.743	15.435	16.794	14.311	17.707	17.379	15.869	16.39	15.467
Bra034237	AT3G26290.1	CYP71B26	cytochrome P450, family 71, subfamily B, polypeptide 26	40.54	96.744	68.337	30.8315	18.862	33.481	44.787	40.704	40.376	102.861	90.627	75.595	61.079	30.756	30.907	16.991	20.733	33.57	33.392	43.516	46.058
Bra029969	0	0	0	0.4415	0.1745	0.1885	0.165	0.1845	0.2165	0.35	0.426	0.457	0.349	0	0.377	0	0.132	0.198	0.195	0.174	0.308	0.125	0.213	0.487
Bra016336	AT5G07460.1	ATMSRA2,PMSR2	peptidemethionine sulfoxide reductase 2	6.238	7.7835	5.7725	6.1075	7.189	8.555	7.314	6.406	6.07	7.957	7.61	5.703	5.842	5.601	6.614	6.926	7.452	9.852	7.258	6.983	7.645
Bra007928	0	0	0	0	0.108	0	0	0	0.0445	0	0	0	0	0.216	0	0	0	0	0	0	0	0.089	0	0
Bra021303	AT1G62040.2	ATG8C	Ubiquitin-like superfamily protein	0	0	0	0	0	0	0	0	0	0	0	0	0	0	0	0	0	0	0	0	0
Bra037518	AT5G47940.1	0	0	12.2785	11.4055	17.3115	12.85	17.734	13.939	12.9295	12.211	12.346	10.56	12.251	16.904	17.719	12.998	12.702	20.547	14.921	13.726	14.152	13.106	12.753
Bra022610	AT5G52800.3	0	DNA primases	8.792	11.2415	11.2845	9.969	9.1155	9.631	8.594	8.839	8.745	11.597	10.886	11.848	10.721	9.777	10.161	8.889	9.342	9.958	9.304	8.801	8.387
Bra007141	AT3G55110.1	0	ABC-2 type transporter family protein	13.826	29.211	27.2345	18.977	12.6315	10.5895	10.9705	14.11	13.542	34.272	24.15	25.583	28.886	19.071	18.883	11.684	13.579	11.172	10.007	10.374	11.567
Bra025873	AT1G21090.1	0	Cupredoxin superfamily protein	22.3515	16.106	15.43	22.7895	21.7155	19.3515	18.356	22.796	21.907	11.225	20.987	13.293	17.567	22.406	23.173	22.325	21.106	19.73	18.973	20.78	15.932
Bra025904	AT1G18470.1	0	Transmembrane Fragile-X-F-associated protein	2.043	3.702	4.4055	3.182	2.4545	2.534	2.2885	2.052	2.034	3.821	3.583	5.261	3.55	3.353	3.011	1.742	3.167	2.791	2.277	2.073	2.504
Bra041115	0	0	0	115.81	88.112	137.315	89.576	202.851	189.761	151.699	134.05	97.569	91.455	84.769	173.021	101.609	86.581	92.571	160.742	244.96	278.67	100.852	113.085	190.313
Bra025501	AT5G41390.1	0	PLAC8 family protein	0	0.0115	0	0	0	0	0	0	0	0.023	0	0	0	0	0	0	0	0	0	0	0
Bra038847	AT3G18720.1	0	F-box family protein	0	0	0	0	0	0	0	0	0	0	0	0	0	0	0	0	0	0	0	0	0
Bra032007	AT3G03210.1	0	0	5.094	5.2995	6.0985	5.204	5.103	4.9415	5.092	5.38	4.808	5.15	5.449	5.929	6.268	5.271	5.137	4.909	5.297	5.115	4.768	5.176	5.008
Bra009895	AT5G26280.1	0	TRAF-like family protein	46.582	29.5775	35.402	34.8775	23.196	26.3635	28.2795	46.859	46.305	13.028	46.127	21.572	49.232	35.809	33.946	11.667	34.725	32.082	20.645	39.53	17.029
Bra029102	AT5G52890.1	0	AT hook motif-containing protein	0	0.023	0	0	0	0	0	0	0	0	0.046	0	0	0	0	0	0	0	0	0	0
Bra018488	AT3G47580.1	0	Leucine-rich repeat protein kinase family protein	0.169	0.334	0.11	0.3115	0.439	0.3405	0.4365	0.186	0.152	0.406	0.262	0.108	0.112	0.331	0.292	0.522	0.356	0.414	0.267	0.563	0.31
Bra000411	AT2G46070.1	ATMPK12,MAPK12,MPK12	mitogen-activated protein kinase 12	0.1415	0.153	0.099	0.236	0.3145	0.2565	0.404	0.12	0.163	0.147	0.159	0.086	0.112	0.397	0.075	0.248	0.381	0.202	0.311	0.542	0.266
Bra038189	AT1G65890.1	AAE12	acyl activating enzyme 12	0.06	0.1305	0.0155	0	0.0085	0.0045	0.038	0.044	0.076	0.068	0.193	0.011	0.02	0	0	0.009	0.008	0	0.009	0.032	0.044
Bra036645	AT1G79330.1	AMC6,ATMC5,ATMCP2B,MC5	metacaspase 5	0.011	0	0.026	0.0375	0.038	0.018	0.0055	0.022	0	0	0	0.032	0.02	0.028	0.047	0.018	0.058	0.018	0.018	0	0.011
Bra014897	AT1G30960.1	0	GTP-binding family protein	0.496	0.6625	2.685	0.943	1.628	0.956	0.603	0.437	0.555	0.654	0.671	2.652	2.718	1.058	0.828	1.689	1.567	0.845	1.067	0.818	0.388
Bra014779	AT3G55030.1	PGPS2	phosphatidylglycerolphosphate synthase 2	3.1435	19.805	21.3985	7.156	3.415	2.32	2.9915	3.383	2.904	21.819	17.791	23.384	19.413	7.321	6.991	3.29	3.54	2.069	2.571	3.136	2.847
Bra017997	AT3G49260.1	iqd21	IQ-domain 21	14.773	16.881	35.2825	47.356	35.459	18.6495	18.5665	14.699	14.847	14.595	19.167	34.488	36.077	46.672	48.04	34.045	36.873	17.098	20.201	19.749	17.384
Bra031058	AT1G18980.1	0	RmlC-like cupins superfamily protein	0.038	0.1245	0.1	0.014	0.115	0.0485	0.0425	0.076	0	0.135	0.114	0.119	0.081	0	0.028	0.097	0.133	0.07	0.027	0.085	0
Bra036824	AT3G51260.1	PAD1	20S proteasome alpha subunit PAD1	47.2795	72.0155	94.0155	84.759	96.4705	68.3565	58.983	47.721	46.838	74.483	69.548	90.57	97.461	86.553	82.965	105.734	87.207	65.855	70.858	66.646	51.32
Bra040594	AT3G02720.1	0	Class I glutamine amidotransferase-like superfamily protein	53.008	79.5925	39.888	62.044	36.604	56.382	54.9475	52.522	53.494	92.571	66.614	41.711	38.065	61.672	62.416	35.274	37.934	56.708	56.056	57.877	52.018
Bra004674	AT2G42200.1	SPL9	squamosa promoter binding protein-like 9	6.309	8.82	6.1725	8.31	6.297	7.583	5.566	6.668	5.95	8.858	8.782	5.164	7.181	8.218	8.402	6.103	6.491	7.668	7.498	6.069	5.063
Bra025678	AT1G18710.1	AtMYB47,MYB47	myb domain protein 47	6.957	30.1125	20.714	16.3605	6.3695	12.4095	7.0565	7.17	6.744	29.933	30.292	22.532	18.896	16.077	16.644	4.184	8.555	11.815	13.004	6.091	8.022
Bra025688	AT1G18835.1	MIF3	mini zinc finger	0.0875	0.4815	0.264	0	0.0705	0.035	0.172	0.175	0	0.417	0.546	0.183	0.345	0	0	0	0.141	0.07	0	0.255	0.089
Bra002137	AT5G18140.1	0	Chaperone DnaJ-domain superfamily protein	47.9745	33.568	16.325	28.5355	25.809	31.097	44.244	47.317	48.632	35.433	31.703	17.497	15.153	28.196	28.875	21.502	30.116	30.973	31.221	38.032	50.456
Bra003012	AT5G54140.1	ILL3	IAA-leucine-resistant (ILR1)-like 3	0.103	0.13	0.1365	0.066	0.069	0.137	0.162	0.065	0.141	0.18	0.08	0.172	0.101	0.066	0.066	0.088	0.05	0.176	0.098	0.213	0.111
Bra026615	AT2G02130.1	LCR68,PDF2.3	low-molecular-weight cysteine-rich 68	122.322	446.161	693.542	417.16	341.826	271.935	138.363	122.461	122.184	349.266	543.056	565.012	822.072	411.152	423.169	382.064	301.587	317.707	226.164	198.194	78.532
Bra026260	AT4G28380.1	0	Leucine-rich repeat (LRR) family protein	1.329	1.0755	1.4155	1.221	1.5	1.434	1.3	1.222	1.436	1.127	1.024	1.563	1.268	1.162	1.28	1.707	1.293	1.365	1.503	1.403	1.197
Bra024381	AT5G65380.1	0	MATE efflux family protein	11.6195	11.57	2.9915	5.308	3.286	12.2235	18.5515	11.829	11.41	13.118	10.022	3.062	2.921	5.507	5.109	2.618	3.954	12.59	11.857	18.633	18.47
Bra010777	AT1G30320.1	0	Remorin family protein	4.3685	3.3155	2.2385	2.569	2.403	2.47	3.984	4.245	4.492	3.685	2.946	2.296	2.181	2.607	2.531	2.485	2.321	2.289	2.651	3.093	4.875
Bra023954	AT4G32320.1	APX6	ascorbate peroxidase 6	15.918	15.2865	18.158	39.0195	37.9025	27.672	15.752	16.325	15.511	14.966	15.607	20.818	15.498	38.993	39.046	41.262	34.543	25.99	29.354	15.583	15.921
Bra003985	AT5G02960.1	0	Ribosomal protein S12/S23 family protein	0	0	0	0	0	0	0	0	0	0	0	0	0	0	0	0	0	0	0	0	0
Bra012868	AT3G51120.1	0	DNA binding;zinc ion binding;nucleic acid binding;nucleic acid binding	15.574	12.643	12.2235	11.864	10.8785	11.0175	13.9585	15.561	15.587	12.25	13.036	12.053	12.394	11.779	11.949	10.508	11.249	11.032	11.003	12.893	15.024
Bra002613	AT2G42480.1	0	TRAF-like family protein	0	0	0	0	0	0	0	0	0	0	0	0	0	0	0	0	0	0	0	0	0
Bra006451	AT5G18320.1	0	ARM repeat superfamily protein	27.2565	18.177	11.6775	16.5495	15.057	20.2125	25.222	25.928	28.585	17.198	19.156	12.279	11.076	16.389	16.71	14.762	15.352	20.118	20.307	24.33	26.114
Bra032120	AT2G24120.1	PDE319,SCA3	DNA/RNA polymerases superfamily protein	5.714	6.227	22.7805	13.995	15.4335	8.801	6.1315	5.696	5.732	6.334	6.12	25.022	20.539	14.018	13.972	16.965	13.902	7.88	9.722	6.324	5.939
Bra035564	AT5G55230.1	ATMAP65-1,MAP65-1	microtubule-associated proteins 65-1	13.695	21.3255	20.11	22.328	16.1805	15.9065	14.795	13.717	13.673	20.151	22.5	20.3	19.92	22.113	22.543	16.602	15.759	15.918	15.895	15.519	14.071
Bra027997	AT1G33360.1	0	ATP-dependent Clp protease	7.9205	8.713	7.0275	8.291	8.4385	7.51	8.429	7.944	7.897	8.576	8.85	7.148	6.907	8.199	8.383	8.438	8.439	7.246	7.774	8.493	8.365
Bra023485	AT5G14740.2	BETA CA2,CA18,CA2	carbonic anhydrase 2	4614.48	2471.68	1234.32	2582.72	2481.19	3327.78	4895.28	4648.29	4580.68	2535.89	2407.46	1415.05	1053.59	2586.66	2578.79	2128.36	2834.02	3388.43	3267.14	4174.66	5615.9
Bra003062	AT5G53370.1	ATPMEPCRF,PMEPCRF	pectin methylesterase PCR fragment F	18.2645	79.5855	32.2255	33.345	22.6325	45.69	20.5285	17.951	18.578	86.767	72.404	30.078	34.373	33.967	32.723	18.539	26.726	54.163	37.217	26.233	14.824
Bra039498	AT3G47250.1	0	Plant protein of unknown function (DUF247)	6.33	4.6155	4.0165	5.439	4.941	5.789	5.9225	6.351	6.309	4.271	4.96	3.935	4.098	5.252	5.626	5.024	4.858	5.485	6.093	6.261	5.584
Bra022413	AT1G49760.1	PAB8,PABP8	poly(A) binding protein 8	0	0	0	0	0	0	0	0	0	0	0	0	0	0	0	0	0	0	0	0	0
Bra001163	AT3G05680.1	EMB2016	embryo defective 2016	6.406	7.5005	8.399	8.258	7.2475	6.3425	6.363	6.34	6.472	7.607	7.394	8.42	8.378	8.199	8.317	7.739	6.756	6.04	6.645	6.643	6.083
Bra018390	AT2G29410.1	ATMTPB1,MTPB1	metal tolerance protein B1	0	0	0	0	0	0	0	0	0	0	0	0	0	0	0	0	0	0	0	0	0
Bra004903	AT2G45350.1	CRR4	Pentatricopeptide repeat (PPR) superfamily protein	7.5505	9.5625	5.251	14.2025	7.7845	7.318	8.371	7.824	7.277	10.594	8.531	6.07	4.432	14.358	14.047	8.067	7.502	7.387	7.249	8.333	8.409
Bra029030	AT5G54310.1	AGD5,NEV	ARF-GAP domain 5	15.0405	15.924	17.768	14.607	13.865	13.717	13.6445	15.125	14.956	16.048	15.8	18.435	17.101	14.32	14.894	13.621	14.109	13.682	13.752	13.595	13.694
Bra005333	0	0	0	45.6535	26.8545	25.396	39.9075	41.4695	47.531	51.593	48.059	43.248	28.445	25.264	24.634	26.158	36.178	43.637	38.423	44.516	50.703	44.359	49.129	54.057
Bra010063	0	0	0	0	0	0	0	0	0	0	0	0	0	0	0	0	0	0	0	0	0	0	0	0
Bra001193	AT3G06330.1	0	RING/U-box superfamily protein	12.8615	9.949	7.055	8.776	8.951	8.883	13.2065	13.084	12.639	10.582	9.316	7.385	6.725	8.397	9.155	7.996	9.906	8.364	9.402	12.054	14.359
Bra000677	AT3G57710.1	0	Protein kinase superfamily protein	0.501	0.866	1.2475	0.7495	0.754	0.796	0.5905	0.415	0.587	0.845	0.887	1.197	1.298	0.605	0.894	0.522	0.986	0.845	0.747	0.638	0.543
Bra031372	AT1G22200.1	0	Endoplasmic reticulum vesicle transporter protein	26.665	22.434	28.4245	23.12	23.837	23.5635	27.5875	26.256	27.074	22.675	22.193	27.912	28.937	23.142	23.098	23.758	23.916	23.956	23.171	26.18	28.995
Bra025247	AT3G27030.1	0	0	34.882	7.792	3.872	4.8615	9.511	8.433	23.1515	32.498	37.266	7.235	8.349	2.48	5.264	5.8	3.923	9.862	9.16	7.677	9.189	16.444	29.859
Bra008468	AT1G80540.1	0	0	0	0	0	0	0	0	0	0	0	0	0	0	0	0	0	0	0	0	0	0	0
Bra031135	AT2G20635.1	0	ATP binding;protein kinases;protein serine/threonine kinases	0.6265	0.998	2.578	3.785	2.4	1.2825	0.9895	0.611	0.642	0.665	1.331	2.113	3.043	3.665	3.905	3.043	1.757	1.453	1.112	1.392	0.587
Bra026328	AT4G27650.1	PEL1	Eukaryotic release factor 1 (eRF1) family protein	7.0925	6.8535	5.0365	5.4725	5.2155	6.647	6.754	7.18	7.005	7.269	6.438	5.509	4.564	5.507	5.438	4.794	5.637	7.29	6.004	6.229	7.279
Bra003140	AT5G06160.1	ATO	splicing factor-related	0.011	0.034	0	0	0	0	0.022	0	0.022	0	0.068	0	0	0	0	0	0	0	0	0	0.044
Bra040391	0	0	0	0	0	0	0	0	0	0	0	0	0	0	0	0	0	0	0	0	0	0	0	0
Bra031885	0	0	0	124.716	58.2375	22.203	39.2565	50.27	88.2585	108.519	122.843	126.59	51.909	64.566	22.133	22.273	35.243	43.27	44.933	55.607	100.491	76.026	99.108	117.931
Bra014151	AT1G67623.1	0	F-box family protein	0.0705	0	0.011	0	0	0	0.0605	0.076	0.065	0	0	0.022	0	0	0	0	0	0	0	0.043	0.078
Bra032766	AT4G14160.2	0	Sec23/Sec24 protein transport family protein	20.695	37.98	46.5585	28.81	28.977	23.1085	23.653	20.941	20.449	38.194	37.766	49.473	43.644	29.046	28.574	29.189	28.765	23.357	22.86	24.936	22.37
Bra011100	AT4G29360.1	0	O-Glycosyl hydrolases family 17 protein	15.482	17.4985	18.3775	24.2525	25.5745	24.3565	17.2335	15.605	15.359	16.353	18.644	17.109	19.646	24.871	23.634	26.81	24.339	24.652	24.061	20.95	13.517
Bra029446	AT4G17050.1	UGLYAH	ureidoglycine aminohydrolase	0	0	0	0	0	0	0	0	0	0	0	0	0	0	0	0	0	0	0	0	0
Bra017453	AT1G79850.1	CS17,PRPS17,RPS17	ribosomal protein S17	437.241	369.327	435.691	553.759	609.495	409.175	446.183	435.345	439.137	340.746	397.907	459.317	412.065	559.358	548.161	739.176	479.815	391.425	426.925	454.658	437.708
Bra018562	AT4G02250.1	0	Plant invertase/pectin methylesterase inhibitor superfamily protein	0	0	0.016	0	0.0125	0.013	0	0	0	0	0	0.032	0	0	0	0	0.025	0.026	0	0	0
Bra015509	AT1G06540.1	0	0	0.0275	0.034	0.0325	0.1085	0.0455	0	0	0.055	0	0.068	0	0.065	0	0.057	0.16	0	0.091	0	0	0	0
Bra010847	AT1G29170.1	ATSCAR3,SCAR3,WAVE2	SCAR family protein	10.3125	11.513	9.6215	7.419	8.239	10.498	10.0795	10.531	10.094	10.616	12.41	9.983	9.26	7.424	7.414	8.288	8.19	10.767	10.229	10.597	9.562
Bra001337	AT3G08910.1	0	DNAJ heat shock family protein	9.3375	11.049	10.581	10.3075	10.249	9.8885	10.343	9.745	8.93	11.371	10.727	10.522	10.64	9.795	10.82	10.128	10.37	10.046	9.731	10.714	9.972
Bra028990	AT5G55110.1	0	Stigma-specific Stig1 family protein	0	0.0225	0	0	0	0	0	0	0	0.045	0	0	0	0	0	0	0	0	0	0	0
Bra005767	AT5G03520.1	ATRAB-E1D,ATRAB8C,ATRABE1D,RAB-E1D,RAB8C	RAB GTPase homolog 8C	175.788	89.652	66.028	66.7995	86.751	93.2655	127.856	179.151	172.426	79.588	99.716	63.035	69.021	65.98	67.619	89.76	83.742	88.535	97.996	108.918	146.793
Bra013925	AT4G25835.1	0	P-loop containing nucleoside triphosphate hydrolases superfamily protein	2.3695	1.0085	1.3395	0.9805	1.924	1.394	1.6155	2.248	2.491	0.811	1.206	1.229	1.45	1.03	0.931	2.132	1.716	1.294	1.494	1.658	1.573
Bra024389	AT5G65480.1	0	0	25.349	42.818	22.931	18.7235	18.1385	16.8555	28.106	26.703	23.995	44.651	40.985	22.909	22.953	19.251	18.196	19.565	16.712	17.3	16.411	26.297	29.915
Bra010511	AT4G38940.1	0	Galactose oxidase/kelch repeat superfamily protein	0.0165	3.32	0.0915	0.726	0	1.96	0.0325	0	0.033	5.207	1.433	0	0.183	0.878	0.574	0	0	2.87	1.05	0.032	0.033
Bra040263	0	0	0	0.125	0.0795	0.0625	0.0565	0.0295	0.1505	0.1695	0.109	0.141	0.068	0.091	0.054	0.071	0.066	0.047	0.018	0.041	0.185	0.116	0.128	0.211
Bra025233	AT3G26890.1	0	0	27.226	10.7925	4.7425	13.8715	14.6345	18.33	26.9915	26.987	27.465	11.416	10.169	5.164	4.321	13.527	14.216	12.905	16.364	18.594	18.066	22.417	31.566
Bra020936	AT1G65850.1	0	Disease resistance protein (TIR-NBS-LRR class) family	0	0	0	0	0	0	0	0	0	0	0	0	0	0	0	0	0	0	0	0	0
Bra028134	AT5G37630.1	EMB2656	ARM repeat superfamily protein	1.395	2.2785	5.244	6.5325	4.894	2.744	1.9685	1.419	1.371	1.69	2.867	4.291	6.197	6.178	6.887	5.776	4.012	2.668	2.82	2.53	1.407
Bra023558	AT5G16270.1	ATRAD21.3,SYN4	sister chromatid cohesion 1 protein 4	11.63	13.482	11.15	11.784	10.3275	12.782	13.0485	11.6	11.66	14.076	12.888	11.234	11.066	11.864	11.704	9.597	11.058	12.96	12.604	12.458	13.639
Bra026512	AT3G25660.1	0	Amidase family protein	0	0	0	0	0	0	0	0	0	0	0	0	0	0	0	0	0	0	0	0	0
Bra021247	AT3G17430.1	0	Nucleotide-sugar transporter family protein	0	2.423	0	0.666	0.3405	0	0.0105	0	0	0	4.846	0	0	1.332	0	0.681	0	0	0	0.021	0
Bra003719	AT1G76430.1	PHT1;9	phosphate transporter 1;9	0.011	0.04	0.1135	0.0565	0.0305	0.022	0.022	0.011	0.011	0	0.08	0.075	0.152	0.038	0.075	0.053	0.008	0.044	0	0.011	0.033
Bra031127	AT2G20560.1	0	DNAJ heat shock family protein	8.128	15.239	3.2195	7.2205	6.475	8.4745	21.253	8.294	7.962	19.103	11.375	3.558	2.881	6.867	7.574	5.44	7.51	9.059	7.89	21.078	21.428
Bra029875	AT3G10870.1	ATMES17,MES17	methyl esterase 17	0.49	4.4315	8.0335	7.043	5.6945	3.8885	1.8065	0.469	0.511	5.86	3.003	7.73	8.337	7.302	6.784	5.785	5.604	3.178	4.599	2.583	1.03
Bra029755	AT3G09260.1	BGLU23,LEB,PSR3.1,PYK10	Glycosyl hydrolase superfamily protein	0	0	0	0	0	0	0	0	0	0	0	0	0	0	0	0	0	0	0	0	0
Bra028124	AT5G37510.1	CI76,EMB1467	NADH-ubiquinone dehydrogenase, mitochondrial, putative	56.985	107.436	103.774	104.595	94.4125	81.906	70.129	56.723	57.247	112.846	102.025	106.062	101.487	104.774	104.416	98.119	90.706	82.565	81.247	83.132	57.126
Bra015913	AT1G74410.1	0	RING/U-box superfamily protein	26.366	34.59	20.948	20.1345	14.6085	25.753	28.959	26.801	25.931	37.033	32.147	21.012	20.884	19.128	21.141	12.074	17.143	26.289	25.217	28.38	29.538
Bra032150	AT3G20370.1	0	TRAF-like family protein	46.1155	1192.14	677.872	518.426	84.938	184.266	80.645	48.113	44.118	1426.53	957.764	744.264	611.48	518.778	518.073	65.525	104.351	170.431	198.101	92.985	68.305
Bra020010	AT1G09580.1	0	emp24/gp25L/p24 family/GOLD family protein	0.0165	0.034	0	0.014	0.0205	0.022	0	0	0.033	0.068	0	0	0	0	0.028	0	0.041	0.044	0	0	0
Bra000452	AT2G47420.1	0	Ribosomal RNA adenine dimethylase family protein	9.211	3.6525	6.1115	3.3845	7.92	9.733	8.2055	8.817	9.605	3.381	3.924	6.188	6.035	3.363	3.406	7.492	8.348	9.922	9.544	7.536	8.875
Bra040952	0	0	0	0.965	1.001	0.4645	0.547	0.4605	0.535	0.8595	1.277	0.653	1.217	0.785	0.28	0.649	0.652	0.442	0.274	0.647	0.563	0.507	0.744	0.975
Bra008576	AT5G17160.1	0	0	0	0	0	0	0	0	0	0	0	0	0	0	0	0	0	0	0	0	0	0	0
Bra036890	0	0	0	0	0	0	0	0	0	0	0	0	0	0	0	0	0	0	0	0	0	0	0	0
Bra019052	AT4G27410.2	ANAC072,RD26	NAC (No Apical Meristem) domain transcriptional regulator superfamily protein	7.2175	7.2445	4.061	4.143	0.894	1.291	3.5705	6.875	7.56	7.63	6.859	4.42	3.702	3.977	4.309	0.478	1.31	1.541	1.041	1.446	5.695
Bra001529	AT3G13898.1	0	0	0.142	0.3165	0.446	0.297	0.164	0.191	0.0795	0.164	0.12	0.462	0.171	0.517	0.375	0.302	0.292	0.195	0.133	0.088	0.294	0.159	0
Bra025834	AT1G20640.1	0	Plant regulator RWP-RK family protein	24.3665	22.0145	17.1385	14.989	14.179	20.824	25.5565	24.139	24.594	23.701	20.328	18.241	16.036	14.83	15.148	12.79	15.568	20.505	21.143	24.001	27.112
Bra015321	AT1G04500.1	0	CCT motif family protein	0	0	0	0.0045	0	0	0	0	0	0	0	0	0	0.009	0	0	0	0	0	0	0
Bra005226	AT2G36980.1	0	Tetratricopeptide repeat (TPR)-like superfamily protein	0.103	0.0905	0.404	0.2875	0.387	0.2345	0.1305	0.065	0.141	0.079	0.102	0.453	0.355	0.246	0.329	0.451	0.323	0.229	0.24	0.128	0.133
Bra027554	AT5G44390.1	0	FAD-binding Berberine family protein	3.672	1.6445	4.728	4.44	5.125	2.6965	4.982	4.081	3.263	1.048	2.241	4.506	4.95	4.496	4.384	4.936	5.314	2.404	2.989	4.369	5.595
Bra034415	AT1G66950.1	ATPDR11,PDR11	pleiotropic drug resistance 11	0	0	0	0	0	0	0	0	0	0	0	0	0	0	0	0	0	0	0	0	0
Bra025705	AT1G18990.1	0	Protein of unknown function, DUF593	0	0	0	0	0	0	0	0	0	0	0	0	0	0	0	0	0	0	0	0	0
Bra016134	AT1G71500.1	0	Rieske (2Fe-2S) domain-containing protein	177.948	198.726	176.84	185.157	153.909	147.695	160.058	175.921	179.975	194.541	202.912	192.017	161.664	183.968	186.346	162.98	144.837	145.313	150.077	154.221	165.894
Bra004281	AT1G68100.1	IAR1	ZIP metal ion transporter family	31.656	15.841	8.706	13.839	14.5495	16.567	25.097	32.214	31.098	15.688	15.994	8.862	8.55	13.989	13.689	13.887	15.212	16.314	16.82	20.036	30.158
Bra022660	AT5G53560.1	ATB5-A,ATCB5-E,B5 #2,CB5-E	cytochrome B5 isoform E	113.904	106.197	89.2925	69.9955	70.8485	66.6565	100.562	116.033	111.775	104.123	108.27	90.009	88.576	71.779	68.212	72.238	69.459	66.093	67.22	89.509	111.615
Bra023919	AT3G20865.1	AGP40	arabinogalactan protein 40	0	0	0	0	0	0	0	0	0	0	0	0	0	0	0	0	0	0	0	0	0
Bra031432	AT3G05858.1	0	0	0	0.091	0.086	0.1555	0	0.075	0	0	0	0	0.182	0	0.172	0.076	0.235	0	0	0.07	0.08	0	0
Bra016948	AT2G41220.1	GLU2	glutamate synthase 2	4.576	9.2545	6.497	8.725	6.847	6.6665	5.902	4.518	4.634	9.568	8.941	5.681	7.313	8.615	8.835	6.457	7.237	6.92	6.413	7.239	4.565
Bra035891	AT5G39493.1	0	Plant self-incompatibility protein S1 family	0	0	0	0	0	0.0395	0.0215	0	0	0	0	0	0	0	0	0	0	0.079	0	0.043	0
Bra029670	AT3G07700.1	0	Protein kinase superfamily protein	96.1575	108.63	41.334	15.9935	18.0215	60.4505	91.8735	95.605	96.71	120.059	97.202	47.716	34.952	16.03	15.957	12.799	23.244	60.353	60.548	82.824	100.923
Bra011210	AT4G29770.2	0	0	0	0	0.0205	0.0095	0.025	0	0.0215	0	0	0	0	0	0.041	0	0.019	0	0.05	0	0	0.043	0
Bra010940	AT1G27440.1	ATGUT1,GUT2,IRX10	Exostosin family protein	0.234	0.175	0.0515	0.1415	0.0505	0.093	0.114	0.229	0.239	0.225	0.125	0.022	0.081	0.189	0.094	0.035	0.066	0.053	0.133	0.128	0.1
Bra026133	AT1G15410.1	0	aspartate-glutamate racemase family	1.9825	3.9405	24.4575	79.484	61.2075	30.641	7.03	1.964	2.001	3.854	4.027	26.51	22.405	78.958	80.01	42.005	80.41	27.17	34.112	8.62	5.44
Bra012900	AT3G50420.1	0	Pentatricopeptide repeat (PPR) superfamily protein	0.463	0.3625	1.4645	0.8815	0.988	0.859	0.659	0.513	0.413	0.372	0.353	1.499	1.43	0.869	0.894	1.114	0.862	0.731	0.987	0.808	0.51
Bra008966	AT5G11390.1	WIT1	WPP domain-interacting protein 1	4.0805	6.8005	6.808	4.86	5.097	4.8485	4.231	4.147	4.014	6.446	7.155	6.425	7.191	4.846	4.874	5.112	5.082	5.027	4.67	4.252	4.21
Bra030640	AT1G06200.1	0	Peptidase S24/S26A/S26B/S26C family protein	0	0	0	0	0	0	0	0	0	0	0	0	0	0	0	0	0	0	0	0	0
Bra028048	0	0	0	0	0	0	0	0	0	0	0	0	0	0	0	0	0	0	0	0	0	0	0	0
Bra022124	AT2G01560.1	0	Plant protein 1589 of unknown function	0	0	0.011	0	0	0	0	0	0	0	0	0.022	0	0	0	0	0	0	0	0	0
Bra003074	0	0	0	0.022	0	0.0215	0.019	0.034	0	0	0.044	0	0	0	0.043	0	0	0.038	0.035	0.033	0	0	0	0
Bra000171	AT2G40150.1	TBL28	TRICHOME BIREFRINGENCE-LIKE 28	48.4615	41.603	27.168	22.3515	21.435	29.7595	32.282	49.172	47.751	39.4	43.806	28.3	26.036	22.358	22.345	19.725	23.145	30.744	28.775	27.891	36.673
Bra032787	AT1G24610.1	0	Rubisco methyltransferase family protein	0.37	0.436	0.366	0.415	0.4585	0.3145	0.288	0.338	0.402	0.462	0.41	0.377	0.355	0.416	0.414	0.486	0.431	0.247	0.382	0.266	0.31
Bra020797	AT5G26731.1	0	0	1.993	1.1835	1.2015	1.763	2.3855	1.0355	2.319	1.604	2.382	1.161	1.206	1.013	1.39	1.776	1.75	1.787	2.984	1.039	1.032	2.477	2.161
Bra018056	AT3G48460.1	0	GDSL-like Lipase/Acylhydrolase superfamily protein	0.158	0.1025	0.125	0.052	0.064	0.0615	0.2025	0.153	0.163	0.068	0.137	0.108	0.142	0.038	0.066	0.062	0.066	0.07	0.053	0.106	0.299
Bra030604	AT1G05120.1	0	Helicase protein with RING/U-box domain	0.8495	0.7805	0.851	1.079	0.9355	0.8805	0.807	0.84	0.859	0.958	0.603	0.809	0.893	1.02	1.138	0.893	0.978	0.88	0.881	0.861	0.753
Bra001772	AT3G20020.1	ATPRMT6,PRMT6	protein arginine methyltransferase 6	4.178	3.1485	5.6905	6.245	6.993	5.708	4.0495	4.114	4.242	2.987	3.31	5.164	6.217	6.045	6.445	7.412	6.574	5.643	5.773	4.199	3.9
Bra001766	AT3G19930.1	ATSTP4,STP4	sugar transporter 4	0.7735	0.3285	0.7385	0.4665	0.587	0.4295	0.55	0.775	0.772	0.225	0.432	0.97	0.507	0.425	0.508	0.61	0.564	0.361	0.498	0.457	0.643
Bra013168	AT2G07560.1	AHA6,HA6	H(+)-ATPase 6	0	0.0055	0	0.0045	0	0	0	0	0	0.011	0	0	0	0.009	0	0	0	0	0	0	0
Bra038576	0	0	0	0	0	0	0	0	0	0	0	0	0	0	0	0	0	0	0	0	0	0	0	0
Bra004063	AT1G67910.1	0	0	11.157	15.1645	6.4205	4.549	5.33	5.083	8.7905	11.491	10.823	14.29	16.039	5.153	7.688	4.61	4.488	5.661	4.999	5.265	4.901	8.939	8.642
Bra025455	AT5G41940.1	0	Ypt/Rab-GAP domain of gyp1p superfamily protein	29.22	16.5895	14.3185	11.398	14.7425	16.866	25.2615	29.213	29.227	16.071	17.108	14.64	13.997	11.543	11.253	13.038	16.447	17.899	15.833	21.971	28.552
Bra038508	AT2G22600.1	0	RNA-binding KH domain-containing protein	6.8745	3.6435	3.658	3.4125	4.0545	4.8035	5.857	6.711	7.038	2.964	4.323	3.482	3.834	3.391	3.434	3.715	4.394	5.142	4.465	5.421	6.293
Bra028772	AT5G05060.1	0	Cystatin/monellin superfamily protein	0	0	0	0	0	0	0	0	0	0	0	0	0	0	0	0	0	0	0	0	0
Bra010599	AT4G37440.1	0	0	38.9175	24.909	34.355	29.4405	20.826	21.115	27.17	39.482	38.353	24.974	24.844	34.326	34.384	29.103	29.778	19.618	22.034	21.914	20.316	19.484	34.856
Bra032437	AT1G06090.1	0	Fatty acid desaturase family protein	0.011	0.0285	0.0455	0.0095	0.092	0.009	0	0	0.022	0	0.057	0	0.091	0	0.019	0.035	0.149	0.018	0	0	0
Bra003654	AT1G22260.1	ZYP1,ZYP1a	Myosin heavy chain-related protein	0.087	0.232	0.3585	0.311	0.314	0.1685	0.1945	0.065	0.109	0.248	0.216	0.291	0.426	0.34	0.282	0.363	0.265	0.141	0.196	0.223	0.166
Bra027492	AT5G43360.1	ATPT4,PHT1;3,PHT3	phosphate transporter 1;3	0	0	0	0	0.0125	0	0	0	0	0	0	0	0	0	0	0	0.025	0	0	0	0
Bra013657	AT4G23190.1	AT-RLK3,CRK11	cysteine-rich RLK (RECEPTOR-like protein kinase) 11	2.8985	2.506	1.186	4.4265	2.2485	4.6275	3.9735	3.012	2.785	2.919	2.093	1.348	1.024	4.525	4.328	2.052	2.445	4.781	4.474	3.848	4.099
Bra010276	AT4G29760.1	0	0	0.5175	1.2755	0.45	0.3825	0.8025	0.5845	0.2735	0.393	0.642	2.141	0.41	0.464	0.436	0.567	0.198	0.743	0.862	0.475	0.694	0.436	0.111
Bra036705	AT2G19770.1	PRF5	profilin 5	0.245	0.6395	0.4365	0.3065	0.3935	0.332	0.4465	0.338	0.152	0.631	0.648	0.356	0.517	0.312	0.301	0.513	0.274	0.282	0.382	0.383	0.51
Bra013897	AT4G25520.1	SLK1	SEUSS-like 1	0	0	0	0	0	0	0	0	0	0	0	0	0	0	0	0	0	0	0	0	0
Bra017364	AT2G03760.1	AtSOT1,AtSOT12,ATST1,RAR047,SOT12,ST,ST1	sulphotransferase 12	9.654	9.485	13.2145	10.737	14.3475	10.883	11.001	10.16	9.148	8.937	10.033	12.635	13.794	10.664	10.81	15.921	12.774	10.336	11.43	11.543	10.459
Bra007757	AT2G26350.1	ATPEX10,PEX10	peroxin 10	53.69	28.826	28.837	19.957	24.6465	30.684	43.291	53.712	53.668	27.769	29.883	29.011	28.663	19.742	20.172	26.845	22.448	29.124	32.244	34.63	51.952
Bra029889	AT3G11020.1	DREB2,DREB2B	DRE/CRT-binding protein 2B	3.677	0.538	0.2095	0.2165	0.2135	0.561	3.2035	3.667	3.687	0.462	0.614	0.216	0.203	0.179	0.254	0.203	0.224	0.722	0.4	2.02	4.387
Bra028753	AT1G07780.1	PAI1,TRP6	phosphoribosylanthranilate isomerase 1	20.0135	21.6675	26.3395	31.945	33.3195	28.681	24.3895	19.719	20.308	23.588	19.747	28.763	23.916	32.447	31.443	34.036	32.603	27.777	29.585	27.285	21.494
Bra024873	0	0	0	0	0.0675	0.056	0	0	0	0	0	0	0.135	0	0	0.112	0	0	0	0	0	0	0	0
Bra039863	AT1G30560.1	0	Major facilitator superfamily protein	0	0.0055	0	0	0	0	0	0	0	0	0.011	0	0	0	0	0	0	0	0	0	0
Bra019823	0	0	0	0	0.119	0.0505	0.0235	0	0.044	0.053	0	0	0.124	0.114	0	0.101	0.047	0	0	0	0.044	0.044	0.106	0
Bra004995	AT2G39990.1	AteIF3f,EIF2,eIF3F	eukaryotic translation initiation factor 2	19.7955	17.1125	42.9195	22.112	35.4165	25.815	19.925	19.566	20.025	14.876	19.349	42.52	43.319	22.217	22.007	42.35	28.483	25.479	26.151	20.228	19.622
Bra025590	AT4G29000.1	0	Tesmin/TSO1-like CXC domain-containing protein	0.9425	0.4635	0.2275	0.1225	0.3325	1.401	1.629	0.895	0.99	0.699	0.228	0.323	0.132	0.085	0.16	0.159	0.506	1.699	1.103	1.541	1.717
Bra002459	AT5G60680.1	0	Protein of unknown function, DUF584	19.626	19.7815	14.723	16.132	12.7055	14.7545	18.6085	19.162	20.09	19.474	20.089	15.449	13.997	17.022	15.242	13.391	12.02	15.971	13.538	18.027	19.19
Bra021492	AT3G13610.1	0	2-oxoglutarate (2OG) and Fe(II)-dependent oxygenase superfamily protein	0	0	0	0	0	0	0	0	0	0	0	0	0	0	0	0	0	0	0	0	0
Bra027459	AT5G42820.1	ATU2AF35B,U2AF35B	Zinc finger C-x8-C-x5-C-x3-H type family protein	93.2765	58.78	67.0395	62.1395	87.4125	92.3565	92.36	93.008	93.545	53.893	63.667	62.928	71.151	62.277	62.002	91.936	82.889	92.303	92.41	83.387	101.333
Bra008184	AT1G75220.1	0	Major facilitator superfamily protein	169.839	24.554	19.7365	12.6655	19.624	22.213	75.6755	172.593	167.086	18.167	30.941	21.206	18.267	12.752	12.579	20.016	19.232	21.984	22.442	37.298	114.053
Bra007807	AT2G25270.1	0	0	4.5485	4.2765	6.723	16.714	15.3235	11.2275	5.6745	4.365	4.732	2.626	5.927	4.754	8.692	16.521	16.907	16.903	13.744	11.648	10.807	7.77	3.579
Bra009634	AT3G09032.1	0	0	0.305	0.749	0.901	1.1075	0.79	0.491	0.6365	0.295	0.315	0.406	1.092	0.615	1.187	1.077	1.138	0.867	0.713	0.537	0.445	1.074	0.199
Bra010646	AT4G39920.1	POR,TFC C	C-CAP/cofactor C-like domain-containing protein	0	0	0	0	0	0	0	0	0	0	0	0	0	0	0	0	0	0	0	0	0
Bra016748	AT1G12920.1	ERF1-2	eukaryotic release factor 1-2	51.8445	39.646	55.81	45.4645	61.914	53.1845	51.999	52.62	51.069	37.078	42.214	54.152	57.468	46.408	44.521	68.213	55.615	51.425	54.944	52.7	51.298
Bra015514	AT1G06650.2	0	2-oxoglutarate (2OG) and Fe(II)-dependent oxygenase superfamily protein	11.2385	7.0745	4.729	15.2715	10.503	10.209	13.975	11.491	10.986	7.449	6.7	5.746	3.712	14.821	15.722	12.153	8.853	9.993	10.425	10.821	17.129
Bra004615	AT2G41310.1	ARR8,ATRR3,RR3	response regulator 3	4.217	3.2765	5.771	3.1525	7.967	5.872	2.179	4.583	3.851	2.265	4.288	4.797	6.745	2.758	3.547	11.242	4.692	6.647	5.097	1.998	2.36
Bra039802	AT1G05080.1	0	F-box/RNI-like/FBD-like domains-containing protein	0	0	0	0	0	0	0	0	0	0	0	0	0	0	0	0	0	0	0	0	0
Bra037215	AT2G14255.1	0	Ankyrin repeat family protein with DHHC zinc finger domain	18.2655	10.7805	11.6065	9.8225	10.8275	9.406	12.5915	18.268	18.263	10.425	11.136	12.269	10.944	9.333	10.312	11.649	10.006	9.561	9.251	10.215	14.968
Bra011522	AT4G34350.1	CLB6,HDR,ISPH	4-hydroxy-3-methylbut-2-enyl diphosphate reductase	51.2075	58.439	30.4725	11.337	14.661	27.052	49.315	52.042	50.373	63.562	53.316	33.022	27.923	11.798	10.876	15.329	13.993	25.382	28.722	47.853	50.777
Bra009212	AT2G40290.1	0	Eukaryotic translation initiation factor 2 subunit 1	6.5475	15.838	21.6885	12.863	9.6105	6.398	6.818	6.438	6.657	16.251	15.425	23.082	20.295	12.62	13.106	9.447	9.774	6.374	6.422	6.324	7.312
Bra036968	0	0	0	0.011	0	0	0	0.0085	0	0.0325	0	0.022	0	0	0	0	0	0	0	0.017	0	0	0.043	0.022
Bra020355	AT5G58760.1	DDB2	damaged DNA binding 2	5.834	4.937	5.35	4.049	5.1835	5.12	5.874	5.936	5.732	4.801	5.073	5.649	5.051	4.052	4.046	5.625	4.742	5.045	5.195	5.676	6.072
Bra025280	AT4G27710.1	CYP709B3	cytochrome P450, family 709, subfamily B, polypeptide 3	28.3095	8.5325	7.733	1.3155	3.834	2.351	8.9545	27.914	28.705	5.951	11.114	7.687	7.779	1.351	1.28	6.209	1.459	2.007	2.695	3.295	14.614
Bra037927	AT5G50335.1	0	0	6.263	30.238	11.235	10.9405	10.6595	13.8305	9.633	5.554	6.972	27.51	32.966	10.35	12.12	10.976	10.905	8.81	12.509	14.826	12.835	13.372	5.894
Bra040089	AT4G38170.1	FRS9	FAR1-related sequence 9	7.311	4.864	4.7545	4.761	4.784	4.368	6.9505	7.606	7.016	4.643	5.085	4.884	4.625	4.959	4.563	4.785	4.783	4.217	4.519	5.835	8.066
Bra019747	AT1G12200.1	0	Flavin-binding monooxygenase family protein	0.2565	0.8545	2.3305	1.5035	2.2785	0.845	0.4065	0.306	0.207	0.947	0.762	2.663	1.998	1.285	1.722	2.087	2.47	0.898	0.792	0.436	0.377
Bra010008	AT5G28740.1	0	Tetratricopeptide repeat (TPR)-like superfamily protein	0	0	0	0	0	0.009	0	0	0	0	0	0	0	0	0	0	0	0	0.018	0	0
Bra030523	AT1G03170.1	0	Protein of unknown function (DUF3049)	0.0275	0.0685	0.0685	0.099	0.026	0.022	0.037	0.022	0.033	0	0.137	0.086	0.051	0.123	0.075	0.027	0.025	0	0.044	0.074	0
Bra017942	AT1G21695.1	0	hydroxyproline-rich glycoprotein family protein	0.0275	0.0285	0.015	0	0.0265	0.013	0	0.055	0	0	0.057	0	0.03	0	0	0.053	0	0.026	0	0	0
Bra013690	AT4G23430.2	0	NAD(P)-binding Rossmann-fold superfamily protein	139.387	99.7775	52.657	87.076	96.9235	100.441	153.955	141.525	137.249	104.776	94.779	57.623	47.691	87.8	86.352	87.275	106.572	98.492	102.39	141.253	166.658
Bra010056	AT1G62110.1	0	Mitochondrial transcription termination factor family protein	0.283	0.2265	0.3825	0.3395	0.416	0.3845	0.298	0.229	0.337	0.237	0.216	0.41	0.355	0.331	0.348	0.442	0.39	0.44	0.329	0.308	0.288
Bra006884	AT3G51940.1	0	0	4.7665	4.29	4.3255	4.0725	3.9325	3.969	4.321	4.758	4.775	4.485	4.095	4.442	4.209	3.826	4.319	3.803	4.062	3.944	3.994	4.188	4.454
Bra036560	AT5G26090.1	0	Plant self-incompatibility protein S1 family	0	0	0	0	0	0	0	0	0	0	0	0	0	0	0	0	0	0	0	0	0
Bra024377	AT5G65310.1	ATHB-5,ATHB5,HB5	homeobox protein 5	6.1725	19.0695	21.424	15.73	13.747	10.2335	7.6045	6.373	5.972	19.722	18.417	20.139	22.709	16.049	15.411	13.683	13.811	11.181	9.286	8.716	6.493
Bra011410	AT4G33060.1	0	Cyclophilin-like peptidyl-prolyl cis-trans isomerase family protein	16.6955	16.643	15.347	15.8805	15.144	14.547	17.1885	16.151	17.24	16.849	16.437	15.47	15.224	16.275	15.486	15.408	14.88	14.835	14.259	16.794	17.583
Bra001132	AT3G04950.1	0	0	1.286	1.881	5.127	2.484	5.4135	2.8495	1.9605	1.528	1.044	1.623	2.139	4.797	5.457	2.635	2.333	5.953	4.874	2.817	2.882	2.381	1.54
Bra006816	AT5G57500.1	0	Galactosyltransferase family protein	0.0655	0.1985	0.429	0.264	0.2425	0.075	0.15	0.055	0.076	0.124	0.273	0.27	0.588	0.227	0.301	0.327	0.158	0.07	0.08	0.234	0.066
Bra003812	AT1G74220.1	0	0	0	0	0	0	0	0	0	0	0	0	0	0	0	0	0	0	0	0	0	0	0
Bra012110	AT5G66850.1	MAPKKK5	mitogen-activated protein kinase kinase kinase 5	6.123	11.0795	9.859	11.3125	8.0515	7.375	8.167	6.253	5.993	12.183	9.976	10.123	9.595	11.156	11.469	7.324	8.779	7.536	7.214	8.301	8.033
Bra030112	0	0	0	0.1365	0	0.1085	0.274	0.2735	0.2795	0.1085	0.153	0.12	0	0	0.075	0.142	0.416	0.132	0.398	0.149	0.194	0.365	0.106	0.111
Bra014690	AT4G01400.2	0	0	0.022	0.085	0.064	0.075	0.0425	0.044	0.0595	0.022	0.022	0.147	0.023	0.108	0.02	0.094	0.056	0.035	0.05	0.07	0.018	0.064	0.055
Bra032527	AT1G04150.1	0	C2 calcium/lipid-binding plant phosphoribosyltransferase family protein	0.076	0.142	0.279	0.476	0.2845	0.2165	0.064	0.098	0.054	0.079	0.205	0.183	0.375	0.444	0.508	0.221	0.348	0.211	0.222	0.128	0
Bra020042	AT5G19500.1	0	Tryptophan/tyrosine permease	49.926	30.031	9.827	9.512	12.7015	35.716	49.5415	49.914	49.938	30.418	29.644	10.414	9.24	9.474	9.55	10.614	14.789	35.727	35.705	45.281	53.802
Bra024850	AT2G01820.1	0	Leucine-rich repeat protein kinase family protein	0	0.153	0.0525	0.0095	0.031	0.009	0.1125	0	0	0.192	0.114	0.075	0.03	0	0.019	0.062	0	0.018	0	0.17	0.055
Bra021034	AT3G42060.1	0	myosin heavy chain-related	0	0	0	0	0	0	0	0	0	0	0	0	0	0	0	0	0	0	0	0	0
Bra022090	AT5G47000.1	0	Peroxidase superfamily protein	0	0	0	0	0	0	0	0	0	0	0	0	0	0	0	0	0	0	0	0	0
Bra034713	AT3G12977.1	0	NAC (No Apical Meristem) domain transcriptional regulator superfamily protein	0.3265	0.9045	2.2855	0.4665	0.8715	0.615	0.6405	0.207	0.446	1.24	0.569	3.029	1.542	0.387	0.546	0.292	1.451	0.687	0.543	0.616	0.665
Bra014725	AT3G55720.1	0	Protein of unknown function (DUF620)	0	0.017	0.01	0.0045	0.004	0.0045	0.0055	0	0	0	0.034	0	0.02	0.009	0	0	0.008	0	0.009	0.011	0
Bra026898	AT1G13580.2	LAG13	LAG1 longevity assurance homolog 3	7.9915	4.704	4.544	5.18	6.663	5.4615	6.753	8.053	7.93	4.756	4.652	4.97	4.118	5.157	5.203	6.926	6.4	5.23	5.693	6.282	7.224
Bra015692	AT1G77122.1	0	Uncharacterised protein family UPF0090	15.15	17.8285	22.7535	21.57	22.875	15.1375	16.4375	15.529	14.771	17.502	18.155	24.278	21.229	21.858	21.282	27.048	18.702	14.139	16.136	16.699	16.176
Bra003374	AT3G59390.1	0	0	3.4105	2.2935	2.245	2.1865	2.884	2.6565	3.2565	3.656	3.165	2.107	2.48	2.167	2.323	1.936	2.437	3.14	2.628	2.342	2.971	2.657	3.856
Bra012548	AT4G19380.1	0	Long-chain fatty alcohol dehydrogenase family protein	0.098	0.3625	0.3575	0.132	0.232	0.1635	0.187	0.109	0.087	0.259	0.466	0.431	0.284	0.113	0.151	0.257	0.207	0.185	0.142	0.308	0.066
Bra008300	0	0	0	0	0	0	0	0	0	0	0	0	0	0	0	0	0	0	0	0	0	0	0	0
Bra011172	AT4G30190.1	AHA2,HA2,PMA2	H(+)-ATPase 2	256.23	308.908	317.43	287.268	301.284	269.576	262.61	258.737	253.723	284.577	333.239	321.646	313.215	286.258	288.278	319.874	282.695	272.559	266.592	279.498	245.722
Bra004951	AT2G45970.1	CYP86A8,LCR	cytochrome P450, family 86, subfamily A, polypeptide 8	23.62	26.16	26.466	25.9895	30.9475	33.413	27.123	23.778	23.462	23.757	28.563	27.717	25.215	25.362	26.617	33.859	28.036	30.339	36.487	30.846	23.4
Bra026474	AT5G23950.1	0	Calcium-dependent lipid-binding (CaLB domain) family protein	15.994	56.842	20.55	18.7655	9.6205	9.3355	20.175	16.151	15.837	84.051	29.633	22.478	18.622	18.911	18.62	8.067	11.174	9.376	9.295	19.919	20.431
Bra006235	AT5G14060.1	CARAB-AK-LYS	Aspartate kinase family protein	149.229	279.103	222.814	59.8835	76.5985	122.078	142.989	150.408	148.051	275.121	283.085	233.211	212.417	58.64	61.127	103.815	49.382	130.328	113.829	129.082	156.897
Bra032140	AT2G23800.1	GGPS2,GGPS5	geranylgeranyl pyrophosphate synthase 2	0.0275	0.051	0.0405	0.028	0.0305	0.018	0.038	0.044	0.011	0.068	0.034	0	0.081	0.009	0.047	0.044	0.017	0.009	0.027	0.032	0.044
Bra006291	AT5G15230.1	GASA4	GAST1 protein homolog 4	16.2795	13.1725	60.9555	59.651	45.447	19.041	12.582	17.657	14.902	9.726	16.619	49.452	72.459	57.365	61.937	50.78	40.114	22.098	15.984	12.755	12.409
Bra008470	AT1G80480.1	PTAC17	plastid transcriptionally active 17	92.0735	113.164	111.634	137.886	122.368	89.0905	104.317	92.375	91.772	119.799	106.529	120.939	102.329	139.554	136.217	140.593	104.143	85.691	92.49	107.09	101.544
Bra013514	AT4G21215.2	0	0	0.4355	2.2225	30.229	7.3575	1.3155	0.8495	0.559	0.316	0.555	2.739	1.706	32.86	27.598	7.273	7.442	0.708	1.923	0.845	0.854	0.553	0.565
Bra001991	AT2G16730.1	BGAL13	glycosyl hydrolase family 35 protein	0	0	0	0	0.004	0	0	0	0	0	0	0	0	0	0	0	0.008	0	0	0	0
Bra010037	AT5G49400.1	0	zinc knuckle (CCHC-type) family protein	58.986	19.38	23.7075	18.7945	27.16	30.3545	44.2485	59.757	58.215	15.395	23.365	22.931	24.484	19.374	18.215	27.561	26.759	30.929	29.78	35.98	52.517
Bra033098	AT3G29320.1	0	Glycosyl transferase, family 35	0.5285	4.979	41.7225	49.1385	14.661	4.2625	0.6965	0.557	0.5	3.144	6.814	36.515	46.93	48.675	49.602	13.613	15.709	4.745	3.78	0.861	0.532
Bra026933	AT1G13100.1	CYP71B29	cytochrome P450, family 71, subfamily B, polypeptide 29	0.136	0.255	0.1345	0.151	0.098	0.1815	0.124	0.076	0.196	0.237	0.273	0.097	0.172	0.161	0.141	0.08	0.116	0.194	0.169	0.159	0.089
Bra035160	AT1G80980.1	0	0	10.028	7.146	7.8335	8.1455	10.518	9.635	9.539	9.701	10.355	6.762	7.53	7.654	8.013	8.284	8.007	10.641	10.395	10.081	9.189	9.705	9.373
Bra016144	AT1G71360.1	0	Galactose-binding protein	5.8785	3.1525	7.6725	4.774	6.9835	7.4615	4.957	6.177	5.58	3.234	3.071	7.363	7.982	4.373	5.175	6.705	7.262	7.131	7.792	4.751	5.163
Bra005045	AT2G39380.1	ATEXO70H2,EXO70H2	exocyst subunit exo70 family protein H2	0	0	0	0.0045	0	0	0	0	0	0	0	0	0	0.009	0	0	0	0	0	0	0
Bra028399	AT5G38100.1	0	S-adenosyl-L-methionine-dependent methyltransferases superfamily protein	2.506	2.901	0.7145	0.7115	0.6945	2.326	2.8775	2.575	2.437	3.629	2.173	0.841	0.588	0.633	0.79	0.593	0.796	2.553	2.099	3.284	2.471
Bra032206	0	0	0	0.022	0	0	0	0	0.0175	0	0	0.044	0	0	0	0	0	0	0	0	0.035	0	0	0
Bra002419	AT5G22540.1	0	Plant protein of unknown function (DUF247)	0.011	0.0115	0	0.014	0.004	0.022	0.011	0	0.022	0.023	0	0	0	0	0.028	0	0.008	0.026	0.018	0	0.022
Bra004490	0	0	0	0	0	0	0	0	0	0	0	0	0	0	0	0	0	0	0	0	0	0	0	0
Bra012106	AT5G66810.1	0	0	33.3105	16.843	13.181	11.8315	11.935	15.0035	22.62	33.054	33.567	15.406	18.28	13.724	12.638	11.836	11.827	11.543	12.327	15.143	14.864	18.538	26.702
Bra036791	AT3G51560.1	0	Disease resistance protein (TIR-NBS-LRR class) family	26.3665	13.3745	12.6245	23.715	25.4705	28.4525	20.146	26.867	25.866	12.735	14.014	12.053	13.196	24.153	23.277	27.216	23.725	27.178	29.727	20.249	20.043
Bra015960	AT1G73830.1	BEE3	BR enhanced expression 3	10.498	13.058	2.4035	1.1735	3.671	2.704	9.7505	10.967	10.029	12.352	13.764	2.048	2.759	1.086	1.261	2.6	4.742	3.513	1.895	9.928	9.573
Bra035976	AT5G43340.1	PHT1;6,PHT6	phosphate transporter 1;6	0	0	0	0	0	0	0	0	0	0	0	0	0	0	0	0	0	0	0	0	0
Bra006114	AT5G11730.1	0	Core-2/I-branching beta-1,6-N-acetylglucosaminyltransferase family protein	0	0	0	0	0	0	0	0	0	0	0	0	0	0	0	0	0	0	0	0	0
Bra014477	AT3G60680.1	0	Plant protein of unknown function (DUF641)	0	0	0	0	0	0	0	0	0	0	0	0	0	0	0	0	0	0	0	0	0
Bra006857	AT5G56760.1	ATSERAT1;1,SAT-52,SAT5,SERAT1;1	serine acetyltransferase 1;1	103.015	94.3265	69.034	107.148	94.1175	109.032	111.125	102.065	103.965	107.707	80.946	76.533	61.535	108.798	105.498	91.237	96.998	118.636	99.428	108.94	113.31
Bra029710	AT3G08680.1	0	Leucine-rich repeat protein kinase family protein	20.0415	23.121	26.258	31.1995	31.913	24.961	21.5245	20.134	19.949	21.819	24.423	24.979	27.537	31.238	31.161	35.575	28.251	22.917	27.005	23.671	19.378
Bra026315	AT4G27690.1	VPS26B	vacuolar protein sorting 26B	4.3475	3.5925	2.323	3.0405	3.2475	3.403	3.7695	4.518	4.177	2.919	4.266	2.232	2.414	3.155	2.926	2.972	3.523	3.39	3.416	4.071	3.468
Bra000872	AT4G02590.1	UNE12	basic helix-loop-helix (bHLH) DNA-binding superfamily protein	20.6195	23.171	18.643	17.671	16.225	14.754	17.8055	21.334	19.905	23.227	23.115	17.001	20.285	17.39	17.952	16.31	16.14	15.187	14.321	18.814	16.797
Bra036922	AT4G15030.1	0	0	13.706	18.137	20.8755	19.0755	20.541	15.987	16.2275	13.892	13.52	18.449	17.825	22.155	19.596	18.675	19.476	22.281	18.801	15.011	16.963	15.891	16.564
Bra029861	AT3G10700.1	GalAK	galacturonic acid kinase	17.4915	16.8085	16.951	13.826	16.613	14.727	17.934	17.22	17.763	16.736	16.881	16.883	17.019	14.254	13.398	16.531	16.695	15.284	14.17	18.229	17.639
Bra024362	AT5G65170.1	0	VQ motif-containing protein	2.985	3.362	2.726	1.919	1.6415	3.025	3.893	2.881	3.089	3.516	3.208	3.008	2.444	2.003	1.835	1.327	1.956	3.293	2.757	3.731	4.055
Bra015390	AT1G14400.1	ATUBC1,UBC1	ubiquitin carrier protein 1	1.3345	0.88	0.695	1.008	1.039	1.163	1.141	1.211	1.458	0.406	1.354	0.528	0.862	0.652	1.364	1.017	1.061	1.321	1.005	1.074	1.208
Bra001919	AT3G23790.1	AAE16	AMP-dependent synthetase and ligase family protein	0.872	2.585	1.9055	1.0935	1.429	1.4685	1.9185	0.993	0.751	3.02	2.15	2.361	1.45	1.124	1.063	1.424	1.434	1.558	1.379	2.253	1.584
Bra000426	AT2G46490.1	0	0	0	0	0	0	0	0	0	0	0	0	0	0	0	0	0	0	0	0	0	0	0
Bra013214	AT2G04040.1	ATDTX1,TX1	MATE efflux family protein	1.623	0.0905	0.1575	0.3725	1.021	0.8975	1.072	1.582	1.664	0.135	0.046	0.183	0.132	0.463	0.282	1.221	0.821	1.092	0.703	0.659	1.485
Bra004820	AT2G44250.1	0	Protein of Unknown Function (DUF239)	0.0055	0.045	0.021	0.0045	0.0135	0.009	0.0535	0.011	0	0.056	0.034	0.032	0.01	0	0.009	0.027	0	0.009	0.009	0.096	0.011
Bra038556	AT2G18900.1	0	Transducin/WD40 repeat-like superfamily protein	1.8525	1.5505	0.9035	1.165	1.5335	1.71	1.521	1.986	1.719	1.702	1.399	1.046	0.761	1.436	0.894	1.459	1.608	2.166	1.254	1.956	1.086
Bra035250	0	0	0	0	0	0.01	0	0	0	0	0	0	0	0	0	0.02	0	0	0	0	0	0	0	0
Bra015906	AT1G74500.1	ATBS1,BS1,TMO7	activation-tagged BRI1(brassinosteroid-insensitive 1)-suppressor 1	0	0	0	0	0	0	0	0	0	0	0	0	0	0	0	0	0	0	0	0	0
Bra037823	AT5G65660.1	0	hydroxyproline-rich glycoprotein family protein	73.1425	40.107	25.86	12.9665	28.258	22.3545	42.8195	73.016	73.269	32.097	48.117	23.351	28.369	12.761	13.172	32.683	23.833	22.16	22.549	37.521	48.118
Bra036265	AT4G02480.1	0	AAA-type ATPase family protein	36.553	27.097	23.356	24.6045	24.109	25.141	31.3185	36.841	36.265	27.735	26.459	23.901	22.811	24.323	24.886	23.448	24.77	25.18	25.102	28.412	34.225
Bra000794	AT4G04460.1	0	Saposin-like aspartyl protease family protein	0.06	0.192	0.084	0.014	0.0555	0.044	0.064	0.055	0.065	0.282	0.102	0.097	0.071	0.009	0.019	0.053	0.058	0.035	0.053	0.106	0.022
Bra021327	AT1G54780.1	TLP18.3	thylakoid lumen 18.3 kDa protein	626.697	1081.88	826.381	982.877	604.828	660.535	739.762	624.176	629.217	1068.56	1095.21	887.703	765.06	986.672	979.082	613.603	596.053	649.035	672.035	786.111	693.412
Bra038359	AT1G68720.1	ATTADA,TADA	tRNA arginine adenosine deaminase	20.2305	21.1895	19.861	20.791	21.6475	19.864	22.1855	19.577	20.884	20.015	22.364	20.106	19.616	20.479	21.103	21.75	21.545	18.638	21.09	24.107	20.264
Bra033738	AT5G44350.1	0	ethylene-responsive nuclear protein -related	0.0275	0.0735	0.084	0.0565	0.0125	0	0.0105	0.022	0.033	0.09	0.057	0.097	0.071	0.066	0.047	0	0.025	0	0	0.021	0
Bra017103	AT2G38750.1	ANNAT4	annexin 4	0.011	0.0855	0.1455	0.033	0.022	0.031	0.0105	0	0.022	0.023	0.148	0.108	0.183	0	0.066	0.027	0.017	0.044	0.018	0.021	0
Bra024405	AT5G65660.1	0	hydroxyproline-rich glycoprotein family protein	31.0335	7.786	18.83	9.5445	14.4955	9.678	18.815	30.686	31.381	6.131	9.441	18.521	19.139	9.257	9.832	14.285	14.706	9.376	9.98	14.573	23.057
Bra029832	AT3G10350.1	0	P-loop containing nucleoside triphosphate hydrolases superfamily protein	26.9375	37.889	32.8745	36.507	34.6705	26.9055	31.0625	26.638	27.237	38.228	37.55	36.579	29.17	36.603	36.411	36.928	32.413	25.4	28.411	33.695	28.43
Bra006325	AT5G44210.1	ATERF-9,ATERF9,ERF9	erf domain protein 9	0.381	0.431	1.49	0.59	0.8475	0.5175	0.468	0.36	0.402	0.327	0.535	1.509	1.471	0.775	0.405	1.256	0.439	0.581	0.454	0.415	0.521
Bra029346	AT5G60920.1	COB	COBRA-like extracellular glycosyl-phosphatidyl inositol-anchored protein family	0	0.034	0.0505	0.0235	0	0	0.0265	0	0	0.068	0	0	0.101	0	0.047	0	0	0	0	0.053	0
Bra019464	AT3G44540.1	FAR4	fatty acid reductase 4	0.169	0.2555	0.24	0.198	0.1775	0.1545	0.1075	0.164	0.174	0.192	0.319	0.216	0.264	0.217	0.179	0.239	0.116	0.247	0.062	0.149	0.066
Bra008274	AT1G76770.1	0	HSP20-like chaperones superfamily protein	0.4085	0.5045	0.4035	0.3535	0.574	0.402	0.353	0.371	0.446	0.417	0.592	0.442	0.365	0.349	0.358	0.46	0.688	0.475	0.329	0.351	0.355
Bra015975	AT1G73680.1	ALPHA DOX2	alpha dioxygenase	26.2845	13.1595	4.702	8.64	4.9575	10.174	18.736	26.823	25.746	14.966	11.353	4.992	4.412	8.681	8.599	3.98	5.935	10.697	9.651	13.319	24.153
Bra010330	AT4G29360.1	0	O-Glycosyl hydrolases family 17 protein	28.3755	14.6125	12.0395	25.915	27.1615	25.642	26.867	28.242	28.509	10.74	18.485	10.285	13.794	25.872	25.958	28.932	25.391	26.36	24.924	27.498	26.236
Bra034729	AT3G12780.1	PGK1	phosphoglycerate kinase 1	166.471	129.855	136.097	260.207	234.478	169.459	153.625	165.031	167.912	133.83	125.879	148.484	123.71	266.488	253.927	262.602	206.355	166.302	172.616	150.851	156.399
Bra010868	AT5G54140.1	ILL3	IAA-leucine-resistant (ILR1)-like 3	0.0655	0.09	0.0645	0.0565	0.0495	0.053	0.125	0	0.131	0.18	0	0.129	0	0.113	0	0	0.099	0.106	0	0.128	0.122
Bra009400	AT5G09760.1	0	Plant invertase/pectin methylesterase inhibitor superfamily	0.0385	0.0285	0.046	0.052	0.048	0.027	0.0645	0.044	0.033	0.023	0.034	0.011	0.081	0.076	0.028	0.071	0.025	0.018	0.036	0.085	0.044
Bra019084	AT4G26830.1	0	O-Glycosyl hydrolases family 17 protein	0	0	0	0.0045	0	0	0	0	0	0	0	0	0	0	0.009	0	0	0	0	0	0
Bra032291	AT1G29150.1	ATS9,RPN6	non-ATPase subunit 9	12.267	18.999	23.5425	19.014	18.3155	16.522	13.442	11.927	12.607	18.933	19.065	23.017	24.068	18.835	19.193	18.999	17.632	16.393	16.651	13.478	13.406
Bra001345	AT3G08770.2	LTP6	lipid transfer protein 6	186.22	521.329	244.744	425.054	175.52	331.148	231.656	185.688	186.752	561.028	481.629	222.98	266.508	427.673	422.435	162.732	188.308	323.192	339.104	277.053	186.258
Bra034634	AT4G34510.1	KCS17	3-ketoacyl-CoA synthase 17	0	0.0055	0	0	0	0.0045	0	0	0	0.011	0	0	0	0	0	0	0	0	0.009	0	0
Bra029195	AT5G20840.1	0	Phosphoinositide phosphatase family protein	0.0165	0.017	0.031	0.061	0.0125	0.0135	0	0	0.033	0	0.034	0.032	0.03	0.028	0.094	0	0.025	0	0.027	0	0
Bra018713	AT1G48200.1	0	0	0.3865	0.8445	0.315	0.858	0.964	0.588	0.4495	0.229	0.544	0.62	1.069	0.356	0.274	0.992	0.724	0.867	1.061	0.625	0.551	0.733	0.166
Bra025107	AT5G44740.2	POLH	Y-family DNA polymerase H	1.1165	1.682	2.2345	2.0315	2.2585	2.128	1.429	1.102	1.131	1.612	1.752	1.984	2.485	2.021	2.042	2.353	2.164	2.139	2.117	1.573	1.285
Bra024499	AT2G17660.1	0	RPM1-interacting protein 4 (RIN4) family protein	0.529	0.9365	0.542	0.2405	0.696	0.1675	1.798	0.786	0.272	1.736	0.137	0.83	0.254	0.359	0.122	1.176	0.216	0.335	0	2.466	1.13
Bra009116	AT5G05500.1	0	Pollen Ole e 1 allergen and extensin family protein	0	0	0	0	0.0135	0	0	0	0	0	0	0	0	0	0	0.027	0	0	0	0	0
Bra040214	AT3G05530.1	ATS6A.2,RPT5A	regulatory particle triple-A ATPase 5A	42.789	43.285	41.245	38.468	39.543	31.309	36.0115	42.428	43.15	43.31	43.26	37.528	44.962	38.634	38.302	40.174	38.912	29.635	32.983	32.558	39.465
Bra030808	AT1G54320.1	0	LEM3 (ligand-effect modulator 3) family protein / CDC50 family protein	21.288	30.94	27.8575	26.2745	22.3215	25.812	31.7755	20.941	21.635	34.215	27.665	28.289	27.426	26.779	25.77	21.573	23.07	26.958	24.666	39.265	24.286
Bra018934	AT1G51870.1	0	protein kinase family protein	0	0	0	0	0	0	0	0	0	0	0	0	0	0	0	0	0	0	0	0	0
Bra015610	AT1G47640.1	0	0	75.559	60.3575	84.409	68.781	67.698	63.225	61.794	77.425	73.693	59.584	61.131	83.681	85.137	68.757	68.805	70.504	64.892	63.883	62.567	56.867	66.721
Bra014494	AT3G60360.1	EDA14,UTP11	embryo sac development arrest 14	9.653	9.689	28.1075	10.3475	21.4195	13.765	9.518	9.821	9.485	7.889	11.489	28.526	27.689	10.882	9.813	26.765	16.074	12.898	14.632	10.704	8.332
Bra024992	AT5G46830.1	ATNIG1,NIG1	NACL-inducible gene 1	1.122	12.88	1.654	1.668	0.2655	1.803	1.3275	1.069	1.175	12.656	13.104	1.229	2.079	1.398	1.938	0.15	0.381	1.453	2.153	1.669	0.986
Bra038423	AT1G31430.1	0	Pentatricopeptide repeat (PPR-like) superfamily protein	1.1385	1.6685	1.7745	1.6355	1.4775	1.6955	1.7725	0.993	1.284	1.995	1.342	1.703	1.846	1.568	1.703	1.521	1.434	1.541	1.85	2.105	1.44
Bra035818	AT3G20950.1	CYP705A32	cytochrome P450, family 705, subfamily A, polypeptide 32	0	0	0.005	0.009	0.017	0.009	0.0055	0	0	0	0	0	0.01	0.009	0.009	0.009	0.025	0.009	0.009	0.011	0
Bra009490	AT5G04050.1	0	RNA-directed DNA polymerase (reverse transcriptase)	2.8055	2.151	2.284	2.182	2.2685	2.176	2.889	2.892	2.719	2.141	2.161	2.286	2.282	2.097	2.267	2.141	2.396	2.333	2.019	2.742	3.036
Bra040039	AT3G07910.1	0	0	15.41	18.7905	23.135	16.979	21.2755	18.9635	17.605	15.048	15.772	19.779	17.802	22.952	23.318	14.953	19.005	21.653	20.898	19.105	18.822	17.793	17.417
Bra028622	AT5G09680.1	RLF	reduced lateral root formation	9.566	10.6515	9.18	8.984	8.6125	9.489	11.1115	9.516	9.616	11.338	9.965	8.927	9.433	8.917	9.051	8.173	9.052	8.998	9.98	10.534	11.689
Bra033015	AT1G43610.1	0	Haloacid dehalogenase-like hydrolase (HAD) superfamily protein	0.251	0.4025	0.2075	0	0.1075	0.1505	0.2575	0.284	0.218	0.327	0.478	0.151	0.264	0	0	0.124	0.091	0.123	0.178	0.138	0.377
Bra038023	AT1G55870.1	AHG2,ATPARN	Polynucleotidyl transferase, ribonuclease H-like superfamily protein	4.5925	4.9545	6.942	5.816	6.536	5.3715	4.2225	4.78	4.405	4.722	5.187	6.652	7.232	5.479	6.153	7.501	5.571	5.397	5.346	4.39	4.055
Bra031538	AT1G06790.1	0	RNA polymerase Rpb7 N-terminal domain-containing protein	0.256	0.407	0.5325	0.5	0.677	0.558	0.32	0.175	0.337	0.518	0.296	0.507	0.558	0.661	0.339	0.823	0.531	0.458	0.658	0.308	0.332
Bra025396	AT5G44420.1	LCR77,PDF1.2,PDF1.2A	plant defensin 1.2	0	0	0	0	0	0	0	0	0	0	0	0	0	0	0	0	0	0	0	0	0
Bra023910	AT4G34870.1	ATCYP1,ROC5	rotamase cyclophilin 5	0	0	0	0	0	0	0	0	0	0	0	0	0	0	0	0	0	0	0	0	0
Bra006084	AT4G40030.2	0	Histone superfamily protein	28.3025	17.0185	30.2275	39.665	52.117	31.4625	24.67	27.03	29.575	15.598	18.439	35.393	25.062	39.682	39.648	58.351	45.883	29.186	33.739	21.896	27.444
Bra017147	AT1G02050.1	LAP6	Chalcone and stilbene synthase family protein	0.3595	0.691	1.832	1.612	1.582	0.951	0.361	0.393	0.326	0.552	0.83	1.585	2.079	1.474	1.75	1.804	1.36	0.968	0.934	0.5	0.222
Bra036222	AT3G29060.1	0	EXS (ERD1/XPR1/SYG1) family protein	0	0	0	0	0	0	0	0	0	0	0	0	0	0	0	0	0	0	0	0	0
Bra005709	AT5G02120.1	OHP	one helix protein	972.732	361.299	103.957	55.42	107.726	356.003	896.639	974.873	970.59	361.945	360.653	107.086	100.828	56.468	54.372	103.93	111.521	358.118	353.888	741.32	1051.96
Bra007302	AT4G29910.1	ATORC5,ORC5	origin recognition complex protein 5	0	0	0	0	0	0	0	0	0	0	0	0	0	0	0	0	0	0	0	0	0
Bra020388	AT5G58140.1	NPL1,PHOT2	phototropin 2	119.522	96.131	31.0285	34.0315	41.1275	81.5925	137.073	119.198	119.846	100.156	92.106	34.682	27.375	33.816	34.247	33.744	48.511	84.731	78.454	123.332	150.815
Bra031014	AT1G18080.1	ATARCA,RACK1A,RACK1A_AT	Transducin/WD40 repeat-like superfamily protein	74.6245	75.935	180.096	93.6185	154.501	99.2505	73.5425	74.555	74.694	63.393	88.477	177.463	182.73	94.487	92.75	186.605	122.397	96.582	101.919	81.771	65.314
Bra040003	AT1G33110.1	0	MATE efflux family protein	3.214	5.3315	3.077	4.02	4.299	5.832	3.534	3.165	3.263	5.59	5.073	3.202	2.952	3.816	4.224	4.768	3.83	5.793	5.871	4.464	2.604
Bra001037	AT3G02230.1	ATRGP1,RGP1	reversibly glycosylated polypeptide 1	3.769	22.483	93.2205	44.321	31.7075	16.5465	5.8165	3.59	3.948	21.954	23.012	93.017	93.424	43.867	44.775	34.045	29.37	17.776	15.317	8.376	3.257
Bra003283	AT3G57450.1	0	0	50.6605	13.0435	11.4805	37.7115	47.712	44.67	49.4375	50.078	51.243	14.223	11.864	12.301	10.66	36.556	38.867	43.721	51.703	43.264	46.076	44.973	53.902
Bra040862	AT1G47270.1	AtTLP6,TLP6	tubby like protein 6	41.641	14.9045	9.897	14.4845	17.238	23.3165	39.2675	41.861	41.421	14.009	15.8	9.519	10.275	14.329	14.64	14.382	20.094	23.648	22.985	40.466	38.069
Bra027322	AT3G14630.1	CYP72A9	cytochrome P450, family 72, subfamily A, polypeptide 9	0	0.0225	0.026	0.0045	0	0	0.0055	0	0	0.011	0.034	0.032	0.02	0	0.009	0	0	0	0	0	0.011
Bra007267	AT3G56740.1	0	Ubiquitin-associated (UBA) protein	15.15	13.0825	12.196	13.1835	12.327	11.277	14.5335	15.463	14.837	13.231	12.934	12.15	12.242	13.073	13.294	11.216	13.438	11.542	11.012	14.265	14.802
Bra025568	AT5G40490.1	0	RNA-binding (RRM/RBD/RNP motifs) family protein	21.725	20.475	28.2795	18.2795	23.331	18.509	21.5285	22.294	21.156	19.553	21.397	27.815	28.744	18.353	18.206	26.518	20.144	18.392	18.626	20.621	22.436
Bra012149	AT5G67300.1	ATMYB44,ATMYBR1,MYB44,MYBR1	myb domain protein r1	15.95	18.3925	15.076	12.8895	6.348	10.406	9.6265	15.9	16	19.677	17.108	16.257	13.895	11.892	13.887	6.139	6.557	10.512	10.3	10.013	9.24
Bra022886	AT2G32360.1	0	Ubiquitin-like superfamily protein	0	0	0	0	0	0	0	0	0	0	0	0	0	0	0	0	0	0	0	0	0
Bra040854	AT1G22530.1	PATL2	PATELLIN 2	49.289	15.743	16.4125	10.766	37.7675	28.036	31.1975	49.434	49.144	9.827	21.659	17.195	15.63	10.853	10.679	38.803	36.732	20.928	35.144	27.594	34.801
Bra029538	AT4G31680.1	0	Transcriptional factor B3 family protein	0	0	0	0	0	0	0	0	0	0	0	0	0	0	0	0	0	0	0	0	0
Bra015561	AT1G07200.2	0	Double Clp-N motif-containing P-loop nucleoside triphosphate hydrolases superfamily protein	22.264	24.1245	16.24	26.3015	14.7045	27.4295	22.5655	22.556	21.972	24.85	23.399	15.643	16.837	26.127	26.476	13.153	16.256	30.718	24.141	20.313	24.818
Bra025346	AT3G28670.1	0	oxidoreductase, zinc-binding dehydrogenase family protein	11.7665	10.444	10.889	9.9935	9.0635	9.427	11.2185	11.84	11.693	10.684	10.204	11.331	10.447	10.202	9.785	9.34	8.787	9.737	9.117	10.427	12.01
Bra001105	AT3G04460.1	APM4,ATPEX12,PEX12	peroxin-12	29.0515	13.771	10.411	12.779	13.01	13.7715	25.5605	29.006	29.097	14.392	13.15	10.781	10.041	12.988	12.57	13.038	12.982	14.245	13.298	21.705	29.416
Bra040259	AT1G45545.1	0	Plant protein of unknown function (DUF827)	0	0.0055	0	0	0	0	0	0	0	0	0.011	0	0	0	0	0	0	0	0	0	0
Bra019281	AT4G23650.1	CDPK6,CPK3	calcium-dependent protein kinase 6	7.828	16.911	25.92	23.3945	19.7925	13.839	9.502	8.053	7.603	16.679	17.143	25.216	26.624	23.785	23.004	21.016	18.569	14.06	13.618	10.916	8.088
Bra013525	AT4G21430.1	B160	Zinc finger, RING-type;Transcription factor jumonji/aspartyl beta-hydroxylase	1.8415	2.6495	3.915	3.0685	2.7965	2.2125	1.8885	2.008	1.675	2.637	2.662	4.118	3.712	3.06	3.077	2.866	2.727	2.219	2.206	1.849	1.928
Bra035533	AT2G06520.1	PSBX	photosystem II subunit X	1304.14	1563.02	951.936	824.399	727.733	998.199	1482.7	1315.93	1292.35	1458.02	1668.01	982.412	921.459	824.278	824.519	731.18	724.286	967.024	1029.37	1498.74	1466.66
Bra019231	AT4G24280.1	cpHsc70-1	chloroplast heat shock protein 70-1	135.635	265.649	385.466	320.254	310.063	209.975	186.025	135.043	136.227	267.334	263.963	414.63	356.301	319.224	321.283	394.722	225.405	200.902	219.048	222.897	149.153
Bra010185	AT1G32780.1	0	GroES-like zinc-binding dehydrogenase family protein	0	0	0	0	0	0	0	0	0	0	0	0	0	0	0	0	0	0	0	0	0
Bra040433	AT3G63140.1	CSP41A	chloroplast stem-loop binding protein of 41 kDa	637.875	676.472	480.719	1047.16	811.731	761.413	735.132	639.257	636.494	704.291	648.652	524.422	437.016	1053.94	1040.39	841.744	781.717	745.74	777.085	793.871	676.394
Bra029400	AT2G01660.1	PDLP6	plasmodesmata-located protein 6	0.637	0.2715	0.331	0.1695	0.3905	0.5035	0.6975	0.6	0.674	0.304	0.239	0.216	0.446	0.151	0.188	0.168	0.613	0.74	0.267	0.797	0.598
Bra014669	AT3G62850.1	0	zinc finger protein-related	0	0	0	0	0	0	0	0	0	0	0	0	0	0	0	0	0	0	0	0	0
Bra029314	AT5G51870.1	AGL71	AGAMOUS-like 71	0.0165	0	0	0	0.0125	0.0135	0	0	0.033	0	0	0	0	0	0	0	0.025	0	0.027	0	0
Bra018202	AT3G46720.1	0	UDP-Glycosyltransferase superfamily protein	0.4955	0.6965	0.7145	0.613	0.8895	0.849	0.5785	0.393	0.598	0.71	0.683	0.496	0.933	0.633	0.593	0.991	0.788	0.995	0.703	0.67	0.487
Bra032097	AT2G24400.1	0	SAUR-like auxin-responsive protein family	0.049	0.266	0.19	0.0755	0.0565	0.0445	0.066	0.098	0	0.248	0.284	0.248	0.132	0.123	0.028	0.088	0.025	0.062	0.027	0.032	0.1
Bra004497	AT2G46910.1	0	Plastid-lipid associated protein PAP / fibrillin family protein	37.843	45.857	31.1195	25.9155	22.257	30.5515	39.8345	37.692	37.994	49.114	42.6	33.485	28.754	26.042	25.789	20.839	23.675	29.793	31.31	38.021	41.648
Bra020031	0	0	0	0	0	0	0	0	0	0	0	0	0	0	0	0	0	0	0	0	0	0	0	0
Bra001018	AT3G01160.1	0	0	0	0	0	0	0.0265	0	0	0	0	0	0	0	0	0	0	0.053	0	0	0	0	0
Bra026172	AT1G14990.1	0	0	2.3975	5.117	9.0225	7.0135	7.1145	6.9115	4.4685	2.663	2.132	5.297	4.937	9.789	8.256	6.933	7.094	7.846	6.383	6.876	6.947	6.367	2.57
Bra040713	AT1G47250.1	PAF2	20S proteasome alpha subunit F2	0	0	0	0	0	0	0	0	0	0	0	0	0	0	0	0	0	0	0	0	0
Bra023827	AT5G43150.1	0	0	7.0435	7.4155	6.0165	4.3645	5.855	5.9295	4.2685	6.919	7.168	6.311	8.52	5.39	6.643	4.213	4.516	4.962	6.748	6.7	5.159	5.878	2.659
Bra034821	AT3G11670.1	DGD1	UDP-Glycosyltransferase superfamily protein	64.8245	65.2205	37.894	37.128	40.627	63.432	81.923	64.646	65.003	66.808	63.633	40.816	34.972	36.603	37.653	38.255	42.999	60.036	66.828	83.918	79.928
Bra032307	0	0	0	0	0	0	0	0	0	0	0	0	0	0	0	0	0	0	0	0	0	0	0	0
Bra033136	AT3G14970.1	0	RING/U-box superfamily protein	0	0	0	0	0	0	0	0	0	0	0	0	0	0	0	0	0	0	0	0	0
Bra031972	AT3G03800.1	ATSYP131,SYP131	syntaxin of plants 131	0.011	0.0115	0.0205	0	0.009	0.018	0.011	0.022	0	0.023	0	0	0.041	0	0	0.018	0	0.018	0.018	0	0.022
Bra028115	AT4G11000.1	0	Ankyrin repeat family protein	0.1035	0.079	0.0355	0.0045	0	0.0665	0.048	0.12	0.087	0.056	0.102	0	0.071	0.009	0	0	0	0.026	0.107	0.085	0.011
Bra008038	AT1G72540.1	0	Protein kinase superfamily protein	0.011	0.4295	6.348	1.2825	0.152	0.1505	0.016	0	0.022	0.552	0.307	7.148	5.548	1.285	1.28	0.088	0.216	0.123	0.178	0.021	0.011
Bra011113	AT3G04900.1	0	Heavy metal transport/detoxification superfamily protein	0	0	0.0305	0	0	0	0.016	0	0	0	0	0	0.061	0	0	0	0	0	0	0.032	0
Bra008113	AT1G73830.1	BEE3	BR enhanced expression 3	0.022	0.4995	0.3195	0.118	0.088	0.1365	0.085	0.044	0	0.237	0.762	0.162	0.477	0.123	0.113	0.018	0.158	0.255	0.018	0.17	0
Bra015617	0	0	0	0	0.0115	0	0.014	0.0125	0.0045	0	0	0	0.023	0	0	0	0	0.028	0	0.025	0.009	0	0	0
Bra000620	AT5G50340.1	0	ATP-dependent peptidases;nucleotide binding;serine-type endopeptidases;DNA helicases;ATP binding;damaged DNA binding;nucleoside-triphosphatases	4.6415	9.57	14.047	14.2205	13.711	8.4365	6.872	4.954	4.329	10.256	8.884	13.002	15.092	14.037	14.404	14.78	12.642	7.871	9.002	7.983	5.761
Bra000091	AT2G38760.1	ANN3,ANNAT3	annexin 3	9.075	15.486	8.251	7.81	9.2885	10.9185	11.1715	8.719	9.431	14.91	16.062	7.374	9.128	7.623	7.997	10.039	8.538	10.345	11.492	12.936	9.407
Bra025279	AT3G27470.1	0	Protein of unknown function (DUF707)	0.1145	0	0.0525	0	0.0135	0	0	0.164	0.065	0	0	0.075	0.03	0	0	0.027	0	0	0	0	0
Bra005759	AT5G02590.1	0	Tetratricopeptide repeat (TPR)-like superfamily protein	39.1015	33.611	91.3145	55.2165	81.0115	49.188	36.642	38.74	39.463	31.049	36.173	95.453	87.176	53.464	56.969	100.87	61.153	44.259	54.117	36.533	36.751
Bra021209	AT3G16870.1	GATA17	GATA transcription factor 17	5.1915	4.0575	7.1555	9.8375	11.531	9.856	5.604	5.053	5.33	3.178	4.937	6.501	7.81	10.05	9.625	12.932	10.13	9.438	10.274	6.665	4.543
Bra017232	AT2G36500.1	0	CBS / octicosapeptide/Phox/Bemp1 (PB1) domains-containing protein	0	0	0	0	0	0	0	0	0	0	0	0	0	0	0	0	0	0	0	0	0
Bra006347	AT5G16280.1	0	Tetratricopeptide repeat (TPR)-like superfamily protein	29.5145	24.4245	23.2735	21.5125	22.4755	23.3415	27.4495	29.606	29.423	23.949	24.9	24.203	22.344	21.225	21.8	21.582	23.369	23.974	22.709	27.2	27.699
Bra028770	AT5G05140.1	0	Transcription elongation factor (TFIIS) family protein	13.254	4.937	1.2195	4.859	2.96	9.538	12.0005	13.27	13.238	6.018	3.856	1.1	1.339	4.543	5.175	2.256	3.664	9.825	9.251	10.406	13.595
Bra003256	AT3G56940.1	ACSF,CHL27,CRD1	dicarboxylate diiron protein, putative (Crd1)	1747.29	1671.18	1136.29	482.101	544.224	1109.48	1892.63	1748.79	1745.79	1636.37	1705.99	1175.93	1096.65	479.691	484.512	515.696	572.751	1086.94	1132.02	1886.19	1899.07
Bra036501	AT2G20770.1	GCL2	GCR2-like 2	0	0	0	0	0	0	0	0	0	0	0	0	0	0	0	0	0	0	0	0	0
Bra034208	AT4G03430.1	EMB2770,STA1	pre-mRNA splicing factor-related	25.995	25.0895	25.6045	25.636	23.958	23.8515	25.8005	26.146	25.844	25.188	24.991	25.011	26.198	25.154	26.118	25.094	22.822	23.366	24.337	25.021	26.58
Bra007075	AT3G54500.1	0	0	0	0	0	0	0	0	0	0	0	0	0	0	0	0	0	0	0	0	0	0	0
Bra038547	0	0	0	0	0	0	0	0	0	0	0	0	0	0	0	0	0	0	0	0	0	0	0	0
Bra019898	AT1G10840.1	TIF3H1	translation initiation factor 3 subunit H1	18.6475	11.8005	23.5105	12.2735	20.178	19.7255	17.2	19.141	18.154	9.985	13.616	24.839	22.182	12.081	12.466	22.077	18.279	20.602	18.849	17.581	16.819
Bra004085	AT1G67490.1	GCS1,KNF	glucosidase 1	10.1215	9.1985	11.068	9.2285	9.5545	10.7	10.272	10.421	9.822	9.388	9.009	11.385	10.751	9.03	9.427	8.987	10.122	11.349	10.051	10.162	10.382
Bra037722	AT2G43290.1	MSS3	Calcium-binding EF-hand family protein	21.751	13.935	5.326	10.996	11.5575	17.721	20.2625	21.541	21.961	13.287	14.583	5.337	5.315	10.523	11.469	11.808	11.307	14.263	21.179	21.535	18.99
Bra027043	AT1G62450.1	0	Immunoglobulin E-set superfamily protein	1.923	0.608	0.5105	0.033	0.2825	0.102	0.334	1.79	2.056	0.09	1.126	0.27	0.751	0.066	0	0.416	0.149	0.044	0.16	0.181	0.487
Bra032268	AT1G48850.1	EMB1144	chorismate synthase, putative / 5-enolpyruvylshikimate-3-phosphate phospholyase, putative	79.833	76.722	77.8825	69.1105	68.728	74.115	79.972	80.305	79.361	80.028	73.416	80.425	75.34	68.965	69.256	71.495	65.961	73.832	74.398	81.612	78.332
Bra004639	AT2G41680.1	NTRC	NADPH-dependent thioredoxin reductase C	86.7065	112.962	118.746	107.941	88.6405	73.7755	91.1905	86.286	87.127	104.833	121.09	125.101	112.391	107.749	108.133	101.754	75.527	69.764	77.787	97.046	85.335
Bra031785	AT1G11860.1	0	Glycine cleavage T-protein family	268.7	433.773	366.53	750.135	534.606	403.077	312.721	271.69	265.71	460.095	407.451	386.729	346.331	757.221	743.05	580.31	488.901	381.854	424.301	343.135	282.306
Bra012810	AT3G52280.1	GTE6	general transcription factor group E6	7.087	6.86	5.968	7.4525	7.105	7.3965	7.9665	6.799	7.375	7.111	6.609	6.124	5.812	7.5	7.405	6.625	7.585	7.668	7.125	8.089	7.844
Bra027307	AT3G14840.2	0	Leucine-rich repeat transmembrane protein kinase	0.6045	0.6685	2.2355	1.3435	1.9345	1.1775	0.7315	0.6	0.609	0.575	0.762	2.544	1.927	1.36	1.327	1.813	2.056	1.145	1.21	0.776	0.687
Bra008807	AT5G13730.1	SIG4,SIGD	sigma factor 4	34.4555	20.767	22.807	53.924	38.317	33.6585	25.213	34.724	34.187	24.039	17.495	25.745	19.869	54.276	53.572	35.849	40.785	34.512	32.805	20.068	30.358
Bra016605	AT1G78610.1	MSL6	mechanosensitive channel of small conductance-like 6	0	0	0	0	0.0125	0	0	0	0	0	0	0	0	0	0	0	0.025	0	0	0	0
Bra010106	AT5G62630.1	HIPL2	hipl2 protein precursor	39.025	29.4235	17.453	33.763	43.4595	48.978	35.583	38.674	39.376	30.113	28.734	16.71	18.196	33.533	33.993	41.599	45.32	49.594	48.362	36.299	34.867
Bra020415	AT5G57740.1	XBAT32	XB3 ortholog 2 in Arabidopsis thaliana	0	0.0675	0.058	0.047	0.0135	0	0.0265	0	0	0.101	0.034	0.086	0.03	0.047	0.047	0.027	0	0	0	0.053	0
Bra021225	AT3G17130.1	0	Plant invertase/pectin methylesterase inhibitor superfamily protein	0.272	1.0665	0.2625	0.3585	0.1815	0.173	0.3615	0.196	0.348	1.758	0.375	0.14	0.385	0.331	0.386	0.23	0.133	0.141	0.205	0.446	0.277
Bra019532	0	0	0	0	0	0	0	0	0	0	0	0	0	0	0	0	0	0	0	0	0	0	0	0
Bra033727	0	0	0	0	0	0	0	0.0265	0.022	0.0265	0	0	0	0	0	0	0	0	0.053	0	0.044	0	0.053	0
Bra023279	AT5G52330.1	0	TRAF-like superfamily protein	0.027	0.034	0.157	0.0045	0.0085	0.022	0.0605	0	0.054	0.034	0.034	0.162	0.152	0	0.009	0	0.017	0	0.044	0.032	0.089
Bra009661	AT1G65342.1	0	0	0	0	0	0	0	0	0	0	0	0	0	0	0	0	0	0	0	0	0	0	0
Bra040765	0	0	0	0	0	0	0	0	0	0	0	0	0	0	0	0	0	0	0	0	0	0	0	0
Bra002329	AT5G20790.1	0	0	6.2155	9.812	0.309	0.0425	0.051	0.2475	11.623	6.209	6.222	11.991	7.633	0.334	0.284	0.085	0	0.027	0.075	0.299	0.196	10.704	12.542
Bra035174	AT1G80520.1	0	Sterile alpha motif (SAM) domain-containing protein	3.2135	1.721	1.584	3.757	4.653	3.2485	3.7605	2.848	3.579	1.713	1.729	1.606	1.562	3.863	3.651	6.28	3.026	3.099	3.398	5.017	2.504
Bra009795	AT5G24820.1	0	Eukaryotic aspartyl protease family protein	0	0	0	0	0	0	0	0	0	0	0	0	0	0	0	0	0	0	0	0	0
Bra018240	AT3G23960.1	0	F-box and associated interaction domains-containing protein	0	0	0	0	0	0	0	0	0	0	0	0	0	0	0	0	0	0	0	0	0
Bra023892	0	0	0	0	0	0	0.0045	0	0	0	0	0	0	0	0	0	0	0.009	0	0	0	0	0	0
Bra007962	AT1G71120.1	GLIP6	GDSL-motif lipase/hydrolase 6	0	0.0115	0.005	0	0	0	0	0	0	0.023	0	0	0.01	0	0	0	0	0	0	0	0
Bra024234	AT4G28025.1	0	0	74.507	70.888	108.371	89.8635	75.4855	53.259	59.3165	76.115	72.899	67.541	74.235	116.411	100.331	89.339	90.388	78.925	72.046	50.844	55.674	50.117	68.516
Bra030923	AT1G53730.1	SRF6	STRUBBELIG-receptor family 6	65.2935	20.4625	14.144	16.601	28.7085	27.5845	48.192	65.508	65.079	18.607	22.318	14.22	14.068	16.455	16.747	30.003	27.414	23.005	32.164	50.404	45.98
Bra009820	AT5G25120.1	CYP71B11	ytochrome p450, family 71, subfamily B, polypeptide 11	0	0.0055	0	0	0	0	0	0	0	0.011	0	0	0	0	0	0	0	0	0	0	0
Bra005504	AT2G33340.1	MAC3B	MOS4-associated complex 3B	43.3995	28.3465	32.419	31.1565	34.0145	32.0065	37.514	43.192	43.607	26.958	29.735	32.655	32.183	30.954	31.359	35.301	32.728	32.32	31.693	35.895	39.133
Bra025464	0	0	0	0	0	0	0	0	0	0	0	0	0	0	0	0	0	0	0	0	0	0	0	0
Bra031763	AT1G11310.1	ATMLO2,MLO2,PMR2	Seven transmembrane MLO family protein	11.729	12.626	30.3415	30.972	21.6355	10.0295	10.575	12.015	11.443	12.239	13.013	31.685	28.998	30.491	31.453	19.247	24.024	9.447	10.612	8.907	12.243
Bra025287	AT3G27570.1	0	Sucrase/ferredoxin-like family protein	28.768	29.214	34.364	40.56	34.2225	46.254	37.7625	28.624	28.912	33.539	24.889	35.846	32.882	40.372	40.748	28.853	39.592	46.636	45.872	39.339	36.186
Bra031198	AT2G21540.1	ATSFH3,SFH3	SEC14-like 3	0	0.0855	0.076	0	0	0.035	0	0	0	0	0.171	0	0.152	0	0	0	0	0.07	0	0	0
Bra037446	AT5G48950.1	0	Thioesterase superfamily protein	1.427	3.6095	5.547	3.0935	2.93	1.5305	1.312	1.364	1.49	4.159	3.06	6.641	4.453	3.778	2.409	2.884	2.976	1.638	1.423	1.35	1.274
Bra030887	AT1G55110.1	AtIDD7,IDD7	indeterminate(ID)-domain 7	0.0545	0.0565	0	0.014	0.029	0.0135	0.016	0	0.109	0.045	0.068	0	0	0	0.028	0	0.058	0	0.027	0.032	0
Bra000323	AT2G43730.1	0	Mannose-binding lectin superfamily protein	0	0	0	0	0	0	0	0	0	0	0	0	0	0	0	0	0	0	0	0	0
Bra023799	0	0	0	0	0	0	0	0	0	0	0	0	0	0	0	0	0	0	0	0	0	0	0	0
Bra002931	AT5G55125.1	0	Ribosomal protein L31	7.545	12.176	29.8495	12.2555	18.1055	12.656	9.596	7.661	7.429	12.465	11.887	30.143	29.556	12.214	12.297	21.547	14.664	11.569	13.743	11.724	7.468
Bra029186	AT4G06634.1	0	zinc finger (C2H2 type) family protein	4.282	3.5435	2.77	4.658	4.5025	5.096	4.782	4.289	4.275	3.561	3.526	2.781	2.759	5.035	4.281	3.865	5.14	5.406	4.786	4.645	4.919
Bra011446	AT4G33490.2	0	Eukaryotic aspartyl protease family protein	10.1005	24.467	40.258	28.169	18.0905	14.5395	12.6875	10.76	9.441	24.602	24.332	40.169	40.347	28.432	27.906	18.035	18.146	13.602	15.477	14.318	11.057
Bra010473	AT4G25230.1	RIN2	RPM1 interacting protein 2	10.394	17.7755	18.5	14.069	10.7835	12.149	10.3465	10.465	10.323	19.08	16.471	19.524	17.476	13.621	14.517	9.721	11.846	12.423	11.875	10.289	10.404
Bra037091	AT1G56050.1	0	GTP-binding protein-related	36.9945	48.6545	74.786	80.1245	76.8195	49.306	40.694	37.55	36.439	48.134	49.175	81.708	67.864	79.364	80.885	99.375	54.264	45.544	53.068	46.62	34.768
Bra002998	AT5G54280.2	ATM2,ATM4,ATMYOS1	myosin 2	12.577	11.298	9.3135	7.9235	7.3405	11.798	11.358	12.167	12.987	10.402	12.194	8.819	9.808	7.963	7.884	7.386	7.295	12.335	11.261	11.692	11.024
Bra009176	AT5G06500.1	AGL96	AGAMOUS-like 96	0	0	0	0	0	0	0	0	0	0	0	0	0	0	0	0	0	0	0	0	0
Bra008350	AT1G78160.1	APUM7,PUM7	pumilio 7	0	0.0055	0	0.0045	0.004	0	0.0055	0	0	0	0.011	0	0	0.009	0	0	0.008	0	0	0.011	0
Bra036698	AT2G19880.2	0	Nucleotide-diphospho-sugar transferases superfamily protein	2.7725	2.1685	2.4345	2.432	2.996	2.452	2.5465	2.837	2.708	2.062	2.275	2.404	2.465	2.38	2.484	3.149	2.843	2.271	2.633	2.434	2.659
Bra033435	AT1G73050.1	0	Glucose-methanol-choline (GMC) oxidoreductase family protein	0.828	0.5655	0.926	0.6745	0.9805	1.049	0.9845	0.731	0.925	0.642	0.489	1.132	0.72	0.86	0.489	0.601	1.36	0.968	1.13	1.127	0.842
Bra009187	AT5G06350.1	0	ARM repeat superfamily protein	1.6725	2.3665	7.7745	3.252	4.6715	3.422	2.2735	1.626	1.719	2.412	2.321	7.719	7.83	3.108	3.396	5.157	4.186	3.073	3.771	2.519	2.028
Bra001432	AT4G21380.1	ARK3,RK3	receptor kinase 3	0	0	0	0	0	0	0	0	0	0	0	0	0	0	0	0	0	0	0	0	0
Bra020940	AT4G19960.2	ATKUP9,HAK9,KT9,KUP9	K+ uptake permease 9	63.289	29.4625	12.361	24.6975	24.7945	27.8115	52.878	63.566	63.012	30.271	28.654	14.295	10.427	24.011	25.384	23.236	26.353	28.226	27.397	43.888	61.868
Bra003564	AT1G80380.2	0	P-loop containing nucleoside triphosphate hydrolases superfamily protein	202.192	210.634	191.56	164.389	171.148	150.195	174.865	201.598	202.785	206.093	215.175	212.328	170.792	165.388	163.389	190.603	151.693	137.468	162.921	177.201	172.53
Bra021963	AT5G45320.1	0	0	0.8935	1.5405	1.665	1.7015	1.342	1.178	1.3485	0.884	0.903	1.488	1.593	1.606	1.724	1.568	1.835	1.557	1.127	0.977	1.379	1.711	0.986
Bra006383	AT5G17070.1	0	0	0.109	0.3675	0.212	0.2265	0.127	0.0175	0.1035	0.087	0.131	0.394	0.341	0.302	0.122	0.302	0.151	0.221	0.033	0.035	0	0.085	0.122
Bra017629	AT4G34160.1	CYCD3,CYCD3;1	CYCLIN D3;1	6.2645	6.7115	7.3505	6.8675	10.0665	8.436	7.147	6.427	6.102	4.914	8.509	6.911	7.79	6.82	6.915	11.048	9.085	8.76	8.112	9.109	5.185
Bra025010	AT5G46620.1	0	0	3.7205	5.911	7.7815	4.3085	4.155	4.281	3.8785	3.645	3.796	5.827	5.995	7.611	7.952	4.553	4.064	3.759	4.551	3.803	4.759	3.093	4.664
Bra007590	AT3G61270.1	0	Arabidopsis thaliana protein of unknown function (DUF821)	0.0655	3.0085	2.374	1.0275	3.314	0.247	0.0655	0.055	0.076	0.056	5.961	0.032	4.716	0.982	1.073	0.071	6.557	0.414	0.08	0.053	0.078
Bra003890	AT1G72170.1	0	Domain of unknown function (DUF543)	34.2625	32.1765	28.749	28.1125	30.1375	31.764	31.5585	36.339	32.186	31.274	33.079	29.119	28.379	28.489	27.736	31.303	28.972	33.614	29.914	31.463	31.654
Bra036680	AT2G20370.1	KAM1,MUR3	Exostosin family protein	7.2985	8.485	8.7535	7.292	7.3275	8.303	7.452	6.722	7.875	8.689	8.281	8.571	8.936	7.358	7.226	7.368	7.287	8.778	7.828	8.068	6.836
Bra036146	AT5G49280.1	0	hydroxyproline-rich glycoprotein family protein	31.5295	42.3245	29.611	54.9425	41.164	48.572	39.538	31.45	31.609	44.437	40.212	31.178	28.044	55.287	54.598	36.362	45.966	47.199	49.945	46.79	32.286
Bra029406	AT5G24450.1	0	Transcription factor IIIC, subunit 5	18.4785	10.3925	6.6455	8.8565	10.5885	13.705	17.44	18.901	18.056	10.763	10.022	6.749	6.542	8.662	9.051	8.792	12.385	14.245	13.165	14.339	20.541
Bra035436	AT2G44980.1	0	SNF2 domain-containing protein / helicase domain-containing protein	0	0	0	0	0	0	0	0	0	0	0	0	0	0	0	0	0	0	0	0	0
Bra027014	AT1G62830.1	ATLSD1,ATSWP1,LDL1,LSD1,SWP1	LSD1-like 1	8.0405	8.635	8.737	9.5165	8.456	8.1475	8.3405	8.108	7.973	8.227	9.043	8.711	8.763	9.493	9.54	9.128	7.784	7.836	8.459	8.748	7.933
Bra000708	AT4G10340.1	LHCB5	light harvesting complex of photosystem II 5	1295.16	1902.38	1000.28	250.536	121.123	488.367	1286.74	1304.91	1285.4	1821.73	1983.03	1024.9	975.652	252.517	248.555	110.573	131.673	489.626	487.108	1264.83	1308.65
Bra030911	AT1G54030.1	MVP1	GDSL-like Lipase/Acylhydrolase superfamily protein	24.4425	71.759	41.433	84.997	39.6535	44.2755	43.0005	24.411	24.474	86.767	56.751	40.622	42.244	85.74	84.254	32.727	46.58	47.314	41.237	60.374	25.627
Bra009282	AT5G07230.1	0	Bifunctional inhibitor/lipid-transfer protein/seed storage 2S albumin superfamily protein	0	0	0	0	0	0	0	0	0	0	0	0	0	0	0	0	0	0	0	0	0
Bra039643	AT1G50240.2	FU	Protein kinase family protein with ARM repeat domain	0.0275	0.034	0.016	0	0	0.027	0.0375	0.022	0.033	0.045	0.023	0.032	0	0	0	0	0	0.018	0.036	0.053	0.022
Bra028801	AT3G61090.1	0	Putative endonuclease or glycosyl hydrolase	0	0	0	0	0	0	0	0	0	0	0	0	0	0	0	0	0	0	0	0	0
Bra019093	AT5G56500.1	0	TCP-1/cpn60 chaperonin family protein	0.011	0.04	0.011	0.014	0.0205	0.031	0.0105	0	0.022	0	0.08	0.022	0	0	0.028	0	0.041	0	0.062	0.021	0
Bra002411	AT5G22440.1	0	Ribosomal protein L1p/L10e family	142.365	117.459	198.387	138.865	210.525	155.203	130.466	146.905	137.826	95.434	139.484	195.219	201.555	138.08	139.651	256.65	164.401	146.677	163.73	145.218	115.715
Bra038248	AT3G19990.1	0	0	8.842	8.124	6.4765	9.0835	7.2535	8.1325	10.7175	9.428	8.256	9.32	6.928	6.533	6.42	9.078	9.089	6.085	8.422	9.007	7.258	9.768	11.667
Bra013248	AT3G24650.1	ABI3,SIS10	AP2/B3-like transcriptional factor family protein	0	0	0	0	0	0	0	0	0	0	0	0	0	0	0	0	0	0	0	0	0
Bra038219	AT3G19580.1	AZF2,ZF2	zinc-finger protein 2	9.347	3.3605	1.2595	3.398	1.6755	3.499	8.531	8.981	9.713	3.798	2.923	1.251	1.268	3.24	3.556	1.61	1.741	3.636	3.362	5.761	11.301
Bra025518	AT5G41140.1	0	Myosin heavy chain-related protein	24.8835	25.014	25.061	20.1915	27.16	23.2685	22.4015	24.673	25.094	21.92	28.108	25.141	24.981	19.336	21.047	27.163	27.157	22.512	24.025	23.331	21.472
Bra003766	AT1G61570.1	TIM13	translocase of the inner mitochondrial membrane 13	3.1165	6.9095	32.673	10.149	17.5415	11.7015	4.376	3.568	2.665	6.277	7.542	35.932	29.414	10.513	9.785	21.14	13.943	10.345	13.058	4.985	3.767
Bra023643	AT5G17860.1	CAX7	calcium exchanger 7	0.109	0.2765	0.3125	0.08	0.3945	0.0665	0.774	0.087	0.131	0.485	0.068	0.453	0.172	0.066	0.094	0.018	0.771	0.053	0.08	0.34	1.208
Bra019614	AT5G61800.1	0	Pentatricopeptide repeat (PPR) superfamily protein	0.5665	0.476	1.7645	1.221	1.552	1.1905	0.8695	0.567	0.566	0.44	0.512	1.703	1.826	1.313	1.129	1.919	1.185	1.18	1.201	1.063	0.676
Bra027129	AT1G60783.1	0	0	0	0.1125	0.1215	0.113	0.1665	0.1635	0.0275	0	0	0.225	0	0	0.243	0.113	0.113	0.283	0.05	0.211	0.116	0	0.055
Bra000162	AT2G40030.1	ATNRPD1B,DMS5,DRD3,NRPD1B,NRPE1	nuclear RNA polymerase D1B	5.6105	6.2525	7.5925	7.1885	5.6135	6.134	6.2305	5.576	5.645	5.759	6.746	7.061	8.124	7.151	7.226	5.316	5.911	5.908	6.36	6.633	5.828
Bra007048	AT4G13460.1	SDG22,SET22,SUVH9	SU(VAR)3-9 homolog 9	29.013	25.2895	22.538	23.4305	22.1065	21.8585	26.219	28.886	29.14	25.087	25.492	22.133	22.943	23.114	23.747	22.104	22.109	21.711	22.006	23.82	28.618
Bra037036	AT4G32915.1	0	0	0.3215	0.3805	0.7895	0.872	1.066	0.5845	0.657	0.262	0.381	0.113	0.648	0.615	0.964	0.86	0.884	1.079	1.053	0.493	0.676	0.882	0.432
Bra018139	0	0	0	0	0	0	0	0	0	0	0	0	0	0	0	0	0	0	0	0	0	0	0	0
Bra003737	AT1G75880.2	0	SGNH hydrolase-type esterase superfamily protein	0.022	0.0675	0.0685	0.047	0.0205	0.018	0.0055	0.022	0.022	0.101	0.034	0.086	0.051	0.028	0.066	0	0.041	0.018	0.018	0	0.011
Bra023227	AT1G31970.1	STRS1	DEA(D/H)-box RNA helicase family protein	44.6755	28.949	53.5935	31.8685	53.068	53.341	39.09	45.298	44.053	25.808	32.09	52.934	54.253	31.927	31.81	58.785	47.351	53.116	53.566	38.404	39.776
Bra009200	AT5G06510.1	NF-YA10	nuclear factor Y, subunit A10	1.5685	3.208	1.186	3.2005	4.116	9.599	6.6955	1.484	1.653	4.778	1.638	1.348	1.024	3.023	3.378	1.99	6.242	8.417	10.781	8.472	4.919
Bra008758	AT5G14420.1	RGLG2	RING domain ligase2	16.789	10.124	9.334	11.6155	11.67	11.7495	13.5805	16.958	16.62	9.692	10.556	8.819	9.849	12.214	11.017	12.215	11.125	12.238	11.261	11.65	15.511
Bra007834	AT2G24762.1	AtGDU4,GDU4	glutamine dumper 4	5.648	7.4275	4.998	3.38	6.3095	8.1395	8.245	5.063	6.233	7.393	7.462	4.377	5.619	3.448	3.312	7.819	4.8	7.686	8.593	11.416	5.074
Bra031996	AT3G03330.1	0	NAD(P)-binding Rossmann-fold superfamily protein	0.6375	0.509	1.0215	0.8245	0.702	0.6065	0.403	0.633	0.642	0.563	0.455	1.1	0.943	0.746	0.903	0.849	0.555	0.475	0.738	0.33	0.476
Bra006516	AT5G19760.1	0	Mitochondrial substrate carrier family protein	1.6615	3.042	2.9205	1.367	1.3145	1.195	2.0995	1.626	1.697	2.558	3.526	2.717	3.124	1.379	1.355	1.203	1.426	1.145	1.245	2.604	1.595
Bra006143	AT5G12190.1	0	RNA-binding (RRM/RBD/RNP motifs) family protein	74.2165	36.1925	33.766	34.5805	56.7085	79.543	84.461	74.816	73.617	32.333	40.052	30.704	36.828	32.9	36.261	53.159	60.258	88.006	71.08	85.704	83.218
Bra039750	AT1G66140.1	ZFP4	zinc finger protein 4	20.129	28.997	20.6035	14.5925	19.2005	19.9215	17.709	20.701	19.557	30.079	27.915	20.861	20.346	14.122	15.063	22.228	16.173	19.607	20.236	20.206	15.212
Bra029988	AT3G50040.1	0	0	0.8605	1.5385	2.598	1.711	1.7725	1.452	1.256	0.862	0.859	1.792	1.285	2.62	2.576	1.644	1.778	1.539	2.006	1.321	1.583	1.127	1.385
Bra032398	AT1G30520.1	AAE14	acyl-activating enzyme 14	15.6835	13.7405	14.0035	12.425	10.8145	6.9345	10.12	15.921	15.446	12.284	15.197	14.953	13.054	12.421	12.429	12.295	9.334	6.762	7.107	7.908	12.332
Bra005774	AT2G23148.1	0	Plant self-incompatibility protein S1 family	0	0	0	0	0	0	0	0	0	0	0	0	0	0	0	0	0	0	0	0	0
Bra037265	AT2G17620.1	CYCB2;1	Cyclin B2;1	1.0785	0.891	1.0415	3.3605	2.1195	1.2345	1.087	1.08	1.077	0.485	1.297	0.744	1.339	3.221	3.5	2.424	1.815	1.206	1.263	1.254	0.92
Bra014860	AT3G53830.1	0	Regulator of chromosome condensation (RCC1) family protein	8.3025	24.5955	5.3075	0.7585	0.034	0.186	9.035	8.806	7.799	26.327	22.864	5.574	5.041	0.68	0.837	0.027	0.041	0.15	0.222	8.652	9.418
Bra040674	AT2G19480.3	NAP1;2,NFA02,NFA2	nucleosome assembly protein 1;2	64.314	10.163	54.4075	47.9095	88.7995	64.262	49.624	65.246	63.382	7.438	12.888	54.055	54.76	48.136	47.683	100.878	76.721	62.043	66.481	44.26	54.988
Bra009724	AT5G24030.1	SLAH3	SLAC1 homologue 3	2.593	3.163	1.0375	0.707	0.2255	0.217	3.0975	2.554	2.632	3.573	2.753	0.949	1.126	0.595	0.819	0.318	0.133	0.194	0.24	3.082	3.113
Bra001234	AT3G07080.1	0	EamA-like transporter family	5.9105	4.79	5.5685	5.057	4.5085	4.7	5.3605	5.991	5.83	4.7	4.88	5.832	5.305	4.751	5.363	4.308	4.709	4.437	4.963	5.07	5.651
Bra040321	AT2G45200.1	ATGOS12,GOS12	golgi snare 12	13.3525	13.012	14.7135	13.9135	13.795	14.865	12.274	13.652	13.053	11.236	14.788	13.767	15.66	13.423	14.404	13.1	14.49	16.094	13.636	12.394	12.154
Bra035475	AT2G35280.1	0	F-box family protein	0	0	0	0	0	0	0	0	0	0	0	0	0	0	0	0	0	0	0	0	0
Bra020675	AT5G48850.1	ATSDI1	Tetratricopeptide repeat (TPR)-like superfamily protein	1.411	5.6195	17.892	4.0585	3.4785	3.9935	1.726	1.473	1.349	7.337	3.902	13.217	22.567	4.005	4.112	3.865	3.092	5.256	2.731	2.455	0.997
Bra024320	AT5G64670.1	0	Ribosomal protein L18e/L15 superfamily protein	8.7535	11.134	22.765	15.246	19.3855	12.8185	11.2295	8.294	9.213	11.518	10.75	23.47	22.06	16.313	14.179	21.777	16.994	11.868	13.769	12.266	10.193
Bra028728	AT5G06560.1	0	Protein of unknown function, DUF593	6.787	2.9745	1.694	4.9685	4.7965	6.278	6.1	6.449	7.125	2.536	3.413	1.542	1.846	5.129	4.808	5.316	4.277	6.436	6.12	5.453	6.747
Bra000831	0	0	0	0	0.017	0	0	0	0.013	0	0	0	0	0.034	0	0	0	0	0	0	0.026	0	0	0
Bra018313	AT2G30470.1	HSI2,VAL1	high-level expression of sugar-inducible gene 2	10.209	5.8395	7.404	7.702	9.275	9.61	9.512	10.454	9.964	5.252	6.427	7.353	7.455	7.689	7.715	9.075	9.475	9.667	9.553	9.141	9.883
Bra017287	AT2G35840.1	0	Sucrose-6F-phosphate phosphohydrolase family protein	0.087	0.5145	0.3315	0.2075	0.2195	0.4375	0.167	0.065	0.109	0.699	0.33	0.42	0.243	0.161	0.254	0.124	0.315	0.537	0.338	0.223	0.111
Bra020882	0	0	0	0	0	0	0.047	0.022	0	0	0	0	0	0	0	0	0.047	0.047	0.044	0	0	0	0	0
Bra017837	AT4G37590.1	NPY5	Phototropic-responsive NPH3 family protein	23.8815	23.316	23.0575	47.343	32.7185	32.497	23.963	23.953	23.81	25.042	21.59	22.909	23.206	47.173	47.513	33.24	32.197	32.936	32.058	23.618	24.308
Bra033550	AT4G16265.1	NRPB9B,NRPD9B,NRPE9B	RNA polymerases M/15 Kd subunit	3.987	3.44	8.5605	11.87	9.9155	5.373	4.1175	3.939	4.035	2.648	4.232	6.339	10.782	12.497	11.243	11.923	7.908	5.978	4.768	5.421	2.814
Bra032565	AT1G03000.1	PEX6	peroxin 6	14.915	17.0255	14.936	14.664	14.915	14.2835	15.2635	15.07	14.76	17.784	16.267	15.794	14.078	14.669	14.659	14.718	15.112	14.104	14.463	15.88	14.647
Bra029056	AT5G53750.1	0	CBS domain-containing protein	1.073	0.6855	1.815	2.1305	2.949	2.2495	1.166	0.96	1.186	0.62	0.751	2.027	1.603	2.116	2.145	3.237	2.661	1.884	2.615	1.446	0.886
Bra000512	0	0	0	0.752	0.051	0.0485	0.2825	0.178	0.0795	0.5025	0.753	0.751	0	0.102	0.097	0	0.349	0.216	0.124	0.232	0.079	0.08	0.096	0.909
Bra022258	0	0	0	0	0	0	0	0	0	0	0	0	0	0	0	0	0	0	0	0	0	0	0	0
Bra033099	AT5G39300.1	ATEXP25,ATEXPA25,ATHEXP ALPHA 1.18,EXP25,EXPA25	expansin A25	0	0	0	0	0	0	0	0	0	0	0	0	0	0	0	0	0	0	0	0	0
Bra008722	AT5G15100.1	ATPIN8,PIN8	Auxin efflux carrier family protein	0.0055	0.0515	0.042	0	0.0455	0.035	0.0055	0.011	0	0.023	0.08	0.054	0.03	0	0	0	0.091	0.026	0.044	0.011	0
Bra021758	AT2G31880.1	EVR,SOBIR1	Leucine-rich repeat protein kinase family protein	1.8685	3.2585	9.4435	6.2035	3.0675	3.2415	1.7155	1.899	1.838	3.764	2.753	9.961	8.926	6.31	6.097	2.769	3.366	3.574	2.909	1.669	1.762
Bra026503	AT5G23310.1	FSD3	Fe superoxide dismutase 3	6.3625	11.015	26.9905	19.0115	23.3175	12.43	9.527	6.318	6.407	11.394	10.636	28.472	25.509	19.78	18.243	31.772	14.863	11.437	13.423	11.852	7.202
Bra004072	AT4G38940.1	0	Galactose oxidase/kelch repeat superfamily protein	0	0	0	0	0	0	0	0	0	0	0	0	0	0	0	0	0	0	0	0	0
Bra037625	AT3G45060.1	ATNRT2.6,NRT2.6	high affinity nitrate transporter 2.6	0.5125	0.0285	0.056	0.0185	0.042	0.0175	0.072	0.557	0.468	0.011	0.046	0.011	0.101	0.028	0.009	0.018	0.066	0.026	0.009	0	0.144
Bra037329	AT1G01580.1	ATFRO2,FRD1,FRO2	ferric reduction oxidase 2	0	0	0	0	0	0	0	0	0	0	0	0	0	0	0	0	0	0	0	0	0
Bra032116	AT2G24220.1	ATPUP5,PUP5	purine permease 5	0.3755	0.2495	0.202	0.146	0.19	0.229	0.2605	0.327	0.424	0.158	0.341	0.14	0.264	0.057	0.235	0.115	0.265	0.396	0.062	0.266	0.255
Bra031563	0	0	0	0	0.2505	0.1165	0	0.518	0	0	0	0	0	0.501	0	0.233	0	0	0.646	0.39	0	0	0	0
Bra019300	AT4G23490.1	0	Protein of unknown function (DUF604)	6.3955	8.7895	11.26	11.5055	10.6395	9.833	5.783	6.624	6.167	8.058	9.521	10.339	12.181	11.25	11.761	11.074	10.205	9.632	10.034	6.813	4.753
Bra002072	AT2G17550.1	0	0	22.5955	10.1765	4.375	7.174	9.7405	11.0495	17.0205	22.534	22.657	9.444	10.909	4.744	4.006	7.16	7.188	8.199	11.282	10.82	11.279	14.785	19.256
Bra029461	AT4G12570.1	UPL5	ubiquitin protein ligase 5	4.2705	7.559	11.467	7.692	5.626	4.0525	4.249	4.081	4.46	8.498	6.62	11.848	11.086	7.613	7.771	5.192	6.06	4.138	3.967	3.678	4.82
Bra028555	AT5G11000.1	0	Plant protein of unknown function (DUF868)	3.9495	1.937	1.7195	2.362	3.6685	4.404	4.313	3.874	4.025	1.713	2.161	1.552	1.887	2.475	2.249	3.317	4.02	4.12	4.688	4.294	4.332
Bra004097	AT1G67260.2	TCP1	TCP family transcription factor	0.049	0.0625	0.1085	0.0375	0.0745	0.018	0.048	0.044	0.054	0	0.125	0.065	0.152	0.047	0.028	0.124	0.025	0.018	0.018	0.096	0
Bra019579	0	0	0	0	0	0	0	0	0	0	0	0	0	0	0	0	0	0	0	0	0	0	0	0
Bra004879	AT2G44950.1	HUB1,RDO4	histone mono-ubiquitination 1	14.659	13.7525	11.4085	11.0955	10.6815	12.8405	14.8055	14.59	14.728	14.662	12.843	11.579	11.238	11.108	11.083	10.039	11.324	12.801	12.88	13.712	15.899
Bra005024	0	0	0	0	0	0	0	0	0	0	0	0	0	0	0	0	0	0	0	0	0	0	0	0
Bra002507	AT5G60180.1	APUM19,PUM19	pumilio 19	0	0	0	0	0	0	0	0	0	0	0	0	0	0	0	0	0	0	0	0	0
Bra001268	AT3G07820.1	0	Pectin lyase-like superfamily protein	0	0	0	0	0	0	0	0	0	0	0	0	0	0	0	0	0	0	0	0	0
Bra037275	AT2G17410.1	0	ARID/BRIGHT DNA-binding domain-containing protein	24.2185	18.764	18.86	18.467	18.397	19.2725	22.799	23.789	24.648	18.167	19.361	18.662	19.058	17.919	19.015	19.203	17.591	18.674	19.871	20.791	24.807
Bra021384	AT3G02920.1	ATRPA32B,RPA32B	Replication protein A, subunit RPA32	3.644	3.5105	10.3855	8.093	9.2085	5.492	3.16	3.492	3.796	2.096	4.925	8.722	12.049	7.859	8.327	10.26	8.157	5.3	5.684	4.082	2.238
Bra021119	AT1G28030.1	0	2-oxoglutarate (2OG) and Fe(II)-dependent oxygenase superfamily protein	0.0275	0.17	0.303	0.0985	0.034	0.1015	0.07	0.033	0.022	0.056	0.284	0.129	0.477	0.094	0.103	0.027	0.041	0.114	0.089	0.096	0.044
Bra000103	AT2G38890.1	0	0	1.7045	1.846	1.2155	1.6025	1.4465	1.906	1.937	1.582	1.827	1.679	2.013	1.143	1.288	1.587	1.618	1.459	1.434	2.069	1.743	1.924	1.95
Bra015037	0	0	0	0	0	0	0	0	0.0135	0.016	0	0	0	0	0	0	0	0	0	0	0	0.027	0.032	0
Bra014293	AT3G17530.1	0	F-box and associated interaction domains-containing protein	0	0.0225	0.015	0	0	0	0	0	0	0.045	0	0	0.03	0	0	0	0	0	0	0	0
Bra024701	AT1G26640.1	0	Amino acid kinase family protein	5.5185	6.07	6.693	9.201	8.458	7.175	6.5665	5.827	5.21	5.849	6.291	7.158	6.228	9.219	9.183	7.996	8.92	7.536	6.814	7.239	5.894
Bra036006	0	0	0	0.3815	0.848	0.097	0.6845	0.233	0.9585	0.8135	0.371	0.392	1.116	0.58	0.194	0	1.2	0.169	0.168	0.298	1.259	0.658	1.095	0.532
Bra035830	AT3G19980.1	ATFYPP3,EMB2736,FYPP3,STPP	flower-specific, phytochrome-associated protein phosphatase 3	17.1705	12.1675	12.315	11.7315	10.986	11.755	14.778	17.351	16.99	11.811	12.524	12.56	12.07	11.477	11.986	10.623	11.349	12.009	11.501	11.884	17.672
Bra034685	AT3G13350.1	0	HMG (high mobility group) box protein with ARID/BRIGHT DNA-binding domain	0.561	0.516	0.4805	0.1885	0.2855	0.2165	0.2875	0.578	0.544	0.349	0.683	0.302	0.659	0.208	0.169	0.239	0.332	0.255	0.178	0.276	0.299
Bra019763	AT1G12400.1	0	Nucleotide excision repair, TFIIH, subunit TTDA	107.58	49.8655	38.0805	51.728	58.6305	79.3065	96.067	110.042	105.118	48.292	51.439	38.035	38.126	49.874	53.582	56.962	60.299	80.417	78.196	88.563	103.571
Bra002395	AT5G22160.1	0	0	0.0165	0	0	0	0	0.0265	0.038	0	0.033	0	0	0	0	0	0	0	0	0.026	0.027	0.021	0.055
Bra008840	AT5G13280.1	AK,AK-LYS1,AK1	aspartate kinase 1	41.5925	15.3715	26.527	22.1635	33.1775	24.0265	29.6985	42.286	40.899	12.69	18.053	26.176	26.878	22.396	21.931	34.655	31.7	23.912	24.141	23.278	36.119
Bra008620	AT5G16480.1	0	Phosphotyrosine protein phosphatases superfamily protein	16.0145	7.3155	5.9225	4.8305	6.706	9.787	14.9015	15.572	16.457	6.987	7.644	5.638	6.207	4.345	5.316	6.183	7.229	9.861	9.713	14.137	15.666
Bra006568	AT5G20635.1	0	0	1.334	0.3465	0.654	0.6595	0.6765	0.5575	0.6335	0.971	1.697	0.192	0.501	0.679	0.629	0.444	0.875	0.433	0.92	0.546	0.569	0.957	0.31
Bra012732	AT4G16195.1	0	Plant self-incompatibility protein S1 family	0	0	0	0	0	0	0	0	0	0	0	0	0	0	0	0	0	0	0	0	0
Bra012683	AT4G17040.1	CLPR4	CLP protease R subunit 4	84.281	84.4005	85.6715	94.846	92.027	74.353	86.03	83.306	85.256	82.417	86.384	92.068	79.275	94.308	95.384	100.038	84.016	69.069	79.637	83.557	88.503
Bra006852	AT5G56850.1	0	0	36.9475	27.697	15.5195	32.6845	22.5855	33.451	35.628	35.629	38.266	29.606	25.788	16.15	14.889	33.051	32.318	21.794	23.377	32.505	34.397	33.397	37.859
Bra009646	AT5G04410.1	anac078,NAC2	NAC domain containing protein 2	8.068	4.541	3.7325	7.7635	7.6855	9.0465	7.1125	8.152	7.984	4.418	4.664	3.763	3.702	7.963	7.564	7.297	8.074	9.447	8.646	7.068	7.157
Bra018970	AT1G52410.1	TSA1	TSK-associating protein 1	2.6425	16.344	4.41	5.143	3.0035	6.3095	1.711	2.674	2.611	21.199	11.489	2.339	6.481	5.205	5.081	1.274	4.733	7.246	5.373	3.178	0.244
Bra023301	AT1G67340.1	0	HCP-like superfamily protein with MYND-type zinc finger	0	0	0	0	0	0	0	0	0	0	0	0	0	0	0	0	0	0	0	0	0
Bra034451	AT2G34900.1	GTE01,GTE1,IMB1	Transcription factor GTE6	0.3595	0.369	0.2185	0.1695	0.186	0.1065	0.215	0.349	0.37	0.09	0.648	0.194	0.243	0.132	0.207	0.239	0.133	0.097	0.116	0.308	0.122
Bra004157	AT5G44950.1	0	F-box/RNI-like/FBD-like domains-containing protein	0	0	0	0.0045	0	0	0	0	0	0	0	0	0	0	0.009	0	0	0	0	0	0
Bra008455	AT3G21300.1	0	RNA methyltransferase family protein	0.1635	0.2155	0.1205	0.24	0.2675	0.2475	0.2465	0.131	0.196	0.124	0.307	0.14	0.101	0.264	0.216	0.212	0.323	0.335	0.16	0.393	0.1
Bra018903	AT1G51350.1	0	ARM repeat superfamily protein	12.572	11.17	11.639	12.132	10.523	11.3305	12.1035	12.418	12.726	11.067	11.273	12.172	11.106	11.751	12.513	10.676	10.37	11.516	11.145	11.288	12.919
Bra013130	AT3G20130.1	CYP705A22	cytochrome P450, family 705, subfamily A, polypeptide 22	0	0	0	0	0	0.0045	0	0	0	0	0	0	0	0	0	0	0	0	0.009	0	0
Bra036649	AT1G62720.1	0	Pentatricopeptide repeat (PPR-like) superfamily protein	0.5445	0.8315	1.9155	0.7965	1.2705	0.8945	0.74	0.6	0.489	0.992	0.671	2.178	1.653	0.85	0.743	1.513	1.028	0.766	1.023	0.893	0.587
Bra037476	AT5G48580.1	FKBP15-2	FK506- and rapamycin-binding protein 15 kD-2	40.621	69.2165	75.5475	73.7125	74.444	66.4445	55.672	40.322	40.92	68.532	69.901	68.361	82.734	74.528	72.897	72.15	76.738	66.692	66.197	65.785	45.559
Bra013294	AT5G41690.1	0	RNA-binding (RRM/RBD/RNP motifs) family protein	1.1985	2.2575	2.0315	2.13	1.9055	1.6285	1.7055	1.168	1.229	2.581	1.934	2.339	1.724	2.021	2.239	1.946	1.865	1.514	1.743	1.86	1.551
Bra017523	AT1G32640.1	ATMYC2,JAI1,JIN1,MYC2,RD22BP1,ZBF1	Basic helix-loop-helix (bHLH) DNA-binding family protein	0.076	11.8395	7.4145	0.825	1.1655	0.6185	0.2985	0.087	0.065	12.656	11.023	8.064	6.765	0.85	0.8	2.132	0.199	0.748	0.489	0.542	0.055
Bra017536	AT5G46640.1	0	AT hook motif DNA-binding family protein	0.0055	0.289	0.237	0.1275	0.134	0.141	0.0535	0	0.011	0.259	0.319	0.291	0.183	0.17	0.085	0.044	0.224	0.211	0.071	0.096	0.011
Bra003557	AT1G15430.1	0	Protein of unknown function (DUF1644)	0.779	2.2625	1.7135	1.688	0.9265	1.026	0.969	0.764	0.794	2.648	1.877	2.027	1.4	1.927	1.449	0.999	0.854	1.127	0.925	1.074	0.864
Bra009125	AT5G05680.1	MOS7	nuclear pore complex protein-related	5.845	7.435	10.097	8.093	9.26	6.894	6.355	5.816	5.874	7.01	7.86	9.94	10.254	8.001	8.185	9.915	8.605	6.77	7.018	6.771	5.939
Bra012486	AT1G25280.1	AtTLP10,TLP10	tubby like protein 10	28.363	31.151	24.8485	24.3885	23.5855	28.976	33.4605	27.118	29.608	32.886	29.416	25.162	24.535	24.437	24.34	20.901	26.27	29.212	28.74	33.45	33.471
Bra008940	0	0	0	80.261	636.468	943.932	1533.78	642.841	444.072	174.18	79.356	81.166	590.533	682.403	922.762	965.103	1582.71	1484.85	761.077	524.604	450.562	437.581	252.457	95.904
Bra033079	AT3G29034.1	0	0	0.871	1.1515	1.743	0.848	3.77	0.535	1.2855	0.622	1.12	0.642	1.661	1.488	1.998	0.652	1.044	5.086	2.454	0.599	0.471	0.266	2.305
Bra000399	AT2G45720.1	0	ARM repeat superfamily protein	0.539	4.8155	4.901	1.0555	0.635	1.066	0.6885	0.578	0.5	5.263	4.368	6.059	3.743	1.02	1.091	0.433	0.837	1.136	0.996	0.723	0.654
Bra024971	AT5G47020.1	0	0	20.4225	19.291	11.4675	16.069	10.688	20.6605	16.695	20.679	20.166	19.813	18.769	11.007	11.928	16.219	15.919	10.119	11.257	20.32	21.001	16.56	16.83
Bra024086	AT4G30310.2	0	FGGY family of carbohydrate kinase	35.9315	29.064	17.8995	28.1315	30.2105	30.7115	32.1255	36.022	35.841	27.927	30.201	19.104	16.695	28.574	27.689	31.241	29.18	30.815	30.608	29.273	34.978
Bra012821	AT3G52090.1	ATRPB13.6,NRPB11,NRPD11,NRPE11	DNA-directed RNA polymerase, RBP11-like	0.278	1.2645	0.8295	1.0595	0.688	0.6925	0.083	0.175	0.381	0.857	1.672	1.132	0.527	0.661	1.458	0.796	0.58	1.065	0.32	0	0.166
Bra026447	AT5G56520.1	0	0	0.452	0.374	0.134	0.2785	0.17	0.6625	0.425	0.404	0.5	0.327	0.421	0.075	0.193	0.312	0.245	0.124	0.216	0.854	0.471	0.595	0.255
Bra023926	AT3G20800.1	0	Cell differentiation, Rcd1-like protein	48.4645	30.406	27.3835	26.731	31.4845	32.0325	41.477	47.579	49.35	28.051	32.761	28.386	26.381	26.883	26.579	31.816	31.153	31.616	32.449	37.107	45.847
Bra031595	AT1G07830.1	0	ribosomal protein L29 family protein	46.4255	22.2565	23.685	22.244	32.471	33.579	41.2305	47.721	45.13	20.511	24.002	23.362	24.008	22.585	21.903	33.284	31.658	35.305	31.853	36.714	45.747
Bra036059	AT3G50220.1	0	Protein of unknown function (DUF579)	5.7085	9.2695	5.584	4.756	4.992	5.02	5.0695	5.576	5.841	8.802	9.737	4.291	6.877	4.685	4.827	5.988	3.996	5.406	4.634	6.239	3.9
Bra020315	AT5G59490.1	0	Haloacid dehalogenase-like hydrolase (HAD) superfamily protein	0	0	0	0	0	0	0.0215	0	0	0	0	0	0	0	0	0	0	0	0	0.043	0
Bra007502	AT4G34470.1	ASK12,SK12	SKP1-like 12	0.0655	0	0.066	0	0	0	0	0.131	0	0	0	0	0.132	0	0	0	0	0	0	0	0
Bra001915	AT3G23605.1	0	Ubiquitin-like superfamily protein	0.022	0	0.0205	0.019	0.0165	0.0175	0	0	0.044	0	0	0	0.041	0.038	0	0	0.033	0.035	0	0	0
Bra010010	AT5G28770.2	AtbZIP63,BZO2H3	bZIP transcription factor family protein	335.048	89.2885	33.7255	23.013	52.9635	78.614	240.774	334	336.097	78.349	100.228	34.66	32.791	23.568	22.458	64.976	40.951	79.317	77.911	164.807	316.742
Bra016719	AT1G13930.1	0	0	56.937	2561.33	2294.78	732.218	167.575	110.386	102.183	57.149	56.725	3379.04	1743.61	2389.44	2200.11	739.113	725.324	122.195	212.954	126.146	94.625	123.364	81.002
Bra034128	AT5G04590.1	SIR	sulfite reductase	55.3615	180.212	183.065	72.1795	59.5805	52.569	55.1935	55.108	55.615	162.05	198.373	183.684	182.446	72.167	72.192	62.659	56.502	52.631	52.507	62.479	47.908
Bra023298	AT1G36095.1	0	DNA binding	0.7895	0.5195	0.422	0.711	0.954	0.797	0.697	0.633	0.946	0.755	0.284	0.55	0.294	0.453	0.969	0.955	0.953	0.722	0.872	0.84	0.554
Bra010672	AT4G39640.1	GGT1	gamma-glutamyl transpeptidase 1	0	0	0	0	0.0045	0	0.0055	0	0	0	0	0	0	0	0	0.009	0	0	0	0.011	0
Bra032908	AT1G28420.1	HB-1	homeobox-1	18.543	15.816	12.378	12.269	12.354	15.8305	17.7995	18.584	18.502	16.071	15.561	12.473	12.283	12.138	12.4	12.091	12.617	16.041	15.62	17.262	18.337
Bra034578	AT4G33630.1	EX1	Protein of unknown function (DUF3506)	55.59	56.043	45.8205	52.2365	36.595	44.5375	46.4795	54.901	56.279	58.998	53.088	49.549	42.092	52.557	51.916	35.663	37.527	44.831	44.244	41.539	51.42
Bra026134	AT1G15400.1	0	0	59.4205	31.286	26.1005	41.5235	46.5675	51.778	68.0315	59.255	59.586	34.509	28.063	26.855	25.346	40.088	42.959	34.461	58.674	51.751	51.805	55.836	80.227
Bra006576	AT5G20810.2	0	SAUR-like auxin-responsive protein family	0.0545	0.595	0.054	0.028	0	0	0.1035	0.022	0.087	0.485	0.705	0.108	0	0.028	0.028	0	0	0	0	0.074	0.133
Bra008443	AT1G80750.1	0	Ribosomal protein L30/L7 family protein	25.5915	21.9135	59.5765	26.3535	49.747	35.1445	27.096	25.273	25.91	20.894	22.933	57.861	61.292	26.156	26.551	56.794	42.7	32.619	37.67	26.892	27.3
Bra017734	AT4G35890.1	0	winged-helix DNA-binding transcription factor family protein	15.3555	22.0445	28.7625	28.852	23.451	24.824	18.7105	14.972	15.739	23.306	20.783	29.41	28.115	29.074	28.63	23.873	23.029	24.546	25.102	20.259	17.162
Bra012378	AT1G23530.1	0	0	6.4485	7.8665	7.1545	7.3065	7.8525	7.3925	8.546	5.685	7.212	7.111	8.622	6.641	7.668	7.453	7.16	8.385	7.32	6.735	8.05	9.503	7.589
Bra021121	AT3G15550.1	0	0	3.1	2.659	2.371	7.989	6.6675	3.7835	3.5165	3.165	3.035	1.803	3.515	1.628	3.114	7.746	8.232	8.394	4.941	3.68	3.887	4.241	2.792
Bra036371	0	0	0	0	0	0	0	0	0	0	0	0	0	0	0	0	0	0	0	0	0	0	0	0
Bra035369	AT5G35870.1	0	0	0.321	0.39	0.0375	0.033	0.147	0.2705	0.6045	0.207	0.435	0.496	0.284	0.075	0	0	0.066	0.186	0.108	0.176	0.365	0.478	0.731
Bra028944	AT5G56160.1	0	Sec14p-like phosphatidylinositol transfer family protein	7.566	6.2935	7.574	5.369	7.6395	8.561	6.4535	7.355	7.777	5.398	7.189	7.46	7.688	5.394	5.344	8.73	6.549	7.853	9.269	7.345	5.562
Bra012005	AT2G27680.1	0	NAD(P)-linked oxidoreductase superfamily protein	177.094	181.279	187.476	219.486	189.942	154.069	171.471	179.271	174.917	180.837	181.72	204.189	170.762	220.779	218.194	205.41	174.473	145.207	162.93	168.474	174.469
Bra025097	AT5G44950.1	0	F-box/RNI-like/FBD-like domains-containing protein	8.8195	7.29	4.843	7.9575	5.0995	7.0295	9.6705	8.905	8.734	8.892	5.688	5.649	4.037	8.256	7.659	4.653	5.546	7.299	6.76	7.696	11.645
Bra040752	AT1G47200.1	WPP2	WPP domain protein 2	15.187	34.503	44.7495	42.5825	33.884	30.61	19.563	14.939	15.435	32.469	36.537	42.67	46.829	42.365	42.8	36.309	31.459	30.586	30.634	24.49	14.636
Bra040077	AT4G32375.1	0	Pectin lyase-like superfamily protein	0	0	0	0	0	0	0	0	0	0	0	0	0	0	0	0	0	0	0	0	0
Bra013824	AT4G24680.1	MOS1	modifier of snc1	16.6525	14.0445	13.7415	13.019	11.4725	12.497	14.904	16.489	16.816	14.132	13.957	14.166	13.317	12.941	13.097	11.339	11.606	13.004	11.99	13.51	16.298
Bra006543	AT5G20150.1	ATSPX1,SPX1	SPX domain gene 1	17.133	21.233	17.089	22.0465	13.2795	13.9445	18.763	17.504	16.762	22.946	19.52	16.236	17.942	22.519	21.574	14.506	12.053	13.426	14.463	15.721	21.805
Bra017466	AT2G01110.1	APG2,PGA2,TATC,UNE3	Sec-independent periplasmic protein translocase	0	0	0	0	0	0	0	0	0	0	0	0	0	0	0	0	0	0	0	0	0
Bra025237	AT3G26935.1	0	DHHC-type zinc finger family protein	9.822	7.3785	6.075	7.791	8.421	9.0535	9.23	9.865	9.779	6.931	7.826	5.973	6.177	7.528	8.054	8.536	8.306	8.91	9.197	9.375	9.085
Bra040347	AT4G13700.1	ATPAP23,PAP23	purple acid phosphatase 23	4.8055	5.799	6.4015	7.924	6.7975	6.461	7.3665	5.14	4.471	5.353	6.245	6.21	6.593	8.02	7.828	6.607	6.988	6.295	6.627	9.503	5.23
Bra015444	AT1G05610.1	APS2	ADP-glucose pyrophosphorylase small subunit 2	0.2995	0.662	0.6935	0.4955	0.4545	0.411	0.3555	0.284	0.315	0.721	0.603	0.636	0.751	0.586	0.405	0.495	0.414	0.493	0.329	0.489	0.222
Bra000688	AT4G09670.1	0	Oxidoreductase family protein	83.12	83.357	44.952	64.0985	44.298	44.302	73.8005	81.397	84.843	86.7	80.014	48.147	41.757	65.649	62.548	46.932	41.664	42.973	45.631	69.59	78.011
Bra010118	AT5G62740.1	ATHIR1,HIR1	SPFH/Band 7/PHB domain-containing membrane-associated protein family	11.423	11.8095	10.8365	7.9185	9.431	8.674	9.8625	11.338	11.508	11.777	11.842	11.611	10.062	7.755	8.082	9.818	9.044	8.364	8.984	9.343	10.382
Bra036902	AT2G31470.1	DOR	F-box and associated interaction domains-containing protein	36.602	11.813	13.328	13.278	16.0035	19.099	23.7755	36.917	36.287	11.09	12.536	12.517	14.139	13.29	13.266	15.842	16.165	19.492	18.706	17.315	30.236
Bra033219	AT1G02090.3	ATCSN7,COP15,CSN7,FUS5	Proteasome component (PCI) domain protein	0.0435	0.096	0.1165	0.1085	0.168	0.2645	0.111	0	0.087	0.192	0	0.162	0.071	0.217	0	0.212	0.124	0.396	0.133	0	0.222
Bra024044	AT4G30780.1	0	0	17.6175	15.551	9.128	9.866	8.516	11.361	16.5635	17.777	17.458	16.758	14.344	9.077	9.179	10.013	9.719	8.005	9.027	11.648	11.074	15.455	17.672
Bra000153	AT2G39840.1	TOPP4	type one serine/threonine protein phosphatase 4	17.24	11.662	10.5965	12.128	11.2365	11.653	16.184	16.685	17.795	11.721	11.603	10.878	10.315	12.251	12.005	11.348	11.125	12	11.306	14.031	18.337
Bra035129	AT3G19184.1	0	AP2/B3-like transcriptional factor family protein	2.6365	6.7065	19.3715	17.469	10.8015	5.5015	4.032	2.641	2.632	5.905	7.508	18.985	19.758	17.739	17.199	12.551	9.052	5.96	5.043	4.496	3.568
Bra010233	AT4G31510.1	0	0	4.815	0.493	0.2585	0.231	0.6525	0.4735	2.5875	4.518	5.112	0.44	0.546	0.334	0.183	0.293	0.169	0.584	0.721	0.44	0.507	1.807	3.368
Bra036763	AT1G35680.1	0	Ribosomal protein L21	476.415	517.854	555.865	739.354	677.894	468.426	487.768	471.859	480.971	486.714	548.993	598.562	513.167	745.726	732.983	824.178	531.609	445.456	491.396	517.817	457.718
Bra021852	AT2G33430.1	DAL,DAL1	differentiation and greening-like 1	68.5925	87.2735	149.889	149.824	158.562	99.4575	82.998	67.603	69.582	84.603	89.944	157.163	142.616	150.728	148.919	191.346	125.779	88.315	110.6	88.096	77.9
Bra009764	AT5G24420.1	PGL5	6-phosphogluconolactonase 5	0.022	0.1865	0.0365	0.0615	0.026	0.044	0	0.022	0.022	0.259	0.114	0.022	0.051	0.038	0.085	0.035	0.017	0.044	0.044	0	0
Bra003517	AT3G62960.1	0	Thioredoxin superfamily protein	8.736	5.2515	11.516	8.298	11.542	9.0255	4.6505	7.813	9.659	4.531	5.972	11.611	11.421	9.257	7.339	9.066	14.018	4.922	13.129	4.071	5.23
Bra002234	AT5G19410.1	0	ABC-2 type transporter family protein	0.5445	0.283	0.1505	0.382	0.314	0.4285	0.559	0.502	0.587	0.293	0.273	0.108	0.193	0.472	0.292	0.23	0.398	0.563	0.294	0.542	0.576
Bra021876	AT2G33790.1	AGP30,ATAGP30	arabinogalactan protein 30	0.267	0.1925	0.17	0.3815	0.6865	0.5215	0.539	0.284	0.25	0.192	0.193	0.086	0.254	0.34	0.423	0.867	0.506	0.625	0.418	0.723	0.355
Bra009084	AT5G05070.1	0	DHHC-type zinc finger family protein	0	0	0	0	0	0	0	0	0	0	0	0	0	0	0	0	0	0	0	0	0
Bra005866	AT5G05760.1	ATSED5,ATSYP31,SED5,SYP31	syntaxin of plants 31	19.299	8.124	6.5105	6.8665	8.2885	9.9125	13.9935	18.606	19.992	8.081	8.167	6.824	6.197	6.253	7.48	7.624	8.953	10.556	9.269	11.501	16.486
Bra033076	AT3G28970.1	AAR3	Domain of unknown function (DUF298)	6.5425	6.5735	4.807	5.547	5.424	7.066	7.398	6.537	6.548	6.401	6.746	4.948	4.666	5.261	5.833	4.573	6.275	7.149	6.983	7.749	7.047
Bra001547	AT3G14310.1	ATPME3,PME3	pectin methylesterase 3	3.595	32.2905	204.831	194.69	83.2945	51.016	10.0365	3.568	3.622	36.075	28.506	222.915	186.746	197.315	192.066	92.131	74.458	50.254	51.778	15.253	4.82
Bra018257	AT2G31340.1	emb1381	embryo defective 1381	8.1055	4.8185	8.9105	5.0195	6.72	6.2585	7.5015	7.781	8.43	4.598	5.039	9.088	8.733	4.855	5.184	6.634	6.806	5.864	6.653	7.015	7.988
Bra034906	0	0	0	0.0765	0.277	1.1255	0.2405	0.4275	0.2965	0.2045	0.153	0	0.361	0.193	1.358	0.893	0.312	0.169	0.548	0.307	0.291	0.302	0.298	0.111
Bra012580	AT4G18730.1	RPL16B	ribosomal protein L16B	97.3705	59.484	144.714	78.102	152.809	111.554	91.7205	99.293	95.448	46.951	72.017	137.056	152.373	79.534	76.67	191.859	113.759	110.035	113.073	96.312	87.129
Bra005638	AT2G31830.1	0	endonuclease/exonuclease/phosphatase family protein	4.2215	6.586	4.3765	3.6715	3.0975	3.85	4.288	4.31	4.133	6.176	6.996	4.463	4.29	3.476	3.867	2.954	3.241	3.795	3.905	4.432	4.144
Bra029685	AT3G07890.1	0	Ypt/Rab-GAP domain of gyp1p superfamily protein	30.4405	32.9695	25.7725	24.5675	23.1965	22.811	29.848	30.762	30.119	35.692	30.247	26.726	24.819	24.522	24.613	22.369	24.024	23.34	22.282	26.967	32.729
Bra010471	AT1G17020.1	ATSRG1,SRG1	senescence-related gene 1	4.3305	5.8375	8.3245	7.1355	7.4855	8.5635	3.7345	3.929	4.732	6.784	4.891	9.498	7.151	6.725	7.546	8.571	6.4	9.121	8.006	3.635	3.834
Bra023416	AT5G13480.1	FY	Transducin/WD40 repeat-like superfamily protein	9.25	8.463	9.8195	8.965	10.1105	8.9125	9.5835	9.592	8.908	8.52	8.406	9.983	9.656	8.964	8.966	10.738	9.483	8.61	9.215	9.683	9.484
Bra004392	AT1G69530.1	AT-EXP1,ATEXP1,ATEXPA1,ATHEXP ALPHA 1.2,EXP1,EXPA1	expansin A1	26.8985	50.4675	32.4735	57.01	50.814	97.585	54.222	26.332	27.465	45.97	54.965	30.229	34.718	56.694	57.326	62.526	39.102	106.469	88.701	72.502	35.942
Bra017869	0	0	0	0	0	0	0	0	0	0	0	0	0	0	0	0	0	0	0	0	0	0	0	0
Bra023627	AT5G17610.1	0	0	29.1295	21.656	20.381	20.9565	23.138	27.504	34.627	30.304	27.955	22.472	20.84	18.996	21.766	20.828	21.085	19.857	26.419	29.186	25.822	33.312	35.942
Bra036395	AT5G37500.1	GORK	gated outwardly-rectifying K+ channel	2.309	4.414	3.402	2.06	2.203	3.5045	3.058	2.084	2.534	4.869	3.959	3.913	2.891	2.144	1.976	1.654	2.752	3.478	3.531	2.881	3.235
Bra007058	AT3G54240.1	0	alpha/beta-Hydrolases superfamily protein	0.0325	0	0	0	0	0	0	0.065	0	0	0	0	0	0	0	0	0	0	0	0	0
Bra002004	AT2G16910.1	AMS	basic helix-loop-helix (bHLH) DNA-binding superfamily protein	0.0325	0.068	0.0155	0.014	0.022	0.018	0.0435	0.011	0.054	0.068	0.068	0.011	0.02	0.009	0.019	0.027	0.017	0.009	0.027	0.032	0.055
Bra006825	AT5G57330.1	0	Galactose mutarotase-like superfamily protein	17.6115	24.846	27.5755	27.0795	25.806	22.8575	19.1975	17.591	17.632	24.974	24.718	27.664	27.487	27.251	26.908	25.102	26.51	22.988	22.727	21.078	17.317
Bra021240	AT3G17365.1	0	S-adenosyl-L-methionine-dependent methyltransferases superfamily protein	3.1435	3.418	3.811	4.6095	3.2315	3.7285	3.4635	3.154	3.133	3.64	3.196	3.687	3.935	4.336	4.883	3.388	3.075	3.935	3.522	3.858	3.069
Bra024207	AT4G28395.1	A7,ATA7	Bifunctional inhibitor/lipid-transfer protein/seed storage 2S albumin superfamily protein	0	0	0	0	0	0.018	0	0	0	0	0	0	0	0	0	0	0	0	0.036	0	0
Bra022034	AT5G46270.1	0	Disease resistance protein (TIR-NBS-LRR class) family	0.4195	0.6515	0.274	0.3815	0.144	0.248	0.3625	0.458	0.381	0.575	0.728	0.345	0.203	0.368	0.395	0.106	0.182	0.291	0.205	0.393	0.332
Bra007144	AT1G48350.1	0	Ribosomal L18p/L5e family protein	14.2935	9.307	4.1235	6.137	4.6335	8.5245	13.334	14.066	14.521	10.492	8.122	3.957	4.29	6.036	6.238	4.069	5.198	8.866	8.183	11.256	15.412
Bra013520	AT4G21340.1	B70	basic helix-loop-helix (bHLH) DNA-binding superfamily protein	0	0	0	0	0	0	0	0	0	0	0	0	0	0	0	0	0	0	0	0	0
Bra012326	AT1G22420.1	0	hydroxyproline-rich glycoprotein family protein	0	0	0.01	0	0	0	0	0	0	0	0	0	0.02	0	0	0	0	0	0	0	0
Bra021666	AT2G16600.1	ROC3	rotamase CYP 3	1.1875	3.684	7.83	5.9335	4.8085	2.9	1.538	1.048	1.327	3.99	3.378	8.215	7.445	5.535	6.332	5.829	3.788	2.527	3.273	1.935	1.141
Bra006983	0	0	0	0	0	0	0	0	0.031	0	0	0	0	0	0	0	0	0	0	0	0.062	0	0	0
Bra032093	AT2G24450.1	FLA3	FASCICLIN-like arabinogalactan protein 3 precursor	0	0.0115	0	0	0	0	0	0	0	0.023	0	0	0	0	0	0	0	0	0	0	0
Bra020168	AT5G22010.1	AtRFC1,RFC1	replication factor C1	20.658	13.156	14.8965	14.419	16.379	15.014	18.6705	21.454	19.862	12.104	14.208	14.285	15.508	14.339	14.499	16.983	15.775	14.782	15.246	17.475	19.866
Bra031534	AT1G06680.1	OE23,OEE2,PSBP-1,PSII-P	photosystem II subunit P-1	1781.19	2830.66	2297.23	1294.33	712.087	1279.26	2144.41	1783.88	1778.5	2600.8	3060.53	2361.86	2232.6	1309.95	1278.71	700.974	723.2	1253.17	1305.35	2287.28	2001.55
Bra037442	AT5G49010.1	SLD5	DNA replication protein-related	1.296	2.0505	4.5215	3.654	3.2915	2.5605	1.758	0.895	1.697	1.769	2.332	3.87	5.173	4.137	3.171	3.317	3.266	2.879	2.242	1.998	1.518
Bra036405	AT2G15090.1	KCS8	3-ketoacyl-CoA synthase 8	20.9025	18.43	16.3445	22.462	32.6145	25.7625	26.595	21.323	20.482	14.121	22.739	14.209	18.48	23.454	21.47	33.488	31.741	25.338	26.187	31.463	21.727
Bra018855	AT1G50510.1	0	indigoidine synthase A family protein	1.1875	3.3215	4.657	7.8625	4.2485	4.0055	2.1325	1.222	1.153	3.685	2.958	5.024	4.29	8.123	7.602	3.954	4.543	3.777	4.234	2.647	1.618
Bra029086	AT5G53250.1	AGP22,ATAGP22	arabinogalactan protein 22	8.717	4.9825	9.5555	5.5685	9.275	8.868	6.3695	9.352	8.082	4.869	5.096	11.169	7.942	6.47	4.667	11.454	7.096	8.734	9.002	5.548	7.191
Bra010201	AT2G15180.1	0	Zinc knuckle (CCHC-type) family protein	0.0385	0.079	0.0205	0.028	0.0175	0.013	0.0325	0.033	0.044	0.101	0.057	0	0.041	0.028	0.028	0.018	0.017	0.026	0	0.043	0.022
Bra030861	AT4G15210.1	AT-BETA-AMY,ATBETA-AMY,BAM5,BMY1,RAM1	beta-amylase 5	0.011	0	0	0	0	0	0	0	0.022	0	0	0	0	0	0	0	0	0	0	0	0
Bra025141	AT2G03980.1	0	GDSL-like Lipase/Acylhydrolase superfamily protein	27.051	3.4685	12.356	2.7105	28.9535	14.236	12.941	26.539	27.563	1.465	5.472	13.616	11.096	2.777	2.644	29.233	28.674	11.34	17.132	8.631	17.251
Bra004678	AT2G42280.1	0	basic helix-loop-helix (bHLH) DNA-binding superfamily protein	19.012	4.8085	4.9685	4.892	6.128	6.4135	12.0045	19.337	18.687	4.407	5.21	4.582	5.355	4.496	5.288	6.926	5.33	6.031	6.796	8.11	15.899
Bra016526	AT1G19050.1	ARR7	response regulator 7	6.461	14.5305	36.3025	9.673	12.5105	14.0035	1.612	6.842	6.08	12.476	16.585	30.909	41.696	10.088	9.258	22.219	2.802	16.728	11.279	1.584	1.64
Bra020877	AT4G20960.1	0	Cytidine/deoxycytidylate deaminase family protein	9.234	12.2785	23.542	15.1085	19.026	10.5795	9.4395	9.385	9.083	11.168	13.389	25.389	21.695	15.624	14.593	22.741	15.311	9.72	11.439	10.459	8.42
Bra003718	AT1G76440.1	0	HSP20-like chaperones superfamily protein	39.535	19.6205	16.9035	22.445	23.1465	22.5105	37.485	38.052	41.018	18.629	20.612	16.139	17.668	21.754	23.136	23.148	23.145	22.125	22.896	30.995	43.975
Bra030545	AT1G03850.2	0	Glutaredoxin family protein	0	0.085	0.0405	0.071	0.033	0.0705	0	0	0	0.09	0.08	0	0.081	0.142	0	0	0.066	0.07	0.071	0	0
Bra037556	AT3G17540.1	0	F-box and associated interaction domains-containing protein	0	0	0	0	0	0	0	0	0	0	0	0	0	0	0	0	0	0	0	0	0
Bra022108	AT5G47150.1	0	YDG/SRA domain-containing protein	2.2335	2.35	2.312	2.593	1.8845	2.368	2.3305	2.433	2.034	2.277	2.423	2.21	2.414	2.702	2.484	1.813	1.956	2.245	2.491	2.179	2.482
Bra030486	AT1G50500.1	ATVPS53,HIT1,VPS53	Membrane trafficking VPS53 family protein	24.284	21.9695	23.729	21.141	21.7845	21.2365	22.3255	23.964	24.604	21.052	22.887	23.653	23.805	21.357	20.925	20.565	23.004	21.676	20.797	21.971	22.68
Bra008359	AT1G78410.1	0	VQ motif-containing protein	1.781	0.719	2.1305	1.7675	0.6135	0.822	0.367	1.626	1.936	0.733	0.705	2.07	2.191	1.625	1.91	0.672	0.555	0.924	0.72	0.468	0.266
Bra028498	AT5G41520.1	0	RNA binding Plectin/S10 domain-containing protein	4.6635	6.0805	16.2425	6.703	13.5685	8.06	5.015	4.802	4.525	4.835	7.326	16.247	16.238	6.905	6.501	17.513	9.624	7.51	8.61	5.676	4.354
Bra015327	AT1G04555.1	0	0	18.7485	19.456	14.418	14.2435	14.458	13.4535	19.089	17.711	19.786	22.19	16.722	14.058	14.778	13.744	14.743	13.63	15.286	12.951	13.956	17.581	20.597
Bra031899	AT5G64820.1	0	0	0.06	0.0455	0.015	0.028	0.026	0.1015	0.016	0.087	0.033	0	0.091	0	0.03	0	0.056	0.027	0.025	0.07	0.133	0.032	0
Bra021282	AT3G17900.1	0	0	12.148	9.4535	8.873	9.574	9.148	9.4075	11.0035	12.342	11.954	9.636	9.271	9.013	8.733	9.871	9.277	8.067	10.229	9.315	9.5	10.916	11.091
Bra036108	AT5G27210.1	0	Protein of unknown function, transmembrane-40	10.9105	12.5045	9	11.331	8.3275	10.676	11.533	10.4	11.421	13.873	11.136	9.541	8.459	11.231	11.431	7.147	9.508	11.692	9.66	11.809	11.257
Bra033671	AT5G43270.1	SPL2	squamosa promoter binding protein-like 2	4.2165	4.399	3.262	4.4685	6.5845	6.704	5.235	4.365	4.068	4.305	4.493	3.471	3.053	4.355	4.582	6.032	7.137	6.559	6.849	6.027	4.443
Bra033573	AT4G38630.1	ATMCB1,MBP1,MCB1,RPN10	regulatory particle non-ATPase 10	14.626	25.5355	32.0075	26.6645	27.1605	17.454	16.6955	14.383	14.869	27.217	23.854	31.275	32.74	26.562	26.767	29.162	25.159	16.816	18.092	18.134	15.257
Bra036314	AT5G17260.1	anac086,NAC086	NAC domain containing protein 86	0	0.0055	0	0	0	0	0	0	0	0	0.011	0	0	0	0	0	0	0	0	0	0
Bra013324	AT4G18570.1	0	Tetratricopeptide repeat (TPR)-like superfamily protein	8.063	16.583	13.167	19.6365	12.985	14.0315	10.0585	8.479	7.647	14.966	18.2	12.398	13.936	19.553	19.72	11.994	13.976	13.875	14.188	11.852	8.265
Bra005264	AT2G36490.1	DML1,ROS1	demeter-like 1	34.962	31.1385	17.9275	33.2355	28.827	26.476	33.2865	34.986	34.938	31.962	30.315	16.969	18.886	33.287	33.184	29.295	28.359	26.721	26.231	33.589	32.984
Bra015331	AT1G04590.1	0	0	6.1995	5.208	8.221	6.0795	8.0955	6.9135	7.468	6.558	5.841	5.252	5.164	8.916	7.526	5.658	6.501	7.412	8.779	6.471	7.356	7.047	7.889
Bra036627	AT2G33845.1	0	Nucleic acid-binding, OB-fold-like protein	0	0	0	0	0	0	0	0	0	0	0	0	0	0	0	0	0	0	0	0	0
Bra011482	AT4G33960.1	0	0	2.3925	13.523	35.237	20.909	22.1915	9.0515	4.5	3.23	1.555	8.982	18.064	38.444	32.03	20.809	21.009	29.835	14.548	8.47	9.633	4.347	4.653
Bra036664	AT1G62225.1	0	0	0.0165	0	0	0	0	0	0	0.033	0	0	0	0	0	0	0	0	0	0	0	0	0
Bra006887	AT3G51970.1	ASAT1,ATASAT1,ATSAT1	acyl-CoA sterol acyl transferase 1	0.4905	0.317	0.0575	0.292	0.171	0.336	0.1935	0.437	0.544	0.361	0.273	0.054	0.061	0.17	0.414	0.292	0.05	0.396	0.276	0.298	0.089
Bra036737	AT1G33980.1	ATUPF3,UPF3	Smg-4/UPF3 family protein	6.0515	5.0325	3.9365	5.3635	4.897	5.907	6.2795	5.827	6.276	5.128	4.937	3.978	3.895	5.016	5.711	4.281	5.513	5.881	5.933	6.122	6.437
Bra018589	AT1G08970.1	HAP5C,NF-YC9	nuclear factor Y, subunit C9	4.542	11.75	9.637	19.4485	7.7835	15.3485	5.6745	3.972	5.112	11.146	12.354	7.762	11.512	19.572	19.325	6.581	8.986	15.46	15.237	6.707	4.642
Bra037390	AT4G01037.1	AtWTF1,WTF1	Ubiquitin carboxyl-terminal hydrolase family protein	9.838	16.583	42.8785	22.8375	29.8865	14.148	14.3905	9.658	10.018	17.468	15.698	46.444	39.313	22.812	22.863	37.689	22.084	11.965	16.331	15.242	13.539
Bra013768	AT1G25460.1	0	NAD(P)-binding Rossmann-fold superfamily protein	0	0	0	0	0	0	0	0	0	0	0	0	0	0	0	0	0	0	0	0	0
Bra011513	AT4G34250.1	KCS16	3-ketoacyl-CoA synthase 16	0.12	1.3085	1.583	2.027	1.4085	1.1995	0.351	0.142	0.098	1.104	1.513	1.563	1.603	2.135	1.919	1.3	1.517	1.136	1.263	0.436	0.266
Bra003355	AT3G58750.1	CSY2	citrate synthase 2	31.9275	49.7565	48.578	38.129	31.9435	31.3515	31.826	32.039	31.816	50.895	48.618	51.91	45.246	38.53	37.728	28.49	35.397	31.757	30.946	29.826	33.826
Bra039910	0	0	0	0	0	0	0	0	0	0.0055	0	0	0	0	0	0	0	0	0	0	0	0	0	0.011
Bra030592	AT1G04850.1	0	ubiquitin-associated (UBA)/TS-N domain-containing protein	19.4635	25.77	26.061	26.0325	29.1365	24.208	23.053	19.13	19.797	26.901	24.639	25.863	26.259	25.768	26.297	27.924	30.349	24.053	24.363	24.756	21.35
Bra035596	AT5G55930.1	ATOPT1,OPT1	oligopeptide transporter 1	51.2975	12.72	5.0265	6.1605	13.1875	26.1955	54.7075	50.678	51.917	14.11	11.33	4.992	5.061	6.168	6.153	10.119	16.256	27.636	24.755	47.757	61.658
Bra027378	AT3G13840.1	0	GRAS family transcription factor	0	0.068	0.1365	0.1555	0.0175	0.0265	0.0105	0	0	0.113	0.023	0.172	0.101	0.17	0.141	0.018	0.017	0.009	0.044	0.021	0
Bra009983	AT5G27980.1	0	Seed maturation protein	0	0	0	0.0425	0.0125	0	0	0	0	0	0	0	0	0	0.085	0	0.025	0	0	0	0
Bra008502	AT1G79910.1	0	Regulator of Vps4 activity in the MVB pathway protein	0	0	0	0	0	0	0	0	0	0	0	0	0	0	0	0	0	0	0	0	0
Bra005467	AT2G33845.1	0	Nucleic acid-binding, OB-fold-like protein	7.4725	11.1935	12.7655	11.5705	11.1875	11.1255	9.828	6.602	8.343	12.036	10.351	12.538	12.993	10.91	12.231	11.109	11.266	11.63	10.621	10.449	9.207
Bra001014	AT3G16510.1	0	Calcium-dependent lipid-binding (CaLB domain) family protein	0.044	0.0455	0.0745	0.094	0.1045	0.0265	0.082	0.055	0.033	0.034	0.057	0.119	0.03	0.132	0.056	0.159	0.05	0.026	0.027	0.053	0.111
Bra010181	AT1G32690.1	0	0	0.948	2.1505	1.315	1.1125	1.2155	1.5315	1.098	1.048	0.848	2.299	2.002	1.24	1.39	0.992	1.233	1.353	1.078	1.391	1.672	1.01	1.186
Bra037708	AT2G43500.1	0	Plant regulator RWP-RK family protein	0	0	0	0	0	0	0	0	0	0	0	0	0	0	0	0	0	0	0	0	0
Bra008339	AT2G07806.2	0	0	0	0	0	0	0	0	0	0	0	0	0	0	0	0	0	0	0	0	0	0	0
Bra006022	AT5G09470.1	DIC3	dicarboxylate carrier 3	1.035	2.144	3.508	2.969	3.458	1.9735	1.7995	1.2	0.87	2.479	1.809	3.213	3.803	2.824	3.114	3.343	3.573	2.043	1.904	2.679	0.92
Bra019590	0	0	0	9.4225	8.806	3.9115	6.8645	4.799	7.358	7.81	8.588	10.257	7.044	10.568	4.334	3.489	7.651	6.078	5.006	4.592	7.404	7.312	7.1	8.52
Bra008821	AT3G12600.1	atnudt16,NUDT16	nudix hydrolase homolog 16	8.5685	6.8935	10.081	8.2395	8.9805	8.678	7.561	8.348	8.789	6.063	7.724	9.218	10.944	8.294	8.185	9.738	8.223	9.315	8.041	7.1	8.022
Bra017386	AT2G03420.1	0	0	87.053	115.169	101.246	156.791	126.268	100.153	93.7595	85.696	88.41	120.374	109.965	110.773	91.72	155.782	157.8	131.084	121.452	97.621	102.684	92.634	94.885
Bra026382	AT4G27060.1	CN,SPR2,TOR1	ARM repeat superfamily protein	18.5375	14.3085	11.957	16.402	16.1665	19.8225	19.4005	18.595	18.48	13.761	14.856	11.428	12.486	15.699	17.105	15.231	17.102	20.619	19.026	19.345	19.456
Bra030775	AT1G09420.1	G6PD4	glucose-6-phosphate dehydrogenase 4	3.165	3.3795	2.8375	3.483	3.6045	3.747	3.2935	3.241	3.089	3.437	3.322	2.663	3.012	3.325	3.641	3.52	3.689	3.9	3.594	3.795	2.792
Bra033652	AT5G42940.1	0	RING/U-box superfamily protein	37.1295	16.845	13.998	15.1265	14.901	18.081	28.962	37.026	37.233	17.446	16.244	14.263	13.733	15.435	14.818	13.745	16.057	18.577	17.585	22.47	35.454
Bra001453	AT3G12500.1	ATHCHIB,B-CHI,CHI-B,HCHIB,PR-3,PR3	basic chitinase	1.7435	47.236	7.305	5.175	5.29	4.174	2.1845	2.106	1.381	66.819	27.653	4.528	10.082	4.94	5.41	8.217	2.363	4.71	3.638	3.582	0.787
Bra024575	AT1G07010.3	0	Calcineurin-like metallo-phosphoesterase superfamily protein	0	0	0	0	0	0.0935	0	0	0	0	0	0	0	0	0	0	0	0	0.187	0	0
Bra019779	AT1G12663.1	0	0	0.1035	0.023	0.185	0.0755	0.1205	0.071	0.1565	0.12	0.087	0	0.046	0.248	0.122	0.151	0	0.142	0.099	0.106	0.036	0.202	0.111
Bra002494	AT5G60300.3	0	Concanavalin A-like lectin protein kinase family protein	0.67	0.408	1.0575	0.886	0.8725	0.9655	0.933	0.666	0.674	0.406	0.41	1.283	0.832	0.841	0.931	0.991	0.754	0.784	1.147	1.212	0.654
Bra030231	AT2G22500.1	ATPUMP5,DIC1,UCP5	uncoupling protein 5	4.015	16.822	16.1525	15.3145	10.3295	9.452	6.8795	4.223	3.807	19.88	13.764	14.748	17.557	15.397	15.232	10.313	10.346	10.142	8.762	8.939	4.82
Bra026961	AT1G12650.1	0	0	0.8275	5.0165	4.1005	1.7395	1.18	2.1555	1.087	0.6	1.055	4.812	5.221	5.067	3.134	1.842	1.637	0.893	1.467	2.888	1.423	1.786	0.388
Bra026116	AT1G15670.1	0	Galactose oxidase/kelch repeat superfamily protein	0.1475	0.373	0.162	0.905	0.3525	0.411	0.1565	0.186	0.109	0.541	0.205	0.172	0.152	0.85	0.96	0.274	0.431	0.475	0.347	0.213	0.1
Bra039121	AT3G01390.1	AVMA10,VMA10	vacuolar membrane ATPase 10	169.793	223.02	214.995	196.433	182.411	196.78	176.751	167.169	172.416	225.827	220.214	216.813	213.178	195.795	197.072	180.219	184.603	200.761	192.799	185.747	167.755
Bra028908	AT5G01710.1	0	methyltransferases	5.616	6.992	6.6695	5.8735	7.043	7.032	6.044	5.456	5.776	6.886	7.098	6.533	6.806	5.951	5.796	7.023	7.063	6.85	7.214	6.537	5.551
Bra006309	AT4G22390.1	0	F-box associated ubiquitination effector family protein	1.7	3.9295	5.1335	5.242	3.9325	2.428	1.7875	1.681	1.719	3.764	4.095	4.323	5.944	5.45	5.034	3.538	4.327	2.659	2.197	1.913	1.662
Bra035798	AT3G20270.1	0	lipid-binding serum glycoprotein family protein	18.9245	11.372	5.8295	6.077	5.9295	10.427	16.336	19.086	18.763	11.642	11.102	5.218	6.441	6.603	5.551	5.36	6.499	10.803	10.051	12.851	19.821
Bra028110	AT5G37020.1	ARF8,ATARF8	auxin response factor 8	11.1015	10.744	5.981	8.06	8.7435	14.2875	19.5	10.978	11.225	10.898	10.59	5.39	6.572	7.925	8.195	7.456	10.031	15.953	12.622	22.492	16.508
Bra023334	AT5G11630.1	0	0	9.5495	7.763	23.988	11.3695	19.551	13.9855	9.2875	9.527	9.572	7.472	8.054	24.699	23.277	11.533	11.206	23.484	15.618	13.303	14.668	9.8	8.775
Bra001259	AT3G07570.1	0	Cytochrome b561/ferric reductase transmembrane with DOMON related domain	0.087	0.237	0.4375	0.1085	0.058	0.053	0.077	0.12	0.054	0.451	0.023	0.571	0.304	0.151	0.066	0	0.116	0.044	0.062	0.043	0.111
Bra005491	AT2G33490.1	0	hydroxyproline-rich glycoprotein family protein	12.344	11.837	11.102	15.635	9.8075	12.003	12.8935	12.484	12.204	13.22	10.454	11.848	10.356	15.718	15.552	9.261	10.354	12.282	11.724	12.458	13.329
Bra013741	AT4G23890.1	0	0	339.136	447.191	203.742	240.362	169.24	250.852	345.538	336.128	342.144	444.069	450.313	213.557	193.927	241.031	239.692	158.478	180.002	249.14	252.565	340.499	350.578
Bra008955	AT5G11530.1	EMF1	embryonic flower 1 (EMF1)	0	0.023	0	0.0045	0	0.0045	0.0055	0	0	0.023	0.023	0	0	0.009	0	0	0	0.009	0	0.011	0
Bra006098	AT3G25860.1	LTA2,PLE2	2-oxoacid dehydrogenases acyltransferase family protein	0	0	0	0	0	0.013	0	0	0	0	0	0	0	0	0	0	0	0.026	0	0	0
Bra038071	AT1G52360.2	0	Coatomer, beta\' subunit	2.534	2.802	4.8585	3.208	3.2205	2.1035	2.4495	3.034	2.034	2.863	2.741	5.477	4.24	2.154	4.262	4.219	2.222	2.597	1.61	2.838	2.061
Bra019726	AT2G32560.1	0	F-box family protein	25.4225	15.726	8.417	22.8885	30.848	34.781	32.537	24.946	25.899	15.868	15.584	8.517	8.317	22.481	23.296	28.579	33.117	35.067	34.495	36.001	29.073
Bra040142	AT3G04260.1	PTAC3	plastid transcriptionally active 3	39.925	40.1535	46.4705	38.876	42.7665	34.837	41.905	40.376	39.474	39.276	41.031	50.788	42.153	38.095	39.657	49.904	35.629	33.711	35.963	42.528	41.282
Bra035587	AT5G55710.1	0	0	37.902	68.8725	65.927	81.2085	63.802	53.7625	47.517	37.07	38.734	76.466	61.279	72.307	59.547	82.604	79.813	67.612	59.992	51.478	56.047	49.309	45.725
Bra016656	AT1G15500.1	ATNTT2	TLC ATP/ADP transporter	32.363	37.9855	223.042	143.718	143.505	75.2955	31.474	32.181	32.545	36.954	39.017	241.76	204.324	143.833	143.603	171.285	115.724	74.272	76.319	31.792	31.156
Bra007174	AT3G55530.1	SDIR1	RING/U-box superfamily protein	13.1565	15.881	12.593	15.319	14.3885	15.0835	15.1025	13.728	12.585	15.586	16.176	12.031	13.155	15.406	15.232	14.303	14.474	15.214	14.953	16.167	14.038
Bra036244	AT1G56220.3	0	Dormancy/auxin associated family protein	176.012	129.239	87.7875	107.078	98.5605	99.9465	145.506	175.55	176.473	126.753	131.726	86.969	88.606	104.141	110.014	86.072	111.049	108.23	91.663	117.539	173.472
Bra028130	AT5G37590.1	0	Tetratricopeptide repeat (TPR)-like superfamily protein	3.181	3.895	9.4125	7.6365	7.5505	6.1115	4.3485	3.088	3.274	3.877	3.913	9.778	9.047	7.925	7.348	7.731	7.37	5.916	6.307	4.985	3.712
Bra020773	AT3G06140.1	0	RING/U-box superfamily protein	7.157	6.475	6.433	8.6495	8.425	6.1995	6.109	6.82	7.494	6.807	6.143	5.746	7.12	8.709	8.59	8.942	7.908	6.172	6.227	6.867	5.351
Bra009353	AT5G08580.1	0	Calcium-binding EF hand family protein	3.061	3.086	3.289	4.5955	4.9385	4.1755	3.9775	2.946	3.176	2.93	3.242	3.18	3.398	4.506	4.685	4.953	4.924	4.455	3.896	4.199	3.756
Bra006411	0	0	0	0.033	0.306	0.883	0.066	0.2705	0.2665	0.0495	0.022	0.044	0.225	0.387	0.873	0.893	0.038	0.094	0.035	0.506	0.035	0.498	0.021	0.078
Bra022296	AT3G18230.1	0	Octicosapeptide/Phox/Bem1p family protein	0	0	0	0	0	0	0	0	0	0	0	0	0	0	0	0	0	0	0	0	0
Bra005216	AT2G37170.1	PIP2;2,PIP2B	plasma membrane intrinsic protein 2	809.08	761.419	136.281	172.137	145.986	371.987	995.443	807.944	810.215	769.567	753.271	151.125	121.438	170.366	173.908	97.464	194.509	365.936	378.038	936.027	1054.86
Bra033322	AT1G02380.1	0	0	13.9505	10.2195	7.0245	8.521	8.758	10.7995	12.502	13.815	14.086	11.18	9.259	7.385	6.664	7.972	9.07	7.262	10.254	11.032	10.567	12.096	12.908
Bra023260	AT1G32360.1	0	Zinc finger (CCCH-type) family protein	5.2725	8.1275	26.8865	18.302	13.6345	7.7745	4.3705	5.063	5.482	8.588	7.667	28.203	25.57	17.919	18.685	13.657	13.612	7.704	7.845	3.412	5.329
Bra007247	AT3G56440.1	ATATG18D,ATG18D	homolog of yeast autophagy 18 (ATG18) D	3.715	2.4965	4.08	3.483	2.9135	2.385	2.6085	3.721	3.709	2.502	2.491	4.194	3.966	3.41	3.556	2.503	3.324	2.377	2.393	1.871	3.346
Bra027183	AT3G16200.1	0	0	10.0565	8.479	7.4635	8.5555	7.8725	7.8885	9.528	10.247	9.866	8.745	8.213	6.975	7.952	8.549	8.562	7.58	8.165	8.021	7.756	9.173	9.883
Bra038479	AT4G16500.1	0	Cystatin/monellin superfamily protein	0	0	0	0	0	0	0	0	0	0	0	0	0	0	0	0	0	0	0	0	0
Bra012260	AT1G20960.1	emb1507	U5 small nuclear ribonucleoprotein helicase, putative	17.715	16.755	20.078	19.7175	19.882	18.2395	17.509	17.657	17.773	15.924	17.586	19.729	20.427	19.799	19.636	20.839	18.925	18.137	18.342	17.634	17.384
Bra020436	AT5G57530.1	AtXTH12,XTH12	xyloglucan endotransglucosylase/hydrolase 12	0.06	0.102	0.0315	0.019	0.033	0.035	0.0105	0.076	0.044	0.045	0.159	0.022	0.041	0.038	0	0	0.066	0.07	0	0.021	0
Bra021087	AT1G14800.1	0	Nucleic acid-binding, OB-fold-like protein	0	0	0	0	0	0	0	0	0	0	0	0	0	0	0	0	0	0	0	0	0
Bra007919	AT1G70505.1	0	0	15.755	16.7845	10.795	7.4005	5.5725	9.706	15.176	16.227	15.283	15.744	17.825	11.417	10.173	7.528	7.273	4.944	6.201	10.028	9.384	13.478	16.874
Bra020588	AT5G27460.1	0	Tetratricopeptide repeat (TPR)-like superfamily protein	0.9965	1.331	2.599	1.918	1.964	1.3275	0.901	0.96	1.033	1.251	1.411	2.825	2.373	1.757	2.079	2.229	1.699	1.285	1.37	0.893	0.909
Bra005770	AT5G03560.2	0	Tetratricopeptide repeat (TPR)-like superfamily protein	22.123	12.807	5.463	7.542	8.5135	16.37	24.2745	22.513	21.733	13.704	11.91	5.865	5.061	7.736	7.348	6.731	10.296	17.476	15.264	22.789	25.76
Bra018271	AT2G31230.1	ATERF15,ERF15	ethylene-responsive element binding factor 15	10.4585	32.411	22.4535	9.733	9.701	16.4165	11.0055	10.061	10.856	38.329	26.493	22.553	22.354	9.465	10.001	8.783	10.619	16.288	16.545	12.117	9.894
Bra018126	AT3G47620.1	AtTCP14,TCP14	TEOSINTE BRANCHED, cycloidea and PCF (TCP) 14	43.234	40.5985	54.6105	30.082	27.3705	34.0455	36.614	41.871	44.597	37.732	43.465	55.424	53.797	30.104	30.06	29.375	25.366	34.592	33.499	33.153	40.075
Bra007777	AT2G25770.1	0	Polyketide cyclase/dehydrase and lipid transport superfamily protein	2.201	3.417	2.168	2.0925	2.5025	4.9605	3.2765	2.346	2.056	3.854	2.98	2.318	2.018	2.125	2.06	1.424	3.581	5.82	4.101	2.742	3.811
Bra006166	AT5G12870.1	ATMYB46,MYB46	myb domain protein 46	1.242	2	1.348	1.5325	2.071	1.644	1.6835	1.288	1.196	1.6	2.4	1.337	1.359	1.738	1.327	2.592	1.55	1.972	1.316	2.115	1.252
Bra005317	AT2G30900.1	TBL43	TRICHOME BIREFRINGENCE-LIKE 43	0	0	0.005	0	0	0	0	0	0	0	0	0	0.01	0	0	0	0	0	0	0	0
Bra014096	AT1G47870.1	ATE2F2,ATE2FC,E2FC	winged-helix DNA-binding transcription factor family protein	3.4265	4.15	5.9255	5.406	5.291	4.0485	4.902	3.405	3.448	4.023	4.277	5.725	6.126	5.157	5.655	5.21	5.372	4.112	3.985	6.048	3.756
Bra037811	AT5G65300.1	0	0	1.177	2.023	2.099	3.2475	0.954	1.48	1.6045	1.342	1.012	2.863	1.183	1.693	2.505	3.117	3.378	0.814	1.094	1.919	1.041	1.414	1.795
Bra022460	AT3G19830.1	NTMC2T5.2,NTMC2TYPE5.2	Calcium-dependent lipid-binding (CaLB domain) family protein	23.795	15.5485	11.1605	9.823	9.621	13.3485	19.842	24.095	23.495	16.195	14.902	11.773	10.548	9.673	9.973	10.596	8.646	13.506	13.191	16.794	22.89
Bra027157	AT1G60470.1	AtGolS4,GolS4	galactinol synthase 4	0	0	0	0	0	0	0	0	0	0	0	0	0	0	0	0	0	0	0	0	0
Bra017454	AT2G01410.1	0	NHL domain-containing protein	6.673	6.8685	9.6405	7.669	6.3615	6.265	6.357	6.395	6.951	6.491	7.246	9.767	9.514	7.802	7.536	5.776	6.947	6.401	6.129	5.889	6.825
Bra008371	AT1G78600.1	DBB3,LZF1,STH3	light-regulated zinc finger protein 1	2.6695	15.33	16.2355	1.065	0.7095	0.8405	3.101	2.75	2.589	15.474	15.186	17.389	15.082	0.963	1.167	0.681	0.738	0.907	0.774	2.668	3.534
Bra032238	AT1G47990.1	ATGA2OX4,GA2OX4	gibberellin 2-oxidase 4	0	0.0685	0.088	0.0845	0.0395	0.009	0.038	0	0	0	0.137	0.075	0.101	0.047	0.122	0.062	0.017	0	0.018	0.032	0.044
Bra025841	0	0	0	5.0285	4.8115	5.543	5.9565	6.6455	5.8155	5.507	5.14	4.917	4.959	4.664	5.153	5.933	5.186	6.727	6.908	6.383	6.383	5.248	5.463	5.551
Bra011031	AT4G28480.1	0	DNAJ heat shock family protein	8.236	12.2505	12.99	9.0785	10.9825	9.046	10.7695	8.053	8.419	12.318	12.183	13.271	12.709	9.106	9.051	11.454	10.511	8.681	9.411	10.194	11.345
Bra022340	AT3G18630.1	ATUNG,UNG	uracil dna glycosylase	0.436	0.5495	1.143	0.8205	1.3325	0.9775	0.539	0.546	0.326	0.428	0.671	1.089	1.197	0.86	0.781	1.521	1.144	1.039	0.916	0.723	0.355
Bra020517	AT5G25830.1	GATA12	GATA transcription factor 12	0.136	0.113	0.3495	0.033	0.085	0.119	0	0.131	0.141	0.158	0.068	0.496	0.203	0	0.066	0.062	0.108	0.176	0.062	0	0
Bra019557	AT3G48670.1	IDN2,RDM12	XH/XS domain-containing protein	6.488	5.833	5.417	6.288	6.4145	6.6385	7.398	6.569	6.407	5.41	6.256	4.83	6.004	6.263	6.313	5.625	7.204	6.339	6.938	6.93	7.866
Bra032076	AT2G24680.2	0	transcriptional factor B3 family protein	0	0	0	0	0	0	0	0	0	0	0	0	0	0	0	0	0	0	0	0	0
Bra013396	AT4G19430.1	0	0	0.7845	0.5595	0.057	0.071	0.266	0.836	2.7545	0.84	0.729	0.744	0.375	0.043	0.071	0.104	0.038	0.292	0.24	0.898	0.774	3.625	1.884
Bra028942	AT5G56240.2	0	0	6.761	16.276	13.6645	6.5665	5.629	6.2575	7.0785	7.039	6.483	16.263	16.289	14.468	12.861	6.716	6.417	5.687	5.571	6.013	6.502	7.642	6.515
Bra040479	AT2G46860.1	AtPPa3,PPa3	pyrophosphorylase 3	0	0.034	0.016	0	0	0.013	0	0	0	0.068	0	0.032	0	0	0	0	0	0.026	0	0	0
Bra020985	AT4G18900.1	0	Transducin/WD40 repeat-like superfamily protein	0.7405	0.4925	0.375	0.344	0.4305	0.8975	0.8595	0.687	0.794	0.507	0.478	0.496	0.254	0.368	0.32	0.239	0.622	0.977	0.818	0.744	0.975
Bra009082	AT5G09805.1	IDL3	inflorescence deficient in abscission (IDA)-like 3	2.1905	4.0495	2.239	1.037	3.039	2.1135	1.0805	2.412	1.969	3.64	4.459	2.318	2.16	0.954	1.12	3.45	2.628	2.395	1.832	1.297	0.864
Bra039199	AT2G23430.1	ICK1,KRP1	Cyclin-dependent kinase inhibitor family protein	36.387	27.433	20.9745	35.2485	30.861	38.7465	40.604	35.16	37.614	25.211	29.655	23.287	18.662	35.507	34.99	25.828	35.894	37.039	40.454	35.693	45.515
Bra005630	AT5G22100.1	0	RNA cyclase family protein	0.0165	0	0	0	0	0.0795	0	0	0.033	0	0	0	0	0	0	0	0	0.026	0.133	0	0
Bra023536	AT5G15750.1	0	Alpha-L RNA-binding motif/Ribosomal protein S4 family protein	13.121	10.6155	43.0895	13.252	25.6225	14.796	12.2125	12.069	14.173	10.504	10.727	42.789	43.39	14.226	12.278	30.869	20.376	13.972	15.62	12.415	12.01
Bra016998	AT4G18870.1	0	E2F/DP family winged-helix DNA-binding domain	9.7615	9.588	9.509	8.004	8.099	8.362	9.7115	9.603	9.92	10.042	9.134	9.961	9.057	8.199	7.809	7.403	8.795	8.496	8.228	9.662	9.761
Bra028175	AT5G38430.1	0	Ribulose bisphosphate carboxylase (small chain) family protein	1789.53	1235.11	1001.8	1580.73	1481.35	1495.3	1782.84	1765.65	1813.4	1135.07	1335.15	1021.77	981.828	1585.88	1575.59	1645.16	1317.53	1476.19	1514.42	1796.04	1769.64
Bra038261	AT3G20310.1	ATERF-7,ATERF7,ERF7	ethylene response factor 7	48.356	30.2595	21.1	32.857	30.9605	37.802	48.8175	47.764	48.948	28.998	31.521	21.357	20.843	32.182	33.532	28.066	33.855	38.272	37.332	43.888	53.747
Bra022962	AT2G34010.1	0	0	0	0.0565	1.4945	0.094	0.219	0.0795	0.0105	0	0	0.045	0.068	2.005	0.984	0.113	0.075	0.239	0.199	0.088	0.071	0.021	0
Bra013459	AT5G44560.1	VPS2.2	SNF7 family protein	1.3125	1.1315	0.8485	1.009	1.044	1.162	1.186	0.906	1.719	1.228	1.035	0.744	0.953	1.096	0.922	0.911	1.177	1.488	0.836	1.297	1.075
Bra000754	AT4G11890.3	0	Protein kinase superfamily protein	10.5625	7.9545	10.191	8.6875	8.4805	8.274	9.33	10.52	10.605	7.833	8.076	10.878	9.504	8.964	8.411	9.393	7.568	8.285	8.263	7.813	10.847
Bra040922	AT5G18980.1	0	ARM repeat superfamily protein	10.918	12.268	9.5155	12.2395	11.0925	11.4	14.5825	11.622	10.214	13.4	11.136	10.501	8.53	11.486	12.993	10.331	11.854	11.868	10.932	15.593	13.572
Bra010657	AT4G39780.1	0	Integrase-type DNA-binding superfamily protein	7.495	18.338	7.1845	6.8805	1.8675	5.745	8.6855	7.311	7.679	19.215	17.461	7.827	6.542	6.093	7.668	1.406	2.329	6.26	5.23	9.471	7.9
Bra020864	AT4G21895.1	0	DNA binding	0.0875	0.1135	0.5185	0.019	0	0.009	0.022	0.044	0.131	0.079	0.148	0.733	0.304	0.019	0.019	0	0	0	0.018	0	0.044
Bra000810	AT4G04950.1	0	thioredoxin family protein	23.8375	21.5795	25.592	22.12	19.836	20.7445	23.3755	23.669	24.006	22.957	20.202	26.639	24.545	21.735	22.505	20.025	19.647	20.39	21.099	22.598	24.153
Bra036959	0	0	0	0.114	0.0675	0	0.099	0	0.1855	0.1055	0	0.228	0.135	0	0	0	0.104	0.094	0	0	0.273	0.098	0	0.211
Bra027567	AT5G44720.1	0	Molybdenum cofactor sulfurase family protein	0.164	0.402	0.1965	0.0705	0.212	0.075	0.119	0.306	0.022	0.383	0.421	0.129	0.264	0.094	0.047	0.283	0.141	0.088	0.062	0.138	0.1
Bra016366	AT1G23080.1	ATPIN7,PIN7	Auxin efflux carrier family protein	0.022	0.0285	0.051	0.0235	0.0255	0.0445	0.0215	0.022	0.022	0.011	0.046	0.011	0.091	0.038	0.009	0.018	0.033	0.053	0.036	0.021	0.022
Bra026758	AT1G15530.1	0	Concanavalin A-like lectin protein kinase family protein	17.4745	8.6775	17.91	13.3015	13.92	6.6505	13.874	16.98	17.969	7.72	9.635	19.298	16.522	13.196	13.407	14.311	13.529	6.55	6.751	10.353	17.395
Bra018951	AT5G22060.1	ATJ2,J2	DNAJ homologue 2	0	0	0	0	0	0.009	0	0	0	0	0	0	0	0	0	0	0	0.018	0	0	0
Bra038027	AT5G25410.1	0	Protein of Unknown Function (DUF239)	0	0	0	0	0	0.0045	0	0	0	0	0	0	0	0	0	0	0	0.009	0	0	0
Bra012819	AT3G52130.1	0	Bifunctional inhibitor/lipid-transfer protein/seed storage 2S albumin superfamily protein	0.61	1.0115	0.3765	0.7355	0.485	1.146	1.2265	0.48	0.74	1.352	0.671	0.226	0.527	0.888	0.583	0.531	0.439	1.145	1.147	0.957	1.496
Bra036142	AT5G49460.1	ACLB-2	ATP citrate lyase subunit B 2	85.292	76.5795	81.1055	77.703	91.488	69.3665	73.904	86.133	84.451	67.879	85.28	76.749	85.462	77.541	77.865	98.579	84.397	70.037	68.696	80.666	67.142
Bra036505	AT4G29090.1	0	Ribonuclease H-like superfamily protein	0	0	0	0	0	0	0	0	0	0	0	0	0	0	0	0	0	0	0	0	0
Bra031720	AT1G48660.1	0	Auxin-responsive GH3 family protein	0	0	0	0	0	0	0	0	0	0	0	0	0	0	0	0	0	0	0	0	0
Bra029310	AT5G61410.1	EMB2728,RPE	D-ribulose-5-phosphate-3-epimerase	29.648	23.6825	23.3115	33.825	28.6815	22.8585	26.9975	27.882	31.414	23.227	24.138	25.141	21.482	34.052	33.598	33.116	24.247	21.834	23.883	26.052	27.943
Bra016971	AT2G40780.1	0	Nucleic acid-binding, OB-fold-like protein	20.379	11.868	17.642	12.467	14.668	13.2155	16.45	20.505	20.253	12.645	11.091	18.133	17.151	12.261	12.673	16.222	13.114	13.338	13.093	13.223	19.677
Bra034854	AT2G41360.1	0	Galactose oxidase/kelch repeat superfamily protein	0.229	0.0455	0	0	0.0085	0.044	0.0555	0.273	0.185	0.045	0.046	0	0	0	0	0	0.017	0.035	0.053	0	0.111
Bra014058	AT3G31430.1	0	0	0	0.0055	0	0	0	0	0	0	0	0.011	0	0	0	0	0	0	0	0	0	0	0
Bra034291	AT5G11890.1	0	0	11.179	13.0445	14.24	11.587	10.4335	13.7385	12.0665	11.502	10.856	12.769	13.32	14.209	14.271	12.062	11.112	9.659	11.208	13.823	13.654	13.042	11.091
Bra025027	AT5G46250.1	0	RNA-binding protein	13.7865	14.4345	11.0885	10.106	14.8265	15.7155	14.775	13.139	14.434	15.958	12.911	11.395	10.782	10.154	10.058	12.029	17.624	16.763	14.668	15.147	14.403
Bra007804	AT2G25300.1	0	Galactosyltransferase family protein	8.171	8.9715	6.9585	7.2305	6.729	6.9555	9.067	8.086	8.256	9.377	8.566	6.533	7.384	7.16	7.301	5.74	7.718	6.902	7.009	8.185	9.949
Bra011904	AT1G69440.1	AGO7,ZIP	Argonaute family protein	8.819	13.2635	8.2735	1.744	1.008	3.2285	7.1465	8.588	9.05	9.839	16.688	9.315	7.232	1.672	1.816	0.814	1.202	3.495	2.962	7.324	6.969
Bra033467	AT3G51920.1	ATCML9,CAM9,CML9	calmodulin 9	24.9435	31.3895	24.0615	18.957	15.7455	21.0695	26.4395	24.782	25.105	37.867	24.912	26.823	21.3	18.438	19.476	11.463	20.028	25.47	16.669	22.311	30.568
Bra007318	AT3G57300.1	ATINO80,INO80	INO80 ortholog	13.4985	12.9735	9.3325	10.766	9.201	11.7635	15.06	13.422	13.575	13.389	12.558	9.638	9.027	10.712	10.82	8.695	9.707	12.106	11.421	14.509	15.611
Bra034899	0	0	0	0.033	0.0285	0.0105	0.028	0.0045	0.0265	0.016	0.022	0.044	0.023	0.034	0.011	0.01	0.047	0.009	0.009	0	0.026	0.027	0.021	0.011
Bra033819	AT3G46520.1	ACT12	actin-12	0.2995	0.204	0.2425	0.278	0.231	0.0755	0.1625	0.338	0.261	0.158	0.25	0.302	0.183	0.274	0.282	0.23	0.232	0.062	0.089	0.17	0.155
Bra026837	AT1G14350.1	AtMYB124,FLP,MYB124	Duplicated homeodomain-like superfamily protein	0	0	0	0	0	0	0	0	0	0	0	0	0	0	0	0	0	0	0	0	0
Bra002250	AT5G19620.1	ATOEP80,EMB213,OEP80,TOC75	outer envelope protein of 80 kDa	11.663	18.009	27.2395	23.5775	19.688	13.837	13.366	11.655	11.671	17.795	18.223	28.494	25.985	23.568	23.587	22.299	17.077	12.775	14.899	14.445	12.287
Bra029492	AT4G04460.1	0	Saposin-like aspartyl protease family protein	3.328	3.6945	2.732	2.1405	2.8205	2.3275	3.0165	3.121	3.535	2.987	4.402	2.533	2.931	2.258	2.023	3.618	2.023	2.289	2.366	4.05	1.983
Bra039418	AT3G05670.1	0	RING/U-box protein	11.6565	9.4285	7.23	8.6545	8.2375	8.947	11.11	10.989	12.324	9.996	8.861	7.482	6.978	8.926	8.383	8.376	8.099	8.919	8.975	10.332	11.888
Bra003106	AT5G52870.1	0	0	7.397	6.834	5.751	7.117	4.8595	6.6785	7.883	7.006	7.788	6.706	6.962	4.97	6.532	6.971	7.263	4.812	4.907	7.219	6.138	6.781	8.985
Bra011656	AT4G36040.1	0	Chaperone DnaJ-domain superfamily protein	2041.58	883.186	147.777	57.3575	35.4055	171.203	1500.05	2052.2	2030.96	875.346	891.025	176.784	118.77	61.058	53.657	26.677	44.134	188.585	153.821	907.094	2093
Bra011267	AT4G31380.1	FLP1	FPF1-like protein 1	0	0.2875	0.016	0	0	0.0135	0	0	0	0.541	0.034	0.032	0	0	0	0	0	0	0.027	0	0
Bra040777	AT5G35210.1	0	metalloendopeptidases;zinc ion binding;DNA binding	0.2125	0.0685	0.042	0.2925	0.188	0.1935	0.135	0.229	0.196	0	0.137	0.043	0.041	0.378	0.207	0.044	0.332	0.343	0.044	0.181	0.089
Bra023714	AT3G06035.1	0	Glycoprotein membrane precursor GPI-anchored	0	0.0285	0.016	0	0	0	0	0	0	0	0.057	0.032	0	0	0	0	0	0	0	0	0
Bra036114	AT5G28020.1	ATCYSD2,CYSD2	cysteine synthase D2	0	0	0	0	0	0	0	0	0	0	0	0	0	0	0	0	0	0	0	0	0
Bra035755	AT3G20670.1	HTA13	histone H2A 13	20.662	33.3995	90.282	126.058	104.019	63.1935	37.3625	20.57	20.754	21.571	45.228	77.87	102.694	122.409	129.706	120.152	87.887	58.865	67.522	51.403	23.322
Bra005647	AT1G05780.1	0	Vacuolar ATPase assembly integral membrane protein VMA21-like domain	1.7435	2.2085	2.5305	2.5505	2.5245	2.634	2.1225	2.062	1.425	2.074	2.343	2.566	2.495	2.73	2.371	1.849	3.2	3.178	2.09	2.594	1.651
Bra038780	AT4G21200.1	ATGA2OX8,GA2OX8	gibberellin 2-oxidase 8	0.0275	0.0395	0.0255	0.075	0.0755	0.0265	0.011	0.033	0.022	0.079	0	0	0.051	0.047	0.103	0.018	0.133	0.026	0.027	0.011	0.011
Bra002047	AT2G17265.1	DMR1,HSK	homoserine kinase	11.4065	16.0975	24.08	22.5065	19.73	17.365	14.4605	11.327	11.486	15.462	16.733	24.365	23.795	21.981	23.032	21.264	18.196	16.869	17.861	16.146	12.775
Bra008639	AT5G16170.1	0	Core-2/I-branching beta-1,6-N-acetylglucosaminyltransferase family protein	0.0055	0.2615	0.1875	0.1085	0.4655	0.013	0.0055	0	0.011	0	0.523	0	0.375	0.142	0.075	0.027	0.904	0.026	0	0	0.011
Bra021205	AT3G16840.1	0	P-loop containing nucleoside triphosphate hydrolases superfamily protein	8.024	7.592	17.5715	10.0585	14.599	9.8445	9.005	8.184	7.864	7.483	7.701	17.799	17.344	9.965	10.152	16.125	13.073	8.971	10.718	9.29	8.72
Bra033662	AT5G43130.1	TAF4,TAF4B	TBP-associated factor 4	15.6065	16.461	15.692	13.703	12.599	14.331	16.1005	15.354	15.859	16.871	16.051	16.15	15.234	14.074	13.332	11.959	13.239	14.448	14.214	14.839	17.362
Bra033161	AT3G02470.1	SAMDC	S-adenosylmethionine decarboxylase	0	0	0	0	0	0	0	0	0	0	0	0	0	0	0	0	0	0	0	0	0
Bra011760	AT4G37420.1	0	Domain of unknown function (DUF23)	0	0	0	0	0	0	0	0	0	0	0	0	0	0	0	0	0	0	0	0	0
Bra005389	AT2G34820.1	0	basic helix-loop-helix (bHLH) DNA-binding superfamily protein	0.011	0	0	0	0	0	0	0.022	0	0	0	0	0	0	0	0	0	0	0	0	0
Bra025196	AT3G26310.1	CYP71B35	cytochrome P450, family 71, subfamily B, polypeptide 35	3.8515	11.6725	7.8105	2.946	2.267	4.883	4.241	3.918	3.785	13.141	10.204	7.913	7.708	2.938	2.954	1.442	3.092	5.221	4.545	4.804	3.678
Bra007950	AT1G70870.1	0	Polyketide cyclase/dehydrase and lipid transport superfamily protein	8.999	13.5175	10.0155	14.659	19.0985	15.3805	18.0145	8.861	9.137	13.794	13.241	10.091	9.94	14.584	14.734	17.257	20.94	12.669	18.092	25.659	10.37
Bra016627	AT1G16880.1	0	uridylyltransferase-related	549.753	400.219	249.077	502.775	521.426	509.923	575.41	548.29	551.216	423.017	377.42	259.537	238.616	499.868	505.682	513.025	529.827	491.581	528.265	542.732	608.089
Bra026105	AT1G15780.1	0	0	2.1355	2.461	2.18	2.352	2.223	3.18	3.1715	2.052	2.219	2.84	2.082	2.21	2.15	2.484	2.22	1.76	2.686	3.425	2.935	3.263	3.08
Bra034184	AT4G03100.1	0	Rho GTPase activating protein with PAK-box/P21-Rho-binding domain	10.7045	6.964	8.906	13.2625	12.107	7.6735	8.2115	11.065	10.344	5.579	8.349	8.592	9.22	12.525	14	14.789	9.425	7.457	7.89	7.759	8.664
Bra009607	AT5G02200.2	FHL	far-red-elongated hypocotyl1-like	4.1185	4.2585	2.2125	2.2575	1.4895	3.148	3.7025	4.343	3.894	4.012	4.505	2.102	2.323	2.003	2.512	1.097	1.882	3.61	2.686	4.114	3.291
Bra009944	AT5G27760.1	0	Hypoxia-responsive family protein	12.8835	13.375	13.9815	11.4425	10.2675	14.4415	10.2055	13.193	12.574	13.93	12.82	14.22	13.743	12.79	10.095	12.162	8.373	15.478	13.405	8.822	11.589
Bra005428	AT2G34390.1	NIP2;1,NLM4	NOD26-like intrinsic protein 2;1	0	0	0	0	0	0.009	0.011	0	0	0	0	0	0	0	0	0	0	0.018	0	0	0.022
Bra020636	AT5G49400.1	0	zinc knuckle (CCHC-type) family protein	38.7135	12.217	11.259	13.839	16.2465	21.7575	33.5095	37.932	39.495	10.966	13.468	10.479	12.039	13.678	14	14.347	18.146	23.19	20.325	27.487	39.532
Bra033599	AT4G39140.1	0	RING/U-box superfamily protein	3.4585	2.632	2.517	4.3505	4.3435	4.7875	3.2635	3.328	3.589	2.784	2.48	2.275	2.759	4.326	4.375	4.095	4.592	4.745	4.83	3.38	3.147
Bra018358	0	0	0	0	0	0.199	0	0	0.0835	0.3825	0	0	0	0	0.205	0.193	0	0	0	0	0.167	0	0.765	0
Bra015902	AT1G74580.1	0	Pentatricopeptide repeat (PPR) superfamily protein	1.542	1.784	1.4935	1.65	1.602	1.4825	1.5225	1.55	1.534	1.623	1.945	1.445	1.542	1.606	1.694	1.654	1.55	1.488	1.477	1.594	1.451
Bra011773	AT4G37560.1	0	Acetamidase/Formamidase family protein	93.3155	84.495	52.0815	50.775	44.146	66.914	95.738	93.739	92.892	88.999	79.991	58.065	46.098	50.772	50.778	37.344	50.948	69.606	64.222	78.731	112.745
Bra012737	AT4G16160.2	ATOEP16-2,ATOEP16-S	Mitochondrial import inner membrane translocase subunit Tim17/Tim22/Tim23 family protein	0.725	0.864	0.152	0.712	0.428	1.0735	0.4685	0.797	0.653	1.33	0.398	0	0.304	0.605	0.819	0.433	0.423	1.409	0.738	0.372	0.565
Bra039948	AT3G22400.1	LOX5	PLAT/LH2 domain-containing lipoxygenase family protein	2.615	3.237	2.651	3.4265	3.2325	3.279	3.496	2.543	2.687	3.46	3.014	2.361	2.941	3.287	3.566	3.273	3.192	3.249	3.309	3.912	3.08
Bra008205	AT1G75550.1	0	glycine-rich protein	2.282	4.8775	4.1645	6.227	5.794	4.57	3.435	2.03	2.534	4.17	5.585	3.795	4.534	6.385	6.069	7.377	4.211	4.781	4.359	4.953	1.917
Bra007044	AT3G54090.1	FLN1	fructokinase-like 1	31.8855	35.083	73.927	52.9295	66.5695	35.437	37.493	33.043	30.728	34.971	35.195	80.263	67.591	53.35	52.509	84.338	48.801	30.357	40.517	40.285	34.701
Bra026283	AT4G28088.1	0	Low temperature and salt responsive protein family	0	0	0	0	0	0	0	0	0	0	0	0	0	0	0	0	0	0	0	0	0
Bra023873	AT3G01310.1	0	Phosphoglycerate mutase-like family protein	0	0	0	0	0	0	0	0	0	0	0	0	0	0	0	0	0	0	0	0	0
Bra036977	AT2G01820.1	0	Leucine-rich repeat protein kinase family protein	0	0	0	0	0	0	0	0	0	0	0	0	0	0	0	0	0	0	0	0	0
Bra009693	AT5G23540.1	0	Mov34/MPN/PAD-1 family protein	25.8805	47.0095	65.555	49.509	47.0005	32.88	29.696	25.775	25.986	48.393	45.626	64.189	66.921	50.526	48.492	51.947	42.054	31.986	33.774	33.089	26.303
Bra023569	AT5G16480.1	0	Phosphotyrosine protein phosphatases superfamily protein	0.517	0.99	0.883	0.933	0.734	0.9415	0.5995	0.447	0.587	1.104	0.876	0.884	0.882	0.746	1.12	0.672	0.796	1.189	0.694	0.712	0.487
Bra037586	AT3G18390.1	EMB1865	CRS1 / YhbY (CRM) domain-containing protein	5.8235	15.483	34.2075	26.1375	21.596	12.791	5.0425	5.762	5.885	14.347	16.619	36.202	32.213	26.373	25.902	22.75	20.442	12.898	12.684	4.39	5.695
Bra035462	AT1G58120.1	0	0	0	0	0	0	0	0	0	0	0	0	0	0	0	0	0	0	0	0	0	0	0
Bra023805	AT3G22800.1	0	Leucine-rich repeat (LRR) family protein	0	0	0	0	0	0	0	0	0	0	0	0	0	0	0	0	0	0	0	0	0
Bra024040	AT4G30840.1	0	Transducin/WD40 repeat-like superfamily protein	7.354	4.9305	10.134	5.708	7.9735	5.6915	7.226	7.29	7.418	5.015	4.846	9.983	10.285	5.46	5.956	8.412	7.535	5.388	5.995	6.165	8.287
Bra029623	AT3G07120.1	0	RING/U-box superfamily protein	0.692	0.5325	0.2255	0.5185	0.468	0.3985	1.0255	0.753	0.631	0.451	0.614	0.086	0.365	0.576	0.461	0.389	0.547	0.317	0.48	1.01	1.041
Bra020743	AT5G33393.1	0	0	0	0	0	0	0	0	0	0	0	0	0	0	0	0	0	0	0	0	0	0	0
Bra002883	AT4G13350.1	NIG	NSP (nuclear shuttle protein)-interacting GTPase	0.3765	0	0	0	0	0	0	0.753	0	0	0	0	0	0	0	0	0	0	0	0	0
Bra004629	AT2G41620.1	0	Nucleoporin interacting component (Nup93/Nic96-like) family protein	0.0655	0	0	0	0.025	0	0	0	0.131	0	0	0	0	0	0	0	0.05	0	0	0	0
Bra021266	AT3G17700.1	ATCNGC20,CNBT1,CNGC20	cyclic nucleotide-binding transporter 1	3.911	6.4025	7.0015	6.952	2.5	4.989	4.174	3.83	3.992	7.618	5.187	7.299	6.704	6.697	7.207	2.256	2.744	5.388	4.59	4.581	3.767
Bra003609	AT1G79490.1	EMB2217	Pentatricopeptide repeat (PPR) superfamily protein	8.253	6.3855	8.687	6.755	7.7415	6.635	8.4405	8.479	8.027	6.446	6.325	8.732	8.642	7.018	6.492	7.757	7.726	6.207	7.063	7.929	8.952
Bra007469	AT3G59670.1	0	0	2.272	4.446	12.318	5.3595	8.613	6.546	2.8725	2.401	2.143	4.114	4.778	11.643	12.993	5.394	5.325	10.826	6.4	6.145	6.947	3.529	2.216
Bra004513	AT2G46720.1	HIC,KCS13	3-ketoacyl-CoA synthase 13	11.184	11.6645	13.8925	12.963	14.063	10.316	14.9255	11.676	10.692	12.352	10.977	13.95	13.835	13.224	12.702	13.719	14.407	9.095	11.537	15.104	14.747
Bra028015	AT1G33810.1	0	0	170.803	158.532	181.873	135.699	154.276	139.899	157.524	173.346	168.26	149.541	167.524	190.885	172.861	137.495	133.903	173.762	134.79	136.412	143.387	150.086	164.963
Bra032998	AT1G33390.1	ATFAS4,FAS4	RNA helicase family protein	11.358	6.2535	7.82	6.099	7.9375	8.2465	9.34	11.589	11.127	5.545	6.962	7.719	7.921	5.979	6.219	8.456	7.419	8.487	8.006	8.376	10.304
Bra027202	AT3G15860.1	0	0	0	0	0	0	0	0	0	0	0	0	0	0	0	0	0	0	0	0	0	0	0
Bra034529	AT3G30370.1	0	0	0	0	0	0	0	0	0	0	0	0	0	0	0	0	0	0	0	0	0	0	0
Bra031647	AT1G08910.1	EMB3001	zinc ion binding;zinc ion binding	1.5585	1.8385	1.578	1.315	2.7395	1.4915	1.3535	1.659	1.458	2.175	1.502	1.574	1.582	1.36	1.27	3.68	1.799	1.453	1.53	1.488	1.219
Bra007966	AT1G71160.1	KCS7	3-ketoacyl-CoA synthase 7	0.0275	0.017	0	0.0045	0.009	0	0.016	0.044	0.011	0.011	0.023	0	0	0	0.009	0.018	0	0	0	0.032	0
Bra007557	AT3G60780.1	0	Protein of unknown function (DUF1442)	0	0.04	0.0505	0	0	0	0	0	0	0	0.08	0	0.101	0	0	0	0	0	0	0	0
Bra038766	AT4G21650.1	0	Subtilase family protein	0.1145	3.2395	0.77	0.2405	0.1975	0.2345	0.188	0.131	0.098	5.319	1.16	0.485	1.055	0.246	0.235	0.221	0.174	0.264	0.205	0.276	0.1
Bra006138	AT5G12040.1	0	Nitrilase/cyanide hydratase and apolipoprotein N-acyltransferase family protein	47.688	58.2745	53.306	74.9425	88.6165	65.266	62.8335	48.103	47.273	64.757	51.792	55.564	51.048	75.435	74.45	86.594	90.639	63.962	66.57	67.145	58.522
Bra040125	0	0	0	0	0	0	0	0.0205	0	0	0	0	0	0	0	0	0	0	0	0.041	0	0	0	0
Bra022981	AT2G34600.1	JAZ7,TIFY5B	jasmonate-zim-domain protein 7	0.4035	0.107	0.147	0.0845	0.0795	0.2875	0.086	0.426	0.381	0.214	0	0	0.294	0.113	0.056	0.159	0	0.255	0.32	0.117	0.055
Bra021466	AT3G02350.1	GAUT9	galacturonosyltransferase 9	32.3975	35.114	36.5925	25.769	27.429	31.1735	31.431	33.131	31.664	35.568	34.66	37.463	35.722	25.646	25.892	28.057	26.801	30.903	31.444	32.515	30.347
Bra008658	AT1G72550.1	0	tRNA synthetase beta subunit family protein	31.5315	33.8665	48.122	34.9605	36.6325	27.407	29.069	32.563	30.5	32.322	35.411	47.813	48.431	34.761	35.16	40.811	32.454	26.43	28.384	29.209	28.929
Bra037336	AT4G00360.1	ATT1,CYP86A2	cytochrome P450, family 86, subfamily A, polypeptide 2	78.2705	85.5015	51.6315	36.3905	51.062	64.291	75.2925	79.28	77.261	96.358	74.645	55.349	47.914	37.113	35.668	53.124	49	58.187	70.395	79.975	70.61
Bra029765	AT3G09390.1	ATMT-1,ATMT-K,MT2A	metallothionein 2A	907.275	539.094	3014.28	4519.19	1547.41	2263.12	1021.98	909.485	905.065	539.627	538.562	3052.09	2976.46	4583.66	4454.73	1203.96	1890.87	2480.93	2045.31	893.935	1150.03
Bra017153	AT2G37840.1	0	Protein kinase superfamily protein	0	0.023	0	0	0	0.0175	0.0165	0	0	0	0.046	0	0	0	0	0	0	0.035	0	0	0.033
Bra017410	AT2G02760.1	ATUBC2,UBC2	ubiquiting-conjugating enzyme 2	1.4055	3.6215	6.2285	3.512	2.7555	2.3055	1.195	1.473	1.338	4.035	3.208	7.051	5.406	3.769	3.255	2.751	2.76	2.183	2.428	1.371	1.019
Bra003097	0	0	0	0	0	0	0	0	0	0	0	0	0	0	0	0	0	0	0	0	0	0	0	0
Bra018535	AT4G02670.1	AtIDD12,IDD12	indeterminate(ID)-domain 12	0.3105	0.334	0.2875	0.443	0.219	0.208	0.278	0.295	0.326	0.349	0.319	0.291	0.284	0.416	0.47	0.115	0.323	0.229	0.187	0.213	0.343
Bra004316	AT1G68540.1	0	NAD(P)-binding Rossmann-fold superfamily protein	0	0	0	0	0	0	0	0	0	0	0	0	0	0	0	0	0	0	0	0	0
Bra024821	AT2G02370.1	0	SNARE associated Golgi protein family	4.2435	3.2425	2.6665	3.729	3.484	3.677	4.542	4.158	4.329	3.505	2.98	2.706	2.627	3.911	3.547	3.37	3.598	3.645	3.709	3.699	5.385
Bra011256	AT4G31290.1	0	ChaC-like family protein	35.6215	9.4365	6.6295	6.6325	11.7145	9.0995	23.4545	36.077	35.166	4.688	14.185	5.013	8.246	6.688	6.577	14.037	9.392	9.5	8.699	20.706	26.203
Bra004868	AT1G14800.1	0	Nucleic acid-binding, OB-fold-like protein	0	0	0	0	0	0	0	0	0	0	0	0	0	0	0	0	0	0	0	0	0
Bra032877	AT5G10770.1	0	Eukaryotic aspartyl protease family protein	0	0	0	0	0	0	0	0	0	0	0	0	0	0	0	0	0	0	0	0	0
Bra032062	AT2G24765.1	ARF3,ARL1,ATARL1	ADP-ribosylation factor 3	37.856	25.304	23.9275	22.625	25.6645	32.5955	33.937	39.012	36.7	24.411	26.197	23.513	24.342	22.717	22.533	23.625	27.704	34.548	30.643	31.112	36.762
Bra022664	0	0	0	0	0	0	0	0	0	0	0	0	0	0	0	0	0	0	0	0	0	0	0	0
Bra012176	AT2G48020.1	0	Major facilitator superfamily protein	24.612	35.03	41.9445	32.087	37.953	30.8865	32.9265	24.946	24.278	32.795	37.265	43.684	40.205	30.661	33.513	37.326	38.58	30.445	31.328	32.504	33.349
Bra033303	AT1G02250.1	anac005,NAC005	NAC domain containing protein 5	1.008	0.5715	0.099	0.0375	0.122	0.536	3.679	1.059	0.957	0.642	0.501	0.086	0.112	0.047	0.028	0.053	0.191	0.352	0.72	1.796	5.562
Bra009769	AT5G24490.1	0	30S ribosomal protein, putative	13.199	4.8685	7.787	1.9325	3.2715	3.5795	7.6	13.302	13.096	2.4	7.337	8.474	7.1	1.87	1.995	3.733	2.81	3.61	3.549	4.996	10.204
Bra029418	AT5G24600.1	0	Protein of unknown function, DUF599	0.261	1.153	0.9355	0.5425	0.3025	0.7385	0.4575	0.207	0.315	1.578	0.728	1.283	0.588	0.727	0.358	0.265	0.34	0.863	0.614	0.383	0.532
Bra007371	AT3G57980.1	0	DNA-binding bromodomain-containing protein	5.3815	3.8905	3.0635	3.2955	3.845	4.313	5.198	5.096	5.667	3.527	4.254	3.094	3.033	3.514	3.077	4.175	3.515	4.481	4.145	5.166	5.23
Bra021905	AT2G34355.1	0	Major facilitator superfamily protein	4.81	4.861	4.3445	4.69	4.3365	5.0235	4.439	4.66	4.96	5.286	4.436	4.916	3.773	4.61	4.77	4.387	4.286	4.781	5.266	4.092	4.786
Bra037744	AT2G42975.1	0	0	77.4015	71.5645	35.307	28.7425	22.836	47.6595	87.012	76.715	78.088	74.855	68.274	39.253	31.361	28.347	29.138	18.416	27.256	47.375	47.944	75.638	98.386
Bra006751	AT5G58590.1	RANBP1	RAN binding protein 1	1.465	1.311	0.7645	1.2495	0.897	1.666	1.6815	1.32	1.61	0.609	2.013	0.636	0.893	1.492	1.007	0.725	1.069	2.069	1.263	1.701	1.662
Bra005726	AT5G02470.1	DPA	Transcription factor DP	6.2535	3.4805	3.571	3.375	3.899	4.9245	5.399	6.155	6.352	3.651	3.31	3.633	3.509	3.448	3.302	3.529	4.269	5.837	4.012	5.325	5.473
Bra003966	AT3G09120.1	0	Protein of unknown function (DUF674)	0	0.0225	0	0	0	0	0	0	0	0.011	0.034	0	0	0	0	0	0	0	0	0	0
Bra029603	AT3G06760.1	0	Drought-responsive family protein	44.342	30.6385	16.054	21.81	19.5325	32.9075	39.7505	44.261	44.423	33.1	28.177	16.225	15.883	21.905	21.715	18.026	21.039	35.27	30.545	35.172	44.329
Bra040191	AT3G04480.1	0	endoribonucleases	5.4095	4.416	6.2595	5.8725	7.182	7.853	5.792	5.282	5.537	4.316	4.516	6.048	6.471	5.639	6.106	6.97	7.394	7.941	7.765	5.889	5.695
Bra032292	AT1G29160.1	0	Dof-type zinc finger DNA-binding family protein	0.877	1.326	1.7285	1.5365	1.451	1.587	0.5555	0.993	0.761	1.15	1.502	1.337	2.12	1.615	1.458	1.203	1.699	1.893	1.281	0.712	0.399
Bra023178	AT2G24280.1	0	alpha/beta-Hydrolases superfamily protein	4.472	2.088	0.3655	0.1275	0.777	2.0445	7.4245	4.332	4.612	2.265	1.911	0.356	0.375	0.236	0.019	0.46	1.094	1.999	2.09	8.057	6.792
Bra020370	AT5G58390.1	0	Peroxidase superfamily protein	0.158	3.282	2.4135	0.0375	0.314	0.667	0.3235	0.175	0.141	1.127	5.437	0.151	4.676	0.028	0.047	0.106	0.522	0.916	0.418	0.425	0.222
Bra015093	AT3G25050.1	XTH3	xyloglucan endotransglucosylase/hydrolase 3	3.982	5.673	6.8245	6.155	5.757	4.884	4.6555	3.929	4.035	5.567	5.779	6.296	7.353	5.828	6.482	5.935	5.579	5.027	4.741	5.4	3.911
Bra010445	0	0	0	0	0	0.005	0	0.0135	0	0.0055	0	0	0	0	0	0.01	0	0	0.027	0	0	0	0	0.011
Bra006968	AT3G22350.1	0	F-box and associated interaction domains-containing protein	0	0	0	0	0	0	0	0	0	0	0	0	0	0	0	0	0	0	0	0	0
Bra004806	AT2G44120.2	0	Ribosomal protein L30/L7 family protein	110.183	68.9775	155.77	92.395	158.114	117.409	93.3235	111.985	108.381	53.96	83.995	148.355	163.185	91.928	92.862	196.574	119.653	112.975	121.844	94.133	92.514
Bra036273	AT4G02360.1	0	Protein of unknown function, DUF538	0.9205	2.7665	1.4805	2.107	1.198	1.4595	1.1365	0.96	0.881	3.144	2.389	1.003	1.958	2.069	2.145	0.672	1.724	1.514	1.405	1.52	0.753
Bra025536	0	0	0	0.7735	0.696	0.6935	0.844	0.7335	0.8275	0.891	0.753	0.794	0.687	0.705	0.819	0.568	0.954	0.734	0.663	0.804	0.819	0.836	0.818	0.964
Bra013285	AT4G18120.1	AML3,ML3	MEI2-like 3	9.5545	12.989	6.615	8.824	7.2535	11.014	12.98	9.374	9.735	13.772	12.206	6.921	6.309	8.832	8.816	6.068	8.439	10.847	11.181	13.595	12.365
Bra001264	AT3G07650.1	COL9	CONSTANS-like 9	1.5635	0.323	8.9375	43.5865	26.9475	8.347	1.418	1.43	1.697	0.259	0.387	9.142	8.733	43.461	43.712	27.915	25.98	7.968	8.726	1.573	1.263
Bra029995	AT3G50100.1	SDN1	small RNA degrading nuclease 1	0.1585	0.2545	0.2465	0.118	0.1165	0.1235	0.3315	0.273	0.044	0.327	0.182	0.27	0.223	0.085	0.151	0.15	0.083	0.114	0.133	0.308	0.355
Bra020440	0	0	0	0	0	0	0	0	0.013	0	0	0	0	0	0	0	0	0	0	0	0.026	0	0	0
Bra030453	0	0	0	3.5025	0.6865	0.4535	0.547	0.8	1.026	2.648	3.492	3.513	0.44	0.933	0.41	0.497	0.567	0.527	0.672	0.928	1.162	0.89	1.573	3.723
Bra014342	AT2G01110.1	APG2,PGA2,TATC,UNE3	Sec-independent periplasmic protein translocase	78.9065	79.8835	63.693	82.658	67.796	69.015	74.055	79.116	78.697	86.283	73.484	70.496	56.89	82.652	82.664	68.47	67.122	68.347	69.683	69.877	78.233
Bra005819	AT5G04770.1	ATCAT6,CAT6	cationic amino acid transporter 6	0.73	0.8675	0.664	0.6085	0.564	0.425	0.626	0.709	0.751	0.62	1.115	0.496	0.832	0.605	0.612	0.655	0.473	0.405	0.445	0.51	0.742
Bra034298	AT2G26250.1	FDH,KCS10	3-ketoacyl-CoA synthase 10	275.902	162.618	160.507	159.62	214.027	194.061	247.264	275.717	276.087	138.316	186.919	163.62	157.394	161.298	157.941	233.661	194.393	176.867	211.256	254.944	239.584
Bra038263	AT3G20330.1	PYRB	PYRIMIDINE B	0	0	0	0.0045	0	0	0	0	0	0	0	0	0	0.009	0	0	0	0	0	0	0
Bra001006	AT3G01400.1	0	ARM repeat superfamily protein	8.0565	10.476	5.4615	12.0915	8.011	8.712	9.2805	7.912	8.201	12.318	8.634	5.466	5.457	12.535	11.648	7.111	8.911	9.561	7.863	8.567	9.994
Bra009570	AT5G02750.1	0	RING/U-box superfamily protein	3.203	1.518	0.575	1.5745	1.5595	1.8435	2.3625	3.219	3.187	1.409	1.627	0.41	0.74	1.606	1.543	1.486	1.633	2.139	1.548	2.243	2.482
Bra001514	AT3G13620.1	0	Amino acid permease family protein	0	0	0	0	0	0	0	0	0	0	0	0	0	0	0	0	0	0	0	0	0
Bra009899	AT5G26717.1	0	Putative membrane lipoprotein	0	0.062	0.0505	0	0	0	0	0	0	0.124	0	0	0.101	0	0	0	0	0	0	0	0
Bra032533	AT1G04010.1	ATPSAT1,PSAT1	phospholipid sterol acyl transferase 1	2.0425	2.287	3.067	2.946	2.8865	2.297	2.679	1.997	2.088	2.344	2.23	2.878	3.256	2.881	3.011	3.211	2.562	2.219	2.375	2.976	2.382
Bra008830	AT5G13430.1	0	Ubiquinol-cytochrome C reductase iron-sulfur subunit	38.6815	44.4735	42.0625	39.697	42.1045	40.3065	42.007	38.205	39.158	45.88	43.067	40.978	43.147	39.408	39.986	44.128	40.081	40.754	39.859	43.74	40.274
Bra029126	AT1G70390.1	0	F-box and associated interaction domains-containing protein	1.199	3.2765	4.077	2.0315	1.6515	1.065	1.0185	1.43	0.968	3.584	2.969	3.752	4.402	2.031	2.032	1.778	1.525	1.329	0.801	1.084	0.953
Bra002285	AT5G20240.1	PI	K-box region and MADS-box transcription factor family protein	0.5175	0.8135	1.161	0.2875	1.097	0.7215	0.8335	0.426	0.609	1.138	0.489	1.531	0.791	0.312	0.263	0.08	2.114	0.687	0.756	1.18	0.487
Bra012926	AT5G61750.1	0	RmlC-like cupins superfamily protein	0.2175	0.645	0.845	0.2875	0.472	0.513	0.1615	0.196	0.239	0.676	0.614	0.625	1.065	0.302	0.273	0.38	0.564	0.475	0.551	0.223	0.1
Bra023612	AT5G17330.1	GAD,GAD1	glutamate decarboxylase	0.0165	0.017	0.0055	0.0045	0	0.0045	0	0.033	0	0.023	0.011	0.011	0	0	0.009	0	0	0.009	0	0	0
Bra019578	AT3G49100.1	0	Signal recognition particle, SRP9/SRP14 subunit	26.3995	14.0275	18.69	15.154	15.1935	20.0485	22.6115	26.976	25.823	11.743	16.312	17.896	19.484	14.84	15.468	15.789	14.598	20.919	19.178	21.014	24.209
Bra000055	AT2G38330.1	0	MATE efflux family protein	44.7985	36.112	31.7775	46.987	41.8375	42.1135	45.195	43.956	45.641	36.199	36.025	34.811	28.744	45.567	48.407	42.235	41.44	40.464	43.763	42.283	48.107
Bra038172	AT1G56260.1	0	0	1.297	1.358	3.1595	1.9755	2.68	2.3535	1.45	1.582	1.012	1.567	1.149	3.763	2.556	2.116	1.835	2.583	2.777	2.483	2.224	1.648	1.252
Bra024109	AT4G30080.1	ARF16	auxin response factor 16	4.5045	8.8465	6.7695	7.3535	6.3635	6.718	5.418	4.234	4.775	9.23	8.463	6.307	7.232	7.5	7.207	5.183	7.544	7.316	6.12	6.016	4.82
Bra035034	AT1G78400.1	0	Pectin lyase-like superfamily protein	0	0	0	0	0	0	0	0	0	0	0	0	0	0	0	0	0	0	0	0	0
Bra002730	AT4G25845.1	0	0	0	0	0	0	0	0	0	0	0	0	0	0	0	0	0	0	0	0	0	0	0
Bra009952	AT5G27540.1	emb2473,MIRO1	MIRO-related GTP-ase 1	22.933	18.276	19.6735	16.4885	17.8355	15.9275	20.5265	22.48	23.386	17.953	18.599	20.279	19.068	16.578	16.399	18.097	17.574	16.226	15.629	18.506	22.547
Bra005436	AT2G34340.1	0	Protein of unknown function, DUF584	17.8835	12.372	1.763	26.489	5.505	32.692	17.9215	17.624	18.143	14.245	10.499	2.167	1.359	28.168	24.81	3.052	7.958	33.042	32.342	17.517	18.326
Bra018666	AT1G07990.1	0	SIT4 phosphatase-associated family protein	13.6245	10.4515	10.266	10.8505	10.182	10.3615	13.034	13.859	13.39	10.278	10.625	9.994	10.538	10.825	10.876	9.579	10.785	10.547	10.176	12.086	13.982
Bra002066	0	0	0	0	0	0	0	0	0	0	0	0	0	0	0	0	0	0	0	0	0	0	0	0
Bra031660	AT4G11000.1	0	Ankyrin repeat family protein	0	0	0	0	0	0	0	0	0	0	0	0	0	0	0	0	0	0	0	0	0
Bra007259	AT3G56630.1	CYP94D2	cytochrome P450, family 94, subfamily D, polypeptide 2	1.852	1.229	1.669	1.5555	2.3515	1.214	1.6495	1.779	1.925	1.082	1.376	1.908	1.43	1.37	1.741	3.087	1.616	0.916	1.512	1.371	1.928
Bra008789	AT5G13990.1	ATEXO70C2,EXO70C2	exocyst subunit exo70 family protein C2	2.391	2.1165	1.0385	1.0225	1.537	4.019	3.277	2.324	2.458	2.333	1.9	1.326	0.751	1.048	0.997	1.159	1.915	4.631	3.407	3.54	3.014
Bra031282	AT3G21430.2	ALY3,ATALY3	DNA binding	10.764	12.1625	10.743	10.054	8.471	9.193	11.085	10.64	10.888	12.859	11.466	11.029	10.457	10.013	10.095	8.155	8.787	9.509	8.877	10.215	11.955
Bra019212	AT4G24690.1	0	ubiquitin-associated (UBA)/TS-N domain-containing protein / octicosapeptide/Phox/Bemp1 (PB1) domain-containing protein	24.589	41.9425	39.813	35.9165	29.425	24.9455	24.7965	24.313	24.865	47.018	36.867	42.423	37.203	35.356	36.477	27.623	31.227	26.844	23.047	23.778	25.815
Bra002769	AT5G57030.1	LUT2	Lycopene beta/epsilon cyclase protein	29.1385	39.408	28.112	47.9835	34.9645	35.072	32.7765	29.398	28.879	43.029	35.787	30.725	25.499	47.362	48.605	32.178	37.751	33.79	36.354	32.547	33.006
Bra011827	AT4G39860.1	0	0	12.1045	22.556	21.857	31.3755	23.9275	21.749	15.4375	12.298	11.911	20.951	24.161	17.81	25.904	32.22	30.531	24.014	23.841	22.266	21.232	19.452	11.423
Bra011689	AT4G36530.2	0	alpha/beta-Hydrolases superfamily protein	139.791	177.665	112.99	170.687	117.389	123.647	134.906	141.929	137.652	182.505	172.825	123.904	102.076	167.476	173.898	118.648	116.13	120.459	126.834	136.714	133.098
Bra013414	AT4G19650.1	0	Mitochondrial transcription termination factor family protein	5.125	5.509	5.7975	6.1795	5.326	5.1165	5.021	4.681	5.569	5.342	5.676	6.199	5.396	6.074	6.285	5.67	4.982	4.869	5.364	5.123	4.919
Bra033862	AT1G32050.1	0	SCAMP family protein	59.252	41.5165	53.2245	42.8385	51.538	50.2695	54.3845	59.408	59.096	39.636	43.397	51.953	54.496	41.382	44.295	55.866	47.21	50.113	50.426	53.338	55.431
Bra021785	AT3G23960.1	0	F-box and associated interaction domains-containing protein	5.779	5.7955	4.551	5.671	5.31	5.36	6.65	5.369	6.189	6.21	5.381	4.69	4.412	5.913	5.429	5.033	5.587	5.036	5.684	6.42	6.88
Bra020966	AT4G19210.1	ATRLI2,RLI2	RNAse l inhibitor protein 2	39.2155	22.7375	29.2755	31.473	37.367	37.9825	39.852	38.707	39.724	22.36	23.115	29.949	28.602	31.578	31.368	38.193	36.541	38.597	37.368	38.776	40.928
Bra015823	AT1G75717.1	0	0	0	0	0	0	0	0	0	0	0	0	0	0	0	0	0	0	0	0	0	0	0
Bra024168	AT4G29030.1	0	Putative membrane lipoprotein	6.216	5.688	7.886	10.0405	8.3465	6.114	4.937	6.711	5.721	1.172	10.204	2.749	13.023	10.334	9.747	2.335	14.358	7.14	5.088	8.312	1.562
Bra007936	AT1G70690.1	HWI1,PDLP5	Receptor-like protein kinase-related family protein	1.879	3.206	2.5245	3.045	3.6735	2.592	2.397	1.735	2.023	2.874	3.538	2.189	2.86	3.004	3.086	4.131	3.216	2.773	2.411	2.966	1.828
Bra007182	AT3G55646.1	0	0	0.169	0.26	0.0625	0.1935	0.1285	0.124	0.161	0.175	0.163	0.338	0.182	0.054	0.071	0.208	0.179	0.133	0.124	0.088	0.16	0.244	0.078
Bra035144	AT1G80900.1	ATMGT1,MGT1,MRS2-10	magnesium transporter 1	2.2495	1.4035	0.83	1.909	1.7385	2.154	1.984	2.324	2.175	1.51	1.297	0.97	0.69	1.974	1.844	1.645	1.832	2.227	2.081	1.796	2.172
Bra001558	AT3G14595.1	0	Ribosomal protein L18ae family	0	0	0	0	0	0	0	0	0	0	0	0	0	0	0	0	0	0	0	0	0
Bra019299	AT4G23500.1	0	Pectin lyase-like superfamily protein	38.5695	32.6785	24.213	25.5805	33.0415	28.9975	29.053	39.482	37.657	28.524	36.833	20.818	27.608	25.372	25.789	35.221	30.862	30.198	27.797	30.208	27.898
Bra031332	AT3G22200.1	GABA-T,HER1,POP2	Pyridoxal phosphate (PLP)-dependent transferases superfamily protein	27.0135	22.664	59.72	49.951	24.7765	17.4085	15.7615	27.019	27.008	24.591	20.737	65.278	54.162	50.262	49.64	24.634	24.919	17.828	16.989	11.225	20.298
Bra018486	AT4G12580.2	0	0	24.6145	19.7945	19.127	32.419	26.759	32.561	27.722	26.234	22.995	19.125	20.464	18.273	19.981	31.993	32.845	21.785	31.733	30.832	34.29	31.069	24.375
Bra008725	AT2G42460.1	0	TRAF-like family protein	0.104	0.3505	0.1885	0.132	0.0545	0.159	0.07	0.164	0.044	0.417	0.284	0.194	0.183	0.085	0.179	0.018	0.091	0.158	0.16	0.074	0.066
Bra040659	0	0	0	0.011	0.023	0	0	0	0.009	0	0	0.022	0.023	0.023	0	0	0	0	0	0	0	0.018	0	0
Bra012267	AT1G21090.1	0	Cupredoxin superfamily protein	6.739	7.023	7.773	12.8355	12.0115	7.8945	8.1715	7.213	6.265	5.105	8.941	6.113	9.433	12.988	12.683	12.144	11.879	7.73	8.059	9.396	6.947
Bra005999	AT2G37220.1	0	RNA-binding (RRM/RBD/RNP motifs) family protein	40.9575	29.3695	27.2485	27.0755	31.5545	29.967	41.9715	40.005	41.91	29.482	29.257	28.785	25.712	25.041	29.11	33.258	29.851	27.61	32.324	39.669	44.274
Bra003952	AT2G17390.1	AKR2B	ankyrin repeat-containing 2B	0	0	0.0515	0	0	0.013	0	0	0	0	0	0.032	0.071	0	0	0	0	0.026	0	0	0
Bra016601	AT1G17430.1	0	alpha/beta-Hydrolases superfamily protein	8.438	8.036	5.908	5.7645	7.0615	5.6775	6.688	8.468	8.408	7.506	8.566	5.315	6.501	5.705	5.824	7.35	6.773	6.409	4.946	7.249	6.127
Bra019800	AT1G12930.1	0	ARM repeat superfamily protein	13.814	9.481	6.93	9.639	10.4035	11.8195	15.2755	13.15	14.478	9.839	9.123	7.46	6.4	9.578	9.7	10.437	10.37	13.303	10.336	16.103	14.448
Bra014375	AT1G53990.1	GLIP3	GDSL-motif lipase 3	28.118	24.17	10.9905	16.3375	16.025	23.1455	32.407	27.183	29.053	28.411	19.929	12.538	9.443	16.596	16.079	13.63	18.42	23.217	23.074	29.847	34.967
Bra012474	AT1G25490.1	ATB BETA BETA,EER1,RCN1,REGA	ARM repeat superfamily protein	38.268	37.3105	41.7915	33.7965	37.013	32.0215	35.3095	38.205	38.331	36.548	38.073	43.307	40.276	33.779	33.814	39.193	34.833	31.167	32.876	34.843	35.776
Bra012280	AT1G21450.1	SCL1	SCARECROW-like 1	6.918	4.1335	6.994	6.604	5.2695	5.2165	5.253	6.613	7.223	3.967	4.3	7.061	6.927	6.829	6.379	5.051	5.488	5.274	5.159	3.88	6.626
Bra037103	AT3G13230.1	0	RNA-binding KH domain-containing protein	0	0.0115	0.0365	0	0	0	0.011	0	0	0	0.023	0.022	0.051	0	0	0	0	0	0	0	0.022
Bra013129	AT2G14095.1	0	0	2.98	6.0565	5.309	3.3835	3.2625	4.252	4.3565	3.099	2.861	5.083	7.03	4.269	6.349	3.098	3.669	3.193	3.332	4.314	4.19	5.145	3.568
Bra033106	AT3G29635.1	0	HXXXD-type acyl-transferase family protein	0	0	0	0	0	0	0	0	0	0	0	0	0	0	0	0	0	0	0	0	0
Bra027465	AT5G42900.1	COR27	cold regulated gene 27	0.316	0.186	8.9255	70.073	15.691	4.1795	0.2765	0.338	0.294	0.27	0.102	9.25	8.601	70.41	69.736	15.275	16.107	4.543	3.816	0.298	0.255
Bra015042	AT3G24460.1	0	Serinc-domain containing serine and sphingolipid biosynthesis protein	19.181	27.95	8.344	3.6955	3.074	8.431	19.653	19.468	18.894	32.672	23.228	8.29	8.398	3.788	3.603	2.733	3.415	8.883	7.979	20.77	18.536
Bra023512	AT5G15220.1	0	Ribosomal protein L27 family protein	32.2705	7.6675	9.4875	9.235	28.84	17.669	31.2475	32.312	32.229	4.801	10.534	8.366	10.609	9.654	8.816	32.347	25.333	16.587	18.751	22.587	39.908
Bra013751	AT4G24015.1	0	RING/U-box superfamily protein	2.0915	3.784	20.5125	2.6915	6.208	2.59	1.9265	1.888	2.295	3.325	4.243	20.699	20.326	2.909	2.474	5.776	6.64	2.351	2.829	1.903	1.95
Bra029182	AT5G51160.1	0	Ankyrin repeat family protein	0.0165	0.011	0.0055	0.019	0.0175	0.009	0.0055	0.011	0.022	0.011	0.011	0.011	0	0.019	0.019	0.027	0.008	0.018	0	0	0.011
Bra010272	AT4G30810.1	scpl29	serine carboxypeptidase-like 29	36.8735	44.6095	16.7085	35.1525	25.695	51.9965	51.8355	36.732	37.015	52.033	37.186	18.284	15.133	34.534	35.771	19.707	31.683	52.482	51.511	51.797	51.874
Bra008173	AT1G74960.1	ATKAS2,FAB1,KAS2	fatty acid biosynthesis 1	0.011	0.0225	0.005	0.0045	0	0	0	0.022	0	0.034	0.011	0	0.01	0	0.009	0	0	0	0	0	0
Bra021485	AT3G01175.1	0	Protein of unknown function (DUF1666)	2.533	0.5035	0.6735	0.674	0.709	0.5525	1.635	2.499	2.567	0.563	0.444	0.809	0.538	0.595	0.753	0.805	0.613	0.616	0.489	0.733	2.537
Bra014453	AT3G61130.1	GAUT1,LGT1	galacturonosyltransferase 1	14.0815	14.8665	14.314	15.3185	16.7695	14.501	15.326	14.023	14.14	13.569	16.164	13.81	14.818	15.047	15.59	17.664	15.875	14.219	14.783	16.337	14.315
Bra040706	AT3G02050.1	ATKT4,ATKUP3,KUP3	K+ uptake transporter 3	19.043	24.282	19.549	23.9445	19.545	21.418	19.8195	18.268	19.818	25.154	23.41	21.044	18.054	23.69	24.199	19.344	19.746	21.826	21.01	19.452	20.187
Bra006232	AT5G14020.1	0	Endosomal targeting BRO1-like domain-containing protein	0	0	0.0055	0.0045	0.0085	0	0	0	0	0	0	0.011	0	0	0.009	0	0.017	0	0	0	0
Bra030690	AT4G05460.1	0	RNI-like superfamily protein	0.071	0.113	0.109	0.019	0.097	0.0975	0.1245	0.098	0.044	0.124	0.102	0.086	0.132	0	0.038	0.053	0.141	0.035	0.16	0.138	0.111
Bra010342	AT4G29040.1	RPT2a	regulatory particle AAA-ATPase 2A	20.4	32.341	48.089	35.6395	34.0575	26.992	22.6245	20.079	20.721	32.717	31.965	47.554	48.624	35.498	35.781	35.876	32.239	27.557	26.427	24.054	21.195
Bra011706	AT4G36780.1	BEH2	BES1/BZR1 homolog 2	107.981	33.4385	15.1685	39.2835	28.3735	49.7125	124.213	105.917	110.045	39.952	26.925	16.107	14.23	39.418	39.149	20.123	36.624	53.714	45.711	88.67	159.756
Bra015947	AT2G42470.1	0	TRAF-like family protein	0	0	0	0	0	0	0	0	0	0	0	0	0	0	0	0	0	0	0	0	0
Bra002695	AT5G57790.1	0	0	0.5885	0.102	0.133	0.1225	0.1145	0.198	0.29	0.644	0.533	0.113	0.091	0.043	0.223	0.123	0.122	0.08	0.149	0.352	0.044	0.181	0.399
Bra024862	AT2G01690.1	0	ARM repeat superfamily protein	5.948	7.482	6.2295	6.3215	4.8635	5.1045	5.4795	5.696	6.2	7.889	7.075	6.576	5.883	6.584	6.059	4.007	5.72	5.423	4.786	5.187	5.772
Bra006947	AT5G24240.1	0	Phosphatidylinositol 3- and 4-kinase ;Ubiquitin family protein	4.385	7.113	8.6555	6.7735	5.4825	5.3655	4.9835	4.31	4.46	7.788	6.438	8.862	8.449	6.773	6.774	4.599	6.366	5.714	5.017	5.325	4.642
Bra004861	AT5G51160.1	0	Ankyrin repeat family protein	0.0655	0.0115	0	0.066	0.0425	0.018	0.022	0.044	0.087	0.023	0	0	0	0.038	0.094	0.035	0.05	0.018	0.018	0	0.044
Bra035213	AT4G11570.1	0	Haloacid dehalogenase-like hydrolase (HAD) superfamily protein	60.886	164.518	79.944	70.8785	39.3855	45.4555	59.1615	60.892	60.88	169.635	159.402	88.068	71.82	71.071	70.686	33.824	44.947	44.461	46.45	54.837	63.486
Bra023576	AT5G16600.1	AtMYB43,MYB43	myb domain protein 43	4.3465	5.005	1.8895	3.705	2.931	3.893	4.69	3.776	4.917	4.857	5.153	1.649	2.13	3.778	3.632	2.654	3.208	3.997	3.789	5.857	3.523
Bra037228	AT2G18245.1	0	alpha/beta-Hydrolases superfamily protein	21.0755	20.5015	17.154	23.1875	23.1085	22.5445	22.503	20.832	21.319	21.233	19.77	17.745	16.563	23.653	22.722	23.13	23.087	21.544	23.545	23.257	21.749
Bra026597	AT5G18020.1	0	SAUR-like auxin-responsive protein family	1.913	0.5495	0.157	0.278	0.963	0.633	1.7075	2.292	1.534	0.462	0.637	0.162	0.152	0.283	0.273	1.371	0.555	0.652	0.614	1.509	1.906
Bra016184	AT1G70820.1	0	phosphoglucomutase, putative / glucose phosphomutase, putative	33.6055	176.63	205.635	142.91	66.7505	48.149	36.86	33.894	33.317	172.881	180.378	227.971	183.298	142.038	143.782	68.709	64.792	47.287	49.011	37.49	36.23
Bra009996	AT5G28470.1	0	Major facilitator superfamily protein	0	0	0	0	0	0	0	0	0	0	0	0	0	0	0	0	0	0	0	0	0
Bra020172	AT4G33990.1	EMB2758	Tetratricopeptide repeat (TPR)-like superfamily protein	6.325	3.856	4.264	3.5635	4.619	4.0055	5.3225	6.7	5.95	3.651	4.061	4.42	4.108	3.514	3.613	4.936	4.302	3.724	4.287	5.028	5.617
Bra021562	AT3G14550.1	GGPS3	geranylgeranyl pyrophosphate synthase 3	0	0	0	0	0	0	0	0	0	0	0	0	0	0	0	0	0	0	0	0	0
Bra002799	AT5G56680.1	EMB2755,SYNC1,SYNC1 ARATH	Class II aminoacyl-tRNA and biotin synthetases superfamily protein	46.7835	51.539	83.9495	57.0115	71.6045	54.8735	48.0855	47.611	45.956	49.159	53.919	82.031	85.868	57.374	56.649	81.136	62.073	53.397	56.35	51.255	44.916
Bra037528	AT5G47820.1	FRA1	P-loop containing nucleoside triphosphate hydrolases superfamily protein	16.8485	17.684	16.389	18.7075	18.108	16.676	16.6185	16.62	17.077	16.86	18.508	16.915	15.863	18.334	19.081	18.99	17.226	15.944	17.408	18.091	15.146
Bra015139	AT2G04220.1	0	Plant protein of unknown function (DUF868)	22.9235	10.9055	6.817	9.135	11.096	10.655	18.092	23.44	22.407	10.436	11.375	6.727	6.907	9.191	9.079	8.987	13.205	10.609	10.701	15.476	20.708
Bra017555	0	0	0	0	0	0	0	0	0	0	0	0	0	0	0	0	0	0	0	0	0	0	0	0
Bra015310	AT1G04370.1	ATERF14,ERF14	Ethylene-responsive element binding factor 14	0	0.0565	0	0	0	0	0	0	0	0.113	0	0	0	0	0	0	0	0	0	0	0
Bra012030	AT2G20970.2	0	0	0.011	0.028	0.0365	0.014	0.0125	0.0485	0	0.022	0	0.045	0.011	0.032	0.041	0.019	0.009	0	0.025	0.053	0.044	0	0
Bra000067	AT2G38500.1	0	2-oxoglutarate (2OG) and Fe(II)-dependent oxygenase superfamily protein	0.1855	0.1245	0.1245	0.1605	0.086	0.27	0.19	0.164	0.207	0.124	0.125	0.097	0.152	0.142	0.179	0.097	0.075	0.335	0.205	0.181	0.199
Bra010956	AT1G24267.1	0	Protein of unknown function (DUF1664)	30.048	25.146	27.377	21.749	20.451	23.4045	29.0405	29.999	30.097	24.208	26.084	27.825	26.929	21.924	21.574	20.335	20.567	22.988	23.821	26.637	31.444
Bra013934	AT4G25940.1	0	ENTH/ANTH/VHS superfamily protein	3.65	2.5145	11.9055	5.071	7.4195	2.974	3.2845	3.656	3.644	2.288	2.741	13.293	10.518	4.817	5.325	6.616	8.223	2.817	3.131	2.392	4.177
Bra021614	AT5G67360.1	ARA12	Subtilase family protein	3.9605	11.491	11.7015	20.1655	15.036	23.8865	7.7335	3.907	4.014	12.938	10.044	13.26	10.143	20.573	19.758	13.02	17.052	22.609	25.164	9.96	5.507
Bra036532	AT5G25090.1	AtENODL13,ENODL13	early nodulin-like protein 13	4.9475	5.7445	4.194	15.9815	10.167	6.6485	6.6305	5.609	4.286	3.651	7.838	3.094	5.294	17.069	14.894	11.729	8.605	6.225	7.072	8.907	4.354
Bra030629	AT1G05860.1	0	0	11.2865	8.689	8.1405	6.151	6.303	6.039	9.6655	10.869	11.704	8.869	8.509	8.258	8.023	5.885	6.417	6.024	6.582	6.181	5.897	7.398	11.933
Bra002475	AT5G60520.1	0	Late embryogenesis abundant (LEA) protein-related	0	0	0	0	0	0	0	0	0	0	0	0	0	0	0	0	0	0	0	0	0
Bra040418	AT3G04945.1	LCR18	low-molecular-weight cysteine-rich 18	0	0	0	0	0	0	0	0	0	0	0	0	0	0	0	0	0	0	0	0	0
Bra024628	AT1G23980.1	0	RING/U-box superfamily protein	6.5365	5.5925	5.213	5.981	6.933	7.566	6.5675	6.46	6.613	4.621	6.564	4.959	5.467	5.592	6.37	6.811	7.055	7.536	7.596	6.93	6.205
Bra017392	AT2G03270.1	0	DNA-binding protein, putative	13.264	8.5255	9.491	9.3045	8.976	10.366	11.738	13.062	13.466	8.599	8.452	9.336	9.646	9.276	9.333	8.129	9.823	10.583	10.149	10.746	12.73
Bra008588	AT5G16850.1	ATTERT,TERT	telomerase reverse transcriptase	0.245	0.471	1.077	0.7545	0.716	0.5445	0.322	0.207	0.283	0.282	0.66	0.906	1.248	0.756	0.753	0.761	0.671	0.502	0.587	0.489	0.155
Bra004379	AT1G69410.1	ATELF5A-3,ELF5A-3	eukaryotic elongation factor 5A-3	20.132	37.4285	16.2985	19.0275	23.7775	31.3555	26.286	19.075	21.189	39.298	35.559	16.43	16.167	18.438	19.617	20.158	27.397	31.721	30.99	31.92	20.652
Bra026742	AT1G15860.1	0	Domain of unknown function (DUF298)	26.6275	33.7175	31.034	22.8285	21.9995	27.2295	29.5045	26.638	26.617	33.832	33.603	31.954	30.114	23.114	22.543	21.6	22.399	27.187	27.272	28.008	31.001
Bra012704	AT2G03020.1	0	Heat shock protein HSP20/alpha crystallin family	0	0	0	0	0	0	0	0	0	0	0	0	0	0	0	0	0	0	0	0	0
Bra012978	AT5G61210.1	ATSNAP33,ATSNAP33B,SNAP33,SNP33	soluble N-ethylmaleimide-sensitive factor adaptor protein 33	36.0795	32.9405	31.6745	27.674	25.9235	26.1965	33.029	36.492	35.667	35.737	30.144	33.205	30.144	27.847	27.501	24.085	27.762	25.779	26.614	28.986	37.072
Bra015839	AT1G75500.1	WAT1	Walls Are Thin 1	27.1095	74.0315	103.419	74.6015	75.4795	60.919	37.2895	25.721	28.498	71.496	76.567	89.438	117.401	74.405	74.798	84.02	66.939	60.872	60.966	50.149	24.43
Bra006110	AT5G11700.2	0	0	7.169	8.9095	6.5935	7.4	6.39	7.3275	7.2395	7.137	7.201	9.174	8.645	6.878	6.309	7.245	7.555	5.891	6.889	7.299	7.356	7.1	7.379
Bra000128	AT2G39300.1	0	0	0.267	0.289	0.5985	1.122	1.226	0.4735	0.3135	0.251	0.283	0.214	0.364	0.528	0.669	1.294	0.95	1.557	0.895	0.431	0.516	0.383	0.244
Bra014564	AT3G58590.1	0	Pentatricopeptide repeat (PPR) superfamily protein	0.73	0.7695	2.4755	1.504	1.862	1.3895	1.0675	0.677	0.783	0.879	0.66	2.598	2.353	1.54	1.468	2.141	1.583	1.329	1.45	1.382	0.753
Bra018829	AT1G50060.1	0	CAP (Cysteine-rich secretory proteins, Antigen 5, and Pathogenesis-related 1 protein) superfamily protein	0	0	0	0	0	0	0	0	0	0	0	0	0	0	0	0	0	0	0	0	0
Bra008653	AT5G16060.1	0	Cytochrome c oxidase biogenesis protein Cmc1-like	21.799	22.9635	31.3715	28.37	33.709	27.2895	25.8265	20.919	22.679	18.99	26.937	32.386	30.357	30.123	26.617	35.61	31.808	27.689	26.89	29.018	22.635
Bra020205	AT4G05460.1	0	RNI-like superfamily protein	0	0	0	0	0	0.009	0	0	0	0	0	0	0	0	0	0	0	0.009	0.009	0	0
Bra011648	AT4G35900.1	atbzip14,FD,FD-1	Basic-leucine zipper (bZIP) transcription factor family protein	9.685	6.7405	2.7235	9.0385	8.9115	14.186	14.1575	9.319	10.051	7.145	6.336	1.887	3.56	8.01	10.067	6.74	11.083	13.259	15.113	12.649	15.666
Bra033307	AT1G52950.1	0	Nucleic acid-binding, OB-fold-like protein	0	0.0055	0	0	0	0	0	0	0	0	0.011	0	0	0	0	0	0	0	0	0	0
Bra036993	AT4G33625.2	0	0	0	0	0.0325	0.0425	0.025	0.0265	0	0	0	0	0	0.065	0	0	0.085	0	0.05	0.026	0.027	0	0
Bra017682	0	0	0	0.463	0.3005	0.0525	0.0945	0.358	0.7335	0.417	0.502	0.424	0.237	0.364	0.054	0.051	0.142	0.047	0.31	0.406	0.933	0.534	0.446	0.388
Bra000493	AT2G28470.1	BGAL8	beta-galactosidase 8	8.9495	28.152	33.5265	14.759	14.641	13.721	10.4645	8.675	9.224	28.389	27.915	34.089	32.964	15.151	14.367	14.311	14.971	12.819	14.623	12.83	8.099
Bra037465	AT5G48720.2	XRI,XRI1	x-ray induced transcript 1	10.383	4.3925	13.601	14.3215	14.156	13.2875	9.855	10.683	10.083	3.313	5.472	13.185	14.017	14.925	13.718	13.374	14.938	14.113	12.462	9.173	10.537
Bra034497	AT1G62340.1	ALE,ALE1	PA-domain containing subtilase family protein	0.229	0.447	0.3435	0.269	0.286	0.341	0.2705	0.175	0.283	0.53	0.364	0.302	0.385	0.312	0.226	0.274	0.298	0.264	0.418	0.319	0.222
Bra031918	AT5G64430.1	0	Octicosapeptide/Phox/Bem1p family protein	0.207	1.8295	0.851	1.556	0.533	0.8625	0.247	0.251	0.163	2.806	0.853	0.83	0.872	1.795	1.317	0.469	0.597	0.951	0.774	0.372	0.122
Bra012938	AT5G61600.1	ERF104	ethylene response factor 104	14.8345	1.654	2.3505	2.0975	4.6715	3.1385	10.072	15.507	14.162	1.465	1.843	2.652	2.049	2.163	2.032	5.298	4.045	2.861	3.416	6.771	13.373
Bra018536	AT1G03050.1	0	ENTH/ANTH/VHS superfamily protein	0	0	0	0	0	0	0	0	0	0	0	0	0	0	0	0	0	0	0	0	0
Bra031462	AT1G60995.1	0	0	17.1865	19.0175	19.692	14.7955	14.4125	15.467	15.904	16.784	17.589	18.629	19.406	21.249	18.135	14.622	14.969	14.409	14.416	15.848	15.086	14.934	16.874
Bra040803	AT1G76900.1	AtTLP1,TLP1	tubby like protein 1	20.678	20.098	16.7985	17.845	19.981	18.9385	20.633	20.428	20.928	19.982	20.214	17.044	16.553	17.494	18.196	19.097	20.865	18.735	19.142	20.27	20.996
Bra034417	AT1G29720.1	0	Leucine-rich repeat transmembrane protein kinase	0.4195	2.626	4.8335	2.706	1.203	0.934	0.3895	0.382	0.457	2.784	2.468	4.819	4.848	2.928	2.484	1.353	1.053	0.916	0.952	0.159	0.62
Bra000280	AT2G42910.1	0	Phosphoribosyltransferase family protein	14.289	12.2125	20.4875	27.7345	35.2215	31.214	16.844	14.481	14.097	13.152	11.273	19.341	21.634	27.78	27.689	35.867	34.576	28.983	33.445	19.972	13.716
Bra017306	AT2G41470.1	0	0	0.4575	0.572	0.5825	0.7305	0.8875	0.858	0.694	0.469	0.446	0.541	0.603	0.496	0.669	0.699	0.762	0.946	0.829	0.96	0.756	0.978	0.41
Bra031380	AT5G27690.1	0	Heavy metal transport/detoxification superfamily protein	1.199	1.1895	0.479	0.858	1.044	1.4985	1.6075	1.31	1.088	1.014	1.365	0.593	0.365	1.039	0.677	1.176	0.912	1.752	1.245	2.041	1.174
Bra005795	AT3G10270.1	GYRB1	DNA GYRASE B1	5.1375	1.5735	0.947	1.853	7.4475	2.693	7.5235	5.293	4.982	1.657	1.49	1.143	0.751	2.003	1.703	11.985	2.91	3.803	1.583	8.61	6.437
Bra017335	AT3G26100.2	0	Regulator of chromosome condensation (RCC1) family protein	3.9005	1.4645	0.55	1.6115	1.3255	0.978	4.5055	4.059	3.742	1.837	1.092	0.593	0.507	1.426	1.797	0.637	2.014	0.942	1.014	3.327	5.684
Bra003420	AT3G60550.1	CYCP3;2	cyclin p3;2	0.0435	0.2605	0.0835	0.0515	0.125	0.0485	0.092	0	0.087	0.248	0.273	0.086	0.081	0.028	0.075	0.142	0.108	0.07	0.027	0.106	0.078
Bra033657	AT5G43060.1	0	Granulin repeat cysteine protease family protein	375.365	124.836	94.02	180.724	166.185	132.077	202.714	380.924	369.805	99.029	150.643	86.786	101.254	180.738	180.71	172.073	160.298	134.572	129.582	140.052	265.377
Bra006321	AT5G15790.1	0	RING/U-box superfamily protein	0.501	0.809	0.4005	0.467	0.4265	0.641	0.5395	0.589	0.413	0.924	0.694	0.334	0.467	0.605	0.329	0.389	0.464	0.713	0.569	0.702	0.377
Bra031824	AT5G66815.1	0	0	0	0	0	0	0	0	0	0	0	0	0	0	0	0	0	0	0	0	0	0	0
Bra023554	AT5G16160.1	0	0	8.7045	6.6295	6.26	5.407	6.086	7.4465	9.2095	8.49	8.919	6.525	6.734	6.587	5.933	5.583	5.231	5.864	6.308	7.492	7.401	8.769	9.65
Bra002119	AT5G17990.1	pat1,TRP1	tryptophan biosynthesis 1	4.985	16.1465	9.855	12.392	9.2295	9.072	7.1815	5.053	4.917	20.77	11.523	10.845	8.865	12.28	12.504	9.747	8.712	8.751	9.393	8.28	6.083
Bra038345	AT1G68850.1	0	Peroxidase superfamily protein	0.0165	0	0.0365	0	0.0175	0.0615	0.0055	0	0.033	0	0	0.022	0.051	0	0	0.018	0.017	0.123	0	0	0.011
Bra027921	AT4G04220.1	AtRLP46,RLP46	receptor like protein 46	0.1635	0.0225	0.016	0.009	0.0265	0.0355	0.1155	0.218	0.109	0.034	0.011	0.032	0	0.009	0.009	0.053	0	0.009	0.062	0.043	0.188
Bra012904	AT3G50170.1	0	Plant protein of unknown function (DUF247)	0	0	0.005	0	0.0045	0	0	0	0	0	0	0	0.01	0	0	0.009	0	0	0	0	0
Bra030836	AT1G55760.1	0	BTB/POZ domain-containing protein	5.9865	8.8965	10.158	14.5175	9.9475	11.3245	8.5555	5.991	5.982	9.478	8.315	9.433	10.883	14.235	14.8	8.323	11.572	11.806	10.843	11.682	5.429
Bra004685	AT2G42350.1	0	RING/U-box superfamily protein	0	0	0	0	0	0	0	0	0	0	0	0	0	0	0	0	0	0	0	0	0
Bra015505	AT1G06515.1	0	Protein of unknown function (DUF3317)	10.8555	29.9165	58.262	26.545	17.791	14.6905	10.0795	10.116	11.595	24.456	35.377	56.977	59.547	25.721	27.369	17.867	17.715	15.478	13.903	11.118	9.041
Bra027359	AT3G14210.1	ESM1	epithiospecifier modifier 1	28.462	29.682	30.908	14.739	16.9285	16.796	31.167	27.98	28.944	21.052	38.312	32.666	29.15	14.537	14.941	14.152	19.705	15.962	17.63	30.336	31.998
Bra015678	AT1G77300.1	ASHH2,CCR1,EFS,SDG8	histone methyltransferases(H3-K4 specific);histone methyltransferases(H3-K36 specific)	21.3045	11.6505	12.7355	10.1205	10.8315	11.8395	16.13	20.985	21.624	11.653	11.648	13.411	12.06	10.23	10.011	10.588	11.075	11.991	11.688	13.159	19.101
Bra026427	AT4G26510.1	UKL4	uridine kinase-like 4	4.941	22.868	48.501	16.1675	11.4715	9.812	6.304	5.194	4.688	23.509	22.227	55.306	41.696	16.115	16.22	10.658	12.285	10.204	9.42	6.824	5.784
Bra016560	AT3G10110.1	MEE67	Mitochondrial import inner membrane translocase subunit Tim17/Tim22/Tim23 family protein	0	0	0	0	0	0.018	0	0	0	0	0	0	0	0	0	0	0	0	0.036	0	0
Bra007815	0	0	0	0	0.0625	0.058	0.0375	0.025	0.035	0.0375	0	0	0.079	0.046	0.065	0.051	0.047	0.028	0	0.05	0.026	0.044	0.064	0.011
Bra001484	AT3G13040.1	0	myb-like HTH transcriptional regulator family protein	20.76	15.9925	6.9425	17.364	18.1315	32.503	23.3975	20.636	20.884	14.933	17.052	7.353	6.532	16.965	17.763	17.089	19.174	32.593	32.413	23.151	23.644
Bra021233	AT3G17220.1	ATPMEI2,PMEI2	pectin methylesterase inhibitor 2	1.618	1.8245	0.5545	0.4525	0.2305	0.8325	0.812	1.539	1.697	1.476	2.173	0.571	0.538	0.444	0.461	0.212	0.249	0.784	0.881	0.638	0.986
Bra032025	AT3G02970.1	EXL6	EXORDIUM like 6	0.0165	0.0115	0	0	0.0085	0.009	0.0055	0.033	0	0.023	0	0	0	0	0	0	0.017	0	0.018	0	0.011
Bra027198	AT3G15950.1	NAI2	DNA topoisomerase-related	0.033	0.051	0.0815	0.066	0.062	0.04	0.0425	0.033	0.033	0	0.102	0.011	0.152	0.057	0.075	0	0.124	0.044	0.036	0.074	0.011
Bra005859	AT5G05530.1	0	RING/U-box superfamily protein	0	0	0	0	0	0	0	0	0	0	0	0	0	0	0	0	0	0	0	0	0
Bra028463	AT3G48400.1	0	Cysteine/Histidine-rich C1 domain family protein	0	0	0	0	0	0	0.0055	0	0	0	0	0	0	0	0	0	0	0	0	0	0.011
Bra009150	AT5G05920.1	DHS,EDA22	deoxyhypusine synthase	21.632	16.6115	18.4595	16.536	21.687	19.897	22.727	21.803	21.461	16.274	16.949	18.683	18.236	16.729	16.343	21.025	22.349	20.074	19.72	23.14	22.314
Bra006295	AT5G15290.1	0	Uncharacterised protein family (UPF0497)	0	0	0	0	0	0	0	0	0	0	0	0	0	0	0	0	0	0	0	0	0
Bra039227	AT2G24090.1	0	Ribosomal protein L35	610.888	497	524.825	717.266	649.983	547.063	547.566	611.147	610.628	460.534	533.466	546.889	502.761	737.952	696.581	767.039	532.927	540.065	554.061	543.583	551.55
Bra002273	AT5G19910.1	MED31	SOH1 family protein	31.0975	11.926	9.828	12.7035	12.7305	14.5165	24.402	29.9	32.295	11.123	12.729	10.091	9.565	12.752	12.655	12.454	13.007	15.619	13.414	18.612	30.192
Bra019317	AT4G23190.1	AT-RLK3,CRK11	cysteine-rich RLK (RECEPTOR-like protein kinase) 11	0	0	0	0.0045	0	0	0	0	0	0	0	0	0	0.009	0	0	0	0	0	0	0
Bra023010	AT4G38220.2	0	Peptidase M20/M25/M40 family protein	0.011	0.0055	0.005	0.0095	0.0085	0.022	0.0165	0	0.022	0	0.011	0	0.01	0	0.019	0	0.017	0.044	0	0	0.033
Bra040007	0	0	0	0	0	0	0	0	0	0	0	0	0	0	0	0	0	0	0	0	0	0	0	0
Bra030155	AT1G29660.1	0	GDSL-like Lipase/Acylhydrolase superfamily protein	235.406	285.385	152.292	325.027	365.364	401.903	349.727	238.614	232.197	298.833	271.937	156.796	147.788	325.345	324.708	385.496	345.232	369.898	433.907	410.865	288.589
Bra030800	AT1G09790.1	COBL6	COBRA-like protein 6 precursor	0.8935	0.5035	0.2555	0.2445	0.553	0.514	0.8985	0.928	0.859	0.518	0.489	0.237	0.274	0.179	0.31	0.575	0.531	0.379	0.649	1.01	0.787
Bra023681	AT5G18520.1	0	Lung seven transmembrane receptor family protein	0	0	0	0	0.0375	0	0.0445	0	0	0	0	0	0	0	0	0	0.075	0	0	0	0.089
Bra012531	AT4G19860.1	0	alpha/beta-Hydrolases superfamily protein	19.529	14.4545	7.285	9.036	9.7075	11.282	18.44	19.392	19.666	14.189	14.72	7.805	6.765	9.087	8.985	9.119	10.296	12.255	10.309	14.488	22.392
Bra000529	AT2G26990.1	ATCSN2,COP12,CSN2,FUS12	proteasome family protein	21.4695	21.931	35.016	16.248	22.2645	18.7225	22.189	22.185	20.754	20.77	23.092	35.415	34.617	16.304	16.192	23.846	20.683	18.401	19.044	20.546	23.832
Bra000388	AT1G10270.1	GRP23	glutamine-rich protein 23	0	0	0	0	0	0	0	0	0	0	0	0	0	0	0	0	0	0	0	0	0
Bra027653	AT1G63650.1	ATMYC-2,EGL1,EGL3	basic helix-loop-helix (bHLH) DNA-binding superfamily protein	1.5635	2.5785	1.9395	2.0645	1.9725	2.0885	1.756	1.495	1.632	2.074	3.083	1.79	2.089	1.993	2.136	1.707	2.238	2.078	2.099	2.094	1.418
Bra026225	0	0	0	0	0.108	0.066	0	0	0	0	0	0	0.079	0.137	0	0.132	0	0	0	0	0	0	0	0
Bra026213	AT1G14500.1	0	Ankyrin repeat family protein	0.8715	0.7025	0.0845	0.137	0.322	0.3545	2.04	0.884	0.859	0.586	0.819	0.108	0.061	0.123	0.151	0.354	0.29	0.335	0.374	2.041	2.039
Bra006472	AT5G18670.1	BAM9,BMY3	beta-amylase 3	136.291	8.0135	1.42	2.2575	4.9895	19.688	91.3315	137.105	135.476	7.325	8.702	1.369	1.471	2.295	2.22	5.519	4.46	20.118	19.258	70.494	112.169
Bra029645	AT1G07670.1	ATECA4,ECA4	endomembrane-type CA-ATPase 4	8.209	8.851	10.9265	9.644	9.3665	10.0505	8.3515	8.304	8.114	8.317	9.385	10.554	11.299	9.691	9.597	9.473	9.26	10.459	9.642	9.003	7.7
Bra015498	AT1G06420.1	0	0	2.604	1.529	1.3275	2.7665	2.4665	1.979	3.101	2.826	2.382	1.454	1.604	1.154	1.501	2.55	2.983	2.388	2.545	1.814	2.144	3.199	3.003
Bra035454	AT1G58250.1	SAB	Golgi-body localisation protein domain ;RNA pol II promoter Fmp27 protein domain	5.7795	6.159	6.147	6.043	5.233	6.579	5.8745	5.816	5.743	6.266	6.052	6.533	5.761	6.168	5.918	5.351	5.115	6.691	6.467	6.176	5.573
Bra027630	AT1G63260.2	TET10	tetraspanin10	17.1875	7.905	5.706	4.662	7.7985	8.793	12.2805	17.504	16.871	6.3	9.51	5.337	6.075	4.591	4.733	7.324	8.273	8.478	9.108	10.534	14.027
Bra003408	AT3G60340.1	0	alpha/beta-Hydrolases superfamily protein	22.29	34.496	38.277	27.285	23.4325	21.0255	22.309	21.629	22.951	35.23	33.762	40.04	36.514	26.354	28.216	20.91	25.955	21.13	20.921	21.429	23.189
Bra029061	AT1G51370.1	0	F-box/RNI-like/FBD-like domains-containing protein	0	0	0	0	0	0	0	0	0	0	0	0	0	0	0	0	0	0	0	0	0
Bra005020	AT2G39720.1	RHC2A	RING-H2 finger C2A	10.552	7.4065	4.5125	5.736	5.1805	7.508	9.7565	10.76	10.344	8.261	6.552	4.258	4.767	5.686	5.786	4.865	5.496	7.598	7.418	9.375	10.138
Bra004142	AT1G34480.1	0	Cysteine/Histidine-rich C1 domain family protein	0.425	0.5045	0.4845	0.486	0.3515	0.4775	0.505	0.382	0.468	0.417	0.592	0.442	0.527	0.52	0.452	0.371	0.332	0.537	0.418	0.489	0.521
Bra028364	AT5G45100.1	0	SBP (S-ribonuclease binding protein) family protein	0.011	0.0285	0.062	0.019	0	0	0	0	0.022	0	0.057	0.043	0.081	0	0.038	0	0	0	0	0	0
Bra007472	AT3G59710.1	0	NAD(P)-binding Rossmann-fold superfamily protein	0	0	0	0	0	0	0	0	0	0	0	0	0	0	0	0	0	0	0	0	0
Bra019119	AT3G57990.1	0	0	0	0	0	0	0	0	0	0	0	0	0	0	0	0	0	0	0	0	0	0	0
Bra017343	AT3G25882.1	NIMIN-2	NIM1-interacting 2	0.0875	0.674	1.355	4.096	0.971	1.3315	0.4285	0.055	0.12	0.597	0.751	1.736	0.974	4.203	3.989	1.229	0.713	1.444	1.219	0.436	0.421
Bra005511	AT2G33290.1	ATSUVH2,SDG3,SUVH2	SU(VAR)3-9 homolog 2	0	0.011	0.01	0.0045	0	0	0	0	0	0.011	0.011	0	0.02	0.009	0	0	0	0	0	0	0
Bra022556	AT5G51640.1	TBL17,YLS7	Plant protein of unknown function (DUF828)	4.4395	4.976	4.8975	4.553	4.2925	4.88	4.9405	4.441	4.438	4.97	4.982	5.099	4.696	4.317	4.789	3.644	4.941	4.966	4.794	4.762	5.119
Bra016797	AT1G12030.1	0	Protein of unknown function (DUF506)	1.449	1.917	5.161	1.725	4.1615	1.2905	1.6515	1.571	1.327	2.31	1.524	4.571	5.751	1.634	1.816	6.209	2.114	1.62	0.961	1.796	1.507
Bra002455	AT5G60720.1	0	Protein of unknown function, DUF547	0.719	1.026	0.841	0.698	0.7745	0.805	0.6335	0.666	0.772	0.823	1.229	0.658	1.024	0.775	0.621	0.77	0.779	0.836	0.774	0.702	0.565
Bra022621	0	0	0	0.011	0.017	0.027	0.0235	0.0135	0	0	0.022	0	0.034	0	0.054	0	0	0.047	0.027	0	0	0	0	0
Bra023117	AT1G30680.1	0	toprim domain-containing protein	5.709	8.976	18.8395	13.0615	16.311	9.41	7.982	5.664	5.754	9.557	8.395	19.341	18.338	13.309	12.814	19.848	12.774	7.977	10.843	8.397	7.567
Bra018566	AT1G09330.1	0	0	45.8395	32.9835	34.152	29.944	33.1965	40.5025	41.07	45.374	46.305	32.66	33.307	34.671	33.633	31.389	28.499	31.435	34.958	43.299	37.706	38.542	43.598
Bra036099	AT5G03480.1	0	RNA-binding (RRM/RBD/RNP motifs) family protein	0.0325	0.0395	0.0315	0.0425	0.0435	0.0225	0.0165	0	0.065	0.079	0	0.043	0.02	0.066	0.019	0.062	0.025	0.018	0.027	0	0.033
Bra028214	AT5G38980.1	0	0	63.3095	172.44	323.704	314.071	161.507	90.6885	84.793	66.163	60.456	187.002	157.877	383.344	264.064	313.67	314.472	149.686	173.329	89.803	91.574	75.277	94.309
Bra007647	AT3G61980.1	0	serine protease inhibitor, Kazal-type family protein	23.646	23.3265	20.1345	19.334	19.795	21.4485	27.3555	22.873	24.419	22.765	23.888	20.43	19.839	21.234	17.434	18.451	21.139	22.75	20.147	24.575	30.136
Bra035906	0	0	0	0	0	0	0.038	0	0	0	0	0	0	0	0	0	0.076	0	0	0	0	0	0	0
Bra031295	AT3G21670.1	0	Major facilitator superfamily protein	133.801	98.134	24.7205	24.0625	22.443	97.642	129.156	134.421	133.181	109.634	86.634	24.947	24.494	24.03	24.095	20.813	24.073	99.725	95.559	120.249	138.062
Bra031843	AT5G65925.1	0	0	1.296	0.725	0.8385	1.494	0.676	0.708	1.397	1.113	1.479	0.62	0.83	1.089	0.588	1.36	1.628	0.54	0.812	0.607	0.809	1.265	1.529
Bra040437	AT3G63210.1	MARD1	Protein of unknown function (DUF581)	0.8605	6.3635	15.7525	14.282	9.989	6.0635	1.736	0.775	0.946	6.311	6.416	14.759	16.746	14.169	14.395	8.571	11.407	6.568	5.559	2.53	0.942
Bra018900	AT1G51200.1	0	A20/AN1-like zinc finger family protein	198.96	86.1675	119.494	157.734	145.752	224.464	210.506	201.075	196.846	87.703	84.632	118.007	120.981	161.572	153.896	127.228	164.277	242.405	206.524	203.211	217.801
Bra003156	AT3G53750.1	ACT3	actin 3	0.0165	0	0	0	0	0	0	0	0.033	0	0	0	0	0	0	0	0	0	0	0	0
Bra027118	AT1G74090.1	ATSOT18,ATST5B,SOT18	desulfo-glucosinolate sulfotransferase 18	0	0.0055	0	0	0	0.0045	0	0	0	0	0.011	0	0	0	0	0	0	0	0.009	0	0
Bra014715	0	0	0	0	0	0	0	0	0	0	0	0	0	0	0	0	0	0	0	0	0	0	0	0
Bra031023	AT1G18280.1	0	Bifunctional inhibitor/lipid-transfer protein/seed storage 2S albumin superfamily protein	0	0	0	0	0	0	0	0	0	0	0	0	0	0	0	0	0	0	0	0	0
Bra014503	AT3G60245.1	0	Zinc-binding ribosomal protein family protein	539.035	326.293	536.439	368.813	570.901	441.015	440.41	522.275	555.796	232.487	420.1	502.548	570.331	360.777	376.85	700.833	440.97	412.695	469.336	431.645	449.175
Bra028870	AT5G02550.1	0	0	37.651	29.7525	25.9235	61.527	36.9745	43.1515	40.639	36.786	38.516	30.282	29.223	20.699	31.148	61.71	61.344	24.766	49.183	46.16	40.143	40.583	40.695
Bra022483	AT1G65295.1	0	0	4.848	6.9105	5.4535	7.2445	7.1045	8.2275	8.6895	4.954	4.742	7.303	6.518	5.714	5.193	7.226	7.263	8.456	5.753	7.809	8.646	9.79	7.589
Bra010497	AT1G57650.1	0	ATP binding	0	0	0	0.033	0.06	0.031	0.1395	0	0	0	0	0	0	0.066	0	0.062	0.058	0	0.062	0.213	0.066
Bra004169	AT1G66470.1	RHD6	ROOT HAIR DEFECTIVE6	0	0	0	0	0	0	0	0	0	0	0	0	0	0	0	0	0	0	0	0	0
Bra038504	AT4G16730.1	TPS02	terpene synthase 02	0	0	0	0	0	0	0	0	0	0	0	0	0	0	0	0	0	0	0	0	0
Bra026583	AT2G02720.1	0	Pectate lyase family protein	0	0	0	0	0	0	0	0	0	0	0	0	0	0	0	0	0	0	0	0	0
Bra037113	AT5G67360.1	ARA12	Subtilase family protein	1.569	27.307	49.687	7.627	3.9235	4.5445	1.653	1.419	1.719	26.676	27.938	55.284	44.09	7.595	7.659	4.175	3.672	4.517	4.572	1.988	1.318
Bra026819	AT1G14580.1	0	C2H2-like zinc finger protein	24.497	20.932	8.7565	8.9365	10.381	21.0935	27.059	24.564	24.43	22.833	19.031	9.024	8.489	8.841	9.032	8.137	12.625	20.875	21.312	22.353	31.765
Bra040617	0	0	0	0.022	0	0	0	0	0	0	0	0.044	0	0	0	0	0	0	0	0	0	0	0	0
Bra025973	AT1G17460.1	TRFL3	TRF-like 3	2.1895	2.9595	5.4985	5.3965	4.2275	3.8045	2.994	2.084	2.295	3.178	2.741	5.52	5.477	5.242	5.551	3.954	4.501	3.891	3.718	3.019	2.969
Bra038973	AT1G54520.1	0	0	8.9435	7.686	3.5095	8.0685	6.8575	7.7565	9.056	8.228	9.659	8.092	7.28	3.601	3.418	7.613	8.524	6.917	6.798	7.73	7.783	8.163	9.949
Bra039082	AT3G27380.1	SDH2-1	succinate dehydrogenase 2-1	0	0.0285	0	0	0	0.009	0.0215	0	0	0	0.057	0	0	0	0	0	0	0.018	0	0.021	0.022
Bra008851	AT5G13160.1	PBS1	Protein kinase superfamily protein	11.069	13.6625	8.492	10.106	8.617	10.8605	11.114	10.967	11.171	14.448	12.877	8.495	8.489	9.975	10.237	7.908	9.326	11.252	10.469	10.916	11.312
Bra008480	AT1G80340.1	ATGA3OX2,GA3OX2,GA4H	gibberellin 3-oxidase 2	0.4955	0.9975	2.1175	0.9245	1.5475	0.6015	0.498	0.578	0.413	0.778	1.217	1.973	2.262	1.03	0.819	2.017	1.078	0.616	0.587	0.531	0.465
Bra013273	0	0	0	0	0	0	0	0	0	0	0	0	0	0	0	0	0	0	0	0	0	0	0	0
Bra039371	AT3G13140.1	0	hydroxyproline-rich glycoprotein family protein	0	0.034	0	0.014	0	0	0.0485	0	0	0.034	0.034	0	0	0.028	0	0	0	0	0	0.064	0.033
Bra037750	AT5G63680.1	0	Pyruvate kinase family protein	1.591	3.3425	2.8825	2.3335	2.1105	2.169	1.547	1.659	1.523	4.012	2.673	2.803	2.962	2.409	2.258	2.149	2.072	1.963	2.375	2.041	1.053
Bra013195	AT1G47350.1	0	F-box associated ubiquitination effector family protein	1.667	0.957	0.3205	1.07	1.178	1.584	1.0075	1.517	1.817	0.913	1.001	0.367	0.274	1.143	0.997	1.353	1.003	1.576	1.592	1.084	0.931
Bra012357	AT1G23060.2	0	0	0.098	0.062	0.1085	0.085	0.2055	0.1505	0.109	0.131	0.065	0.056	0.068	0.075	0.142	0.123	0.047	0.195	0.216	0.123	0.178	0.085	0.133
Bra027587	AT1G04960.2	0	Protein of unknown function (DUF1664)	0.4685	0.457	0.334	0.4715	0.4825	0.7345	0.585	0.426	0.511	0.721	0.193	0.313	0.355	0.557	0.386	0.327	0.638	0.722	0.747	0.361	0.809
Bra003742	AT1G75760.1	0	ER lumen protein retaining receptor family protein	45.884	36.3635	39.604	32.8595	35.254	35.7515	39.756	46.247	45.521	37.225	35.502	40.169	39.039	33.382	32.337	33.735	36.773	34.847	36.656	36.501	43.011
Bra031779	AT1G11765.1	0	Plant self-incompatibility protein S1 family	0	0	0	0	0	0	0	0	0	0	0	0	0	0	0	0	0	0	0	0	0
Bra006196	AT5G13370.1	0	Auxin-responsive GH3 family protein	23.0815	38.933	45.2405	48.31	34.903	30.742	23.0855	23.255	22.908	43.57	34.296	49.667	40.814	48.382	48.238	38.529	31.277	31.757	29.727	21.386	24.785
Bra017932	AT1G21600.1	PTAC6	plastid transcriptionally active 6	60.1775	69.064	89.7415	84.046	88.9815	71.8	68.7445	59.779	60.576	67.135	70.993	94.386	85.097	85.287	82.805	106.663	71.3	68.998	74.602	70.026	67.463
Bra013951	AT4G26110.1	ATNAP1;1,NAP1;1	nucleosome assembly protein1;1	39.314	35.922	101.245	44.186	70.5495	39.253	29.052	39.187	39.441	33.032	38.812	100.121	102.37	44.396	43.976	89.645	51.454	37.18	41.326	26.871	31.233
Bra008545	AT4G01430.1	0	nodulin MtN21 /EamA-like transporter family protein	0.011	0.1865	0.116	0.0565	0.0665	0.0175	0.0215	0.022	0	0.293	0.08	0.151	0.081	0.057	0.056	0	0.133	0.035	0	0.021	0.022
Bra000661	AT4G08960.1	0	phosphotyrosyl phosphatase activator (PTPA) family protein	14.1635	15.462	20.1065	15.7435	15.25	14.0255	13.512	14.034	14.293	15.226	15.698	20.699	19.514	15.671	15.816	17.195	13.305	14.201	13.85	13.85	13.174
Bra013973	AT5G17490.1	RGL3	RGA-like protein 3	3.6605	3.119	1.0065	2.842	1.9365	2.9695	3.9005	3.557	3.764	3.212	3.026	0.938	1.075	2.805	2.879	1.751	2.122	2.87	3.069	3.901	3.9
Bra009489	AT5G04060.1	0	S-adenosyl-L-methionine-dependent methyltransferases superfamily protein	8.798	16.513	16.144	12.0905	12.6875	12.0305	11.253	8.883	8.713	16.589	16.437	15.654	16.634	12.025	12.156	12.427	12.948	12.062	11.999	13	9.506
Bra036870	AT4G14580.1	CIPK4,SnRK3.3	CBL-interacting protein kinase 4	0.697	1.3485	2.6555	1.0365	1.023	0.677	0.704	0.709	0.685	1.127	1.57	2.846	2.465	0.935	1.138	0.778	1.268	0.634	0.72	0.765	0.643
Bra017918	AT1G21480.1	0	Exostosin family protein	10.6495	9.67	8.154	9.012	9.2295	8.746	10.562	10.356	10.943	9.444	9.896	7.859	8.449	8.747	9.277	8.288	10.171	9.068	8.424	9.79	11.334
Bra013852	AT4G24972.1	TPD1	tapetum determinant 1	4.892	11.7505	26.5765	41.7055	12.596	10.952	6.939	5.118	4.666	15.868	7.633	29.399	23.754	41.628	41.783	9.641	15.551	11.63	10.274	6.144	7.734
Bra038137	AT1G53645.1	0	hydroxyproline-rich glycoprotein family protein	0	0	0	0	0	0	0	0	0	0	0	0	0	0	0	0	0	0	0	0	0
Bra038454	AT4G16400.1	0	0	0.0435	0.023	0.0215	0.019	0.0085	0	0.022	0.065	0.022	0.023	0.023	0.043	0	0	0.038	0	0.017	0	0	0	0.044
Bra030789	AT1G09610.1	0	Protein of unknown function (DUF579)	0.8825	0.997	0.664	0.4805	0.756	0.959	0.932	0.906	0.859	0.902	1.092	0.517	0.811	0.331	0.63	0.708	0.804	1.109	0.809	0.978	0.886
Bra016724	AT1G13830.1	0	Carbohydrate-binding X8 domain superfamily protein	1.667	1.345	1.131	1.725	1.5035	1.8105	1.8175	1.855	1.479	1.848	0.842	1.369	0.893	1.644	1.806	0.752	2.255	1.726	1.895	1.042	2.593
Bra031144	AT2G20870.1	0	cell wall protein precursor, putative	0.1095	0.255	0.239	0.019	0.073	0.0575	0.0435	0.175	0.044	0.203	0.307	0.356	0.122	0.038	0	0.08	0.066	0.035	0.08	0.043	0.044
Bra027072	AT1G61900.1	0	0	50.938	22.524	20.8415	22.7815	34.228	33.774	39.9705	50.176	51.7	19.181	25.867	21.012	20.671	23.227	22.336	36.159	32.297	31.07	36.478	38.149	41.792
Bra019390	AT4G22270.1	ATMRB1,MRB1	Protein of unknown function (DUF3537)	0.501	0.9395	4.265	2.9135	1.756	1.9155	0.4345	0.491	0.511	0.958	0.921	4.118	4.412	3.202	2.625	1.398	2.114	1.963	1.868	0.415	0.454
Bra038513	AT1G50870.1	0	F-box and associated interaction domains-containing protein	2.5435	2.7435	2.426	2.4175	2.4425	2.1805	2.884	2.357	2.73	3.144	2.343	2.458	2.394	2.276	2.559	2.008	2.877	2.271	2.09	2.455	3.313
Bra016430	AT1G21160.1	0	eukaryotic translation initiation factor 2 (eIF-2) family protein	0	0	0	0	0	0	0	0	0	0	0	0	0	0	0	0	0	0	0	0	0
Bra020806	AT4G35230.1	BSK1	BR-signaling kinase 1	31.671	21.7	40.6935	35.2715	38.808	25.904	25.9355	31.319	32.023	21.559	21.841	43.048	38.339	35.233	35.31	39.989	37.627	24.749	27.059	19.962	31.909
Bra025295	AT3G27670.1	RST1	ARM repeat superfamily protein	9.6095	9.063	7.614	8.051	7.807	8.3935	9.318	9.941	9.278	9.14	8.986	7.773	7.455	8.105	7.997	7.722	7.892	8.461	8.326	9.396	9.24
Bra002543	AT5G59680.1	0	Leucine-rich repeat protein kinase family protein	0.283	0.4295	0.4525	1.004	0.7435	1.584	0.426	0.24	0.326	0.62	0.239	0.55	0.355	1.03	0.978	0.575	0.912	1.62	1.548	0.531	0.321
Bra015537	AT1G06930.1	0	0	0.191	0.357	0.7525	0.627	0.307	0.2655	0.1505	0.262	0.12	0.361	0.353	0.765	0.74	0.699	0.555	0.274	0.34	0.291	0.24	0.223	0.078
Bra022573	AT5G52020.1	0	Integrase-type DNA-binding superfamily protein	0.3	0.5445	1.7275	1.4795	1.124	0.815	0.414	0.306	0.294	0.338	0.751	1.477	1.978	1.2	1.759	1.212	1.036	0.607	1.023	0.606	0.222
Bra018143	AT3G47480.1	0	Calcium-binding EF-hand family protein	2.822	3.7675	2.755	4.628	2.107	3.6885	3.2565	2.859	2.785	4.418	3.117	2.771	2.739	4.458	4.798	1.893	2.321	4.032	3.345	2.923	3.59
Bra006122	AT5G11850.1	0	Protein kinase superfamily protein	15.367	7.6025	6.311	6.6835	8.3295	8.996	13.829	15.201	15.533	7.754	7.451	6.587	6.035	6.527	6.84	7.333	9.326	8.892	9.1	11.703	15.955
Bra031980	AT3G03660.1	WOX11	WUSCHEL related homeobox 11	0.79	0.6565	0.6735	0.481	0.6925	0.676	0.869	0.971	0.609	0.721	0.592	0.647	0.7	0.416	0.546	0.796	0.589	0.889	0.463	0.829	0.909
Bra010612	AT4G37790.1	HAT22	Homeobox-leucine zipper protein family	8.0675	4.769	2.9565	2.569	3.343	3.472	3.9335	7.77	8.365	4.294	5.244	2.738	3.175	2.475	2.663	4.423	2.263	3.715	3.229	3.901	3.966
Bra040406	AT3G04790.1	0	Ribose 5-phosphate isomerase, type A protein	48.0895	69.108	54.7685	130.162	96.051	68.591	55.065	47.71	48.469	77.267	60.949	65.041	44.496	130.608	129.716	106.884	85.218	60.863	76.319	60.715	49.415
Bra019634	AT3G52990.1	0	Pyruvate kinase family protein	25.746	28.871	44.2975	37.115	40.532	31.105	26.94	26.572	24.92	27.927	29.815	43.328	45.267	37.104	37.126	46.048	35.016	30.286	31.924	28.497	25.383
Bra033633	AT4G39670.1	0	Glycolipid transfer protein (GLTP) family protein	0	0	0	0	0	0	0	0	0	0	0	0	0	0	0	0	0	0	0	0	0
Bra027675	AT1G64000.1	ATWRKY56,WRKY56	WRKY DNA-binding protein 56	0.0165	0	0	0	0.025	0.013	0	0	0.033	0	0	0	0	0	0	0	0.05	0.026	0	0	0
Bra001308	AT3G09400.1	PLL3	pol-like 3	0	0	0	0	0	0	0	0	0	0	0	0	0	0	0	0	0	0	0	0	0
Bra019336	0	0	0	0	0	0	0	0	0	0	0	0	0	0	0	0	0	0	0	0	0	0	0	0
Bra030844	AT4G09320.1	NDPK1	Nucleoside diphosphate kinase family protein	190.361	272.043	536.042	369.621	549.485	356.418	317.012	190.129	190.592	234.234	309.851	502.483	569.601	374.256	364.986	659.889	439.08	348.275	364.562	443.933	190.091
Bra038962	AT4G14020.1	0	Rapid alkalinization factor (RALF) family protein	21.7425	50.9435	11.818	25.253	63.9255	47.398	104.725	19.686	23.799	85.268	16.619	14.457	9.179	24.115	26.391	24.926	102.925	47.19	47.606	145.377	64.073
Bra022388	AT3G19100.1	0	Protein kinase superfamily protein	14.6215	11.194	6.421	23.69	13.173	19.014	12.7955	14.961	14.282	12.093	10.295	6.016	6.826	23.379	24.001	12.817	13.529	19.598	18.43	12.362	13.229
Bra010168	AT1G32490.1	EMB2733,ESP3	RNA helicase family protein	7.3325	7.258	15.731	11.934	11.906	10.146	7.0895	7.617	7.048	7.111	7.405	16.096	15.366	11.543	12.325	12.463	11.349	10.081	10.211	6.867	7.312
Bra033483	AT4G14440.1	ATECI3,ECI3,HCD1	3-hydroxyacyl-CoA dehydratase 1	21.109	21.772	16.578	19.0565	22.5765	21.3825	21.2005	21.421	20.797	23.103	20.441	14.565	18.591	18.92	19.193	27.181	17.972	20.839	21.926	23.289	19.112
Bra021105	AT3G15355.1	PFU1,UBC25	ubiquitin-conjugating enzyme 25	5.589	4.5285	6.0645	6.495	4.9495	4.965	4.9815	5.522	5.656	4.621	4.436	5.983	6.146	6.31	6.68	4.502	5.397	4.86	5.07	4.645	5.318
Bra011962	AT2G28305.1	ATLOG1,LOG1	Putative lysine decarboxylase family protein	72.8425	73.467	68.406	32.9335	40.3435	48.5115	78.3765	72.176	73.509	79.115	67.819	74.161	62.651	32.749	33.118	37.034	43.653	44.311	52.712	70.1	86.653
Bra016091	AT1G22650.1	0	Plant neutral invertase family protein	0.033	0.017	0.11	0.113	0.1675	0.0845	0.0605	0.033	0.033	0.023	0.011	0.108	0.112	0.094	0.132	0.186	0.149	0.062	0.107	0.043	0.078
Bra035674	0	0	0	0	0	0	0	0.022	0	0	0	0	0	0	0	0	0	0	0.044	0	0	0	0	0
Bra005286	AT2G36290.1	0	alpha/beta-Hydrolases superfamily protein	27.3945	27.701	25.111	28.3115	25.221	26.9645	25.917	26.878	27.911	26.236	29.166	23.75	26.472	29.112	27.511	25.996	24.446	26.773	27.156	26.839	24.995
Bra018291	0	0	0	1.138	1.177	0.9	1.1835	0.7945	0.863	1.1505	0.938	1.338	1.319	1.035	1.1	0.7	1.219	1.148	0.743	0.846	0.748	0.978	0.872	1.429
Bra023432	AT5G13740.1	ZIF1	zinc induced facilitator 1	67.7495	36.4035	18.0555	23.681	26.4015	25.6485	43.9155	67.527	67.972	37.146	35.661	17.53	18.581	23.643	23.719	35.478	17.325	28.464	22.833	36.522	51.309
Bra017925	AT1G21540.1	0	AMP-dependent synthetase and ligase family protein	11.4235	7.5395	6.8205	5.2365	10.6875	7.1125	12.947	11.698	11.149	7.765	7.314	7.008	6.633	5.242	5.231	9.977	11.398	6.762	7.463	12.266	13.628
Bra004586	AT2G40750.1	ATWRKY54,WRKY54	WRKY DNA-binding protein 54	0.343	0.51	0.3165	1.343	1.5485	0.765	0.393	0.284	0.402	0.44	0.58	0.41	0.223	1.237	1.449	1.796	1.301	0.845	0.685	0.542	0.244
Bra003273	AT3G57240.1	BG3	beta-1,3-glucanase 3	4.3855	8.4925	6.4195	2.498	7.412	3.4795	5.074	4.387	4.384	7.145	9.84	4.776	8.063	2.437	2.559	6.103	8.721	4.015	2.944	6.58	3.568
Bra023468	0	0	0	0	0	0	0	0	0	0	0	0	0	0	0	0	0	0	0	0	0	0	0	0
Bra007870	AT1G69610.1	0	Protein of unknown function (DUF1666)	1.2475	4.5095	1.9405	2.4555	1.0445	3.976	1.807	1.277	1.218	6.221	2.798	2.167	1.714	2.484	2.427	0.796	1.293	4.376	3.576	2.296	1.318
Bra032351	AT1G30000.1	MNS3	alpha-mannosidase 3	9.871	14.3425	16.379	13.3065	13.4245	13.082	11.594	9.996	9.746	14.989	13.696	16.236	16.522	13.215	13.398	12.516	14.333	12.599	13.565	12.086	11.102
Bra006792	AT5G57920.1	AtENODL10,ENODL10	early nodulin-like protein 10	2.408	1.687	0.472	0.127	0.151	1.07	2.0855	2.717	2.099	1.668	1.706	0.701	0.243	0.132	0.122	0.186	0.116	1.153	0.987	2.232	1.939
Bra036795	AT3G51480.1	ATGLR3.6,GLR3.6	glutamate receptor 3.6	8.618	11.6855	7.0005	5.953	7.42	8.8985	10.8015	8.806	8.43	12.803	10.568	7.094	6.907	5.753	6.153	7.023	7.817	8.813	8.984	12.606	8.997
Bra031925	0	0	0	0	0	0	0	0	0	0	0	0	0	0	0	0	0	0	0	0	0	0	0	0
Bra030238	AT2G22430.1	ATHB6,HB6	homeobox protein 6	31.2475	35.1955	71.265	46.8905	29.1445	16.073	24.1795	31.908	30.587	32.75	37.641	74.442	68.088	46.719	47.062	24.218	34.071	16.393	15.753	18.134	30.225
Bra016023	AT1G73020.1	0	0	12.339	11.9095	11.315	12.119	12.7365	13.0935	12.2625	12.517	12.161	12.284	11.535	11.859	10.771	12.336	11.902	12.657	12.816	12.933	13.254	12.149	12.376
Bra001466	AT3G12700.1	0	Eukaryotic aspartyl protease family protein	13.3245	14.914	41.809	23.7505	23.957	8.931	11.136	13.335	13.314	9.478	20.35	42.52	41.098	23.312	24.189	21.768	26.146	9.403	8.459	12.766	9.506
Bra002036	AT2G17250.1	EMB2762	CCAAT-binding factor	0.2235	1.806	9.1115	1.6965	2.6135	1.1025	0.348	0.229	0.218	1.837	1.775	9.541	8.682	1.681	1.712	3.37	1.857	1.004	1.201	0.33	0.366
Bra037300	AT4G33270.1	CDC20.1	Transducin family protein / WD-40 repeat family protein	0	0	0	0	0	0.0535	0	0	0	0	0	0	0	0	0	0	0	0	0.107	0	0
Bra038062	AT4G15880.1	ATESD4,ESD4	Cysteine proteinases superfamily protein	7.615	7.3095	7.0275	8.2525	7.8655	7.797	7.6665	7.475	7.755	7.145	7.474	6.813	7.242	7.755	8.75	7.748	7.983	7.677	7.917	7.611	7.722
Bra019878	AT1G11130.1	SCM,SRF9,SUB	Leucine-rich repeat protein kinase family protein	2.1025	2.771	3.7585	5.732	4.5855	4.513	3.0185	2.03	2.175	2.198	3.344	3.105	4.412	5.809	5.655	4.529	4.642	4.578	4.448	3.954	2.083
Bra040245	AT3G05920.1	0	Heavy metal transport/detoxification superfamily protein	5.382	1.6875	1.333	0.834	1.66	2.042	3.2945	5.391	5.373	1.612	1.763	1.358	1.308	0.614	1.054	1.513	1.807	1.629	2.455	3.21	3.379
Bra031192	AT2G21490.1	LEA	dehydrin LEA	0	0	0	0	0	0	0	0	0	0	0	0	0	0	0	0	0	0	0	0	0
Bra024283	AT5G64300.1	ATGCH,ATRIBA1,GCH,RFD1	GTP cyclohydrolase II	22.296	13.6005	20.8875	15.985	18.009	15.6705	19.5905	21.967	22.625	14.392	12.809	21.723	20.052	16.549	15.421	19.273	16.745	15.17	16.171	16.922	22.259
Bra033606	AT4G39240.1	0	Galactose oxidase/kelch repeat superfamily protein	0	0.011	0	0.0235	0.0125	0.0135	0	0	0	0.011	0.011	0	0	0.009	0.038	0	0.025	0	0.027	0	0
Bra000857	AT4G02880.2	0	0	15.793	16.296	18.447	13.5715	13.79	14.4455	14.8675	16.369	15.217	18.077	14.515	19.966	16.928	14.244	12.899	12.277	15.303	14.659	14.232	13.138	16.597
Bra029327	AT5G11240.1	0	transducin family protein / WD-40 repeat family protein	4.386	4.2745	6.448	4.425	5.056	4.796	5.0095	4.834	3.938	4.249	4.3	6.932	5.964	3.873	4.977	5.387	4.725	4.833	4.759	4.9	5.119
Bra039562	AT4G15180.1	ATXR3,SDG2	SET domain protein 2	5.878	5.893	5.443	5.68	5.219	5.695	6.06	5.98	5.776	5.939	5.847	5.531	5.355	5.781	5.579	5.298	5.14	5.573	5.817	6.059	6.061
Bra027300	0	0	0	0	0.0455	0	0	0.0205	0.009	0.0265	0	0	0.034	0.057	0	0	0	0	0	0.041	0	0.018	0.053	0
Bra017367	0	0	0	0	0	0	0	0	0	0	0	0	0	0	0	0	0	0	0	0	0	0	0	0
Bra028284	AT5G51880.1	0	2-oxoglutarate (2OG) and Fe(II)-dependent oxygenase superfamily protein	20.069	29.6235	34.749	24.275	25.466	22.259	23.088	20.461	19.677	28.727	30.52	36.342	33.156	24.285	24.265	26.668	24.264	22.521	21.997	23.374	22.802
Bra002247	AT5G19580.1	0	glyoxal oxidase-related protein	10.018	7.7065	8.1955	3.4125	7.3295	4.963	9.3615	9.92	10.116	7.393	8.02	9.261	7.13	3.325	3.5	5.457	9.202	4.402	5.524	8.652	10.071
Bra038393	AT1G14800.1	0	Nucleic acid-binding, OB-fold-like protein	0.011	0.0115	0.011	0.0095	0.009	0.009	0	0	0.022	0	0.023	0.022	0	0	0.019	0.018	0	0	0.018	0	0
Bra025940	AT1G17880.1	ATBTF3,BTF3	basic transcription factor 3	218.783	130.435	179.581	125.142	171.906	166.837	184.825	220.423	217.143	119.055	141.816	180.924	178.237	125.234	125.049	188.073	155.738	168.582	165.091	168.921	200.728
Bra023694	AT5G18820.1	EMB3007	TCP-1/cpn60 chaperonin family protein	2.3695	5.279	16.6155	8.6075	11.095	6.4875	4.333	2.455	2.284	5.962	4.596	17.185	16.046	8.794	8.421	13.453	8.737	5.503	7.472	5.187	3.479
Bra004056	AT1G68000.1	ATPIS,ATPIS1,PIS1	phosphatidylinositol synthase 1	24.1695	19.64	13.3995	20.189	19.1325	21.2855	25.4885	23.898	24.441	19.26	20.02	12.538	14.261	20.611	19.767	17.964	20.301	21.57	21.001	24.054	26.923
Bra019910	AT1G10650.1	0	SBP (S-ribonuclease binding protein) family protein	10.275	13.695	7.0755	9.28	6.697	10.61	13.07	10.956	9.594	15.969	11.421	7.406	6.745	8.832	9.728	4.856	8.538	10.679	10.541	13.255	12.885
Bra008039	AT1G72560.1	PSD	ARM repeat superfamily protein	0	0	0	0	0	0	0	0	0	0	0	0	0	0	0	0	0	0	0	0	0
Bra019967	AT1G10010.1	AAP8,ATAAP8	amino acid permease 8	0.0055	0.0285	0.031	0.099	0.063	0.208	0.032	0	0.011	0.011	0.046	0.032	0.03	0.113	0.085	0.027	0.099	0.176	0.24	0.053	0.011
Bra031019	AT3G06210.1	0	ARM repeat superfamily protein	0	0	0	0	0	0	0	0	0	0	0	0	0	0	0	0	0	0	0	0	0
Bra011958	AT2G28330.1	0	0	6.7705	10.747	18.245	12.1565	11.104	7.719	6.3095	6.471	7.07	10.278	11.216	16.053	20.437	12.129	12.184	10.685	11.523	7.255	8.183	6.835	5.784
Bra011435	AT4G33390.1	0	Plant protein of unknown function (DUF827)	5.2895	5.135	5.133	4.3975	5.056	5.252	5.5685	5.304	5.275	5.071	5.199	4.992	5.274	4.288	4.507	4.997	5.115	5.327	5.177	5.442	5.695
Bra029552	AT4G05090.1	0	Inositol monophosphatase family protein	36.177	38.618	34.742	35.9275	34.1425	33.9025	34.9435	36.437	35.917	39.129	38.107	36.784	32.7	36.291	35.564	35.69	32.595	32.928	34.877	33.291	36.596
Bra018774	AT1G49030.1	0	PLAC8 family protein	0	0	0	0	0	0	0	0	0	0	0	0	0	0	0	0	0	0	0	0	0
Bra005430	AT2G34390.1	NIP2;1,NLM4	NOD26-like intrinsic protein 2;1	0	0	0.01	0.1035	0.0255	0.018	0.0105	0	0	0	0	0	0.02	0.085	0.122	0.018	0.033	0	0.036	0.021	0
Bra006726	AT5G59050.1	0	0	0.4955	5.7315	13.8595	8.5655	3.245	1.6255	1.067	0.447	0.544	6.424	5.039	14.047	13.672	8.87	8.261	2.884	3.606	1.347	1.904	1.392	0.742
Bra023214	AT1G27820.1	0	Polynucleotidyl transferase, ribonuclease H-like superfamily protein	0	0	0	0	0	0	0	0	0	0	0	0	0	0	0	0	0	0	0	0	0
Bra015454	AT1G05800.1	DGL	alpha/beta-Hydrolases superfamily protein	0	0	0.005	0	0	0	0	0	0	0	0	0	0.01	0	0	0	0	0	0	0	0
Bra014030	0	0	0	0	0	0	0	0	0	0	0	0	0	0	0	0	0	0	0	0	0	0	0	0
Bra026649	AT2G01590.1	CRR3	chlororespiratory reduction 3	149.267	86.0125	79.807	113.403	97.7165	103.606	131.734	150.648	147.887	83.116	88.909	87.723	71.891	114.824	111.981	95.501	99.932	105.025	102.186	110.981	152.488
Bra039075	AT3G27520.1	0	0	19.7575	13.1325	7.688	9.455	11.0865	9.647	16.3415	19.392	20.123	13.4	12.865	7.008	8.368	9.266	9.644	11.463	10.71	10.31	8.984	14.413	18.27
Bra038894	AT2G18470.1	PERK4	roline-rich extensin-like receptor kinase 4	0.7955	1.9495	1.014	0.981	1.957	1.3405	1.48	0.884	0.707	1.544	2.355	1.186	0.842	1.275	0.687	2.264	1.65	1.453	1.228	1.531	1.429
Bra012294	AT1G21830.1	0	0	11.364	4.9105	5.7725	10.4605	9.862	8.7575	10.7805	11.807	10.921	4.452	5.369	5.865	5.68	10.957	9.964	10.879	8.845	9.412	8.103	10.47	11.091
Bra009986	AT5G28040.1	0	DNA-binding storekeeper protein-related transcriptional regulator	28.736	22.7745	14.727	15.9605	13.395	22.0515	30.2615	29.322	28.15	22.81	22.739	14.392	15.062	16.171	15.75	12.383	14.407	21.394	22.709	29.146	31.377
Bra028739	AT5G06210.1	0	RNA binding (RRM/RBD/RNP motifs) family protein	19.311	13.9685	17.0775	14.7345	20.899	18.178	16.5675	19.13	19.492	13.434	14.503	17.389	16.766	14.462	15.007	21.803	19.995	17.961	18.395	14.743	18.392
Bra025269	AT3G27340.1	0	0	3.738	4.356	3.0195	2.597	2.944	3.685	3.7485	4.354	3.122	5.015	3.697	3.148	2.891	2.522	2.672	2.68	3.208	3.83	3.54	4.007	3.49
Bra003672	AT1G77710.1	0	0	67.8165	83.032	68.6945	74.3775	84.391	103.363	82.151	68.444	67.189	92.932	73.132	67.466	69.923	72.837	75.918	80.464	88.318	108.731	97.996	88.33	75.972
Bra040422	AT3G63040.1	0	0	0	0	0.0215	0	0	0	0	0	0	0	0	0.043	0	0	0	0	0	0	0	0	0
Bra022132	AT4G17310.1	0	0	4.6255	6.0155	16.936	9.989	14.1385	8.1185	5.838	5.02	4.231	5.297	6.734	16.721	17.151	10.315	9.663	17.575	10.702	7.378	8.859	6.845	4.831
Bra017934	AT1G21640.1	ATNADK2,NADK2	NAD kinase 2	84.659	80.334	34.526	41.7905	43.501	54.1155	74.339	84.932	84.386	87.218	73.45	39.76	29.292	41.704	41.877	38.839	48.163	53.758	54.473	66.933	81.745
Bra019639	AT3G52930.1	0	Aldolase superfamily protein	32.501	51.246	72.51	53.1505	65.8035	51.621	38.7685	33.327	31.675	52.304	50.188	63.909	81.111	53.35	52.951	72.875	58.732	54.595	48.647	47.545	29.992
Bra011680	AT4G36410.1	UBC17	ubiquitin-conjugating enzyme 17	32.5685	6.822	8.704	8.787	21.3645	5.5705	25.7635	31.559	33.578	5.511	8.133	9.476	7.932	9.285	8.289	24.351	18.378	5.564	5.577	16.826	34.701
Bra016265	AT1G69790.1	0	Protein kinase superfamily protein	0.12	0.8315	0.655	1.1635	0.3735	0.668	0.431	0.12	0.12	0.992	0.671	0.701	0.609	0.963	1.364	0.283	0.464	0.669	0.667	0.308	0.554
Bra011233	AT4G30930.1	NFD1	Ribosomal protein L21	5.6765	5.6655	13.724	7.114	10.788	7.3485	6.5525	5.849	5.504	5.905	5.426	13.918	13.53	7.736	6.492	11.463	10.113	7.519	7.178	7.355	5.75
Bra037920	AT4G10480.2	0	Nascent polypeptide-associated complex (NAC), alpha subunit family protein	93.02	129.093	243.669	138.089	204.536	131.599	104.775	92.517	93.523	117.962	140.223	248.023	239.316	135.52	140.658	255.588	153.484	122.123	141.075	123.906	85.645
Bra041149	AT5G39560.1	0	Galactose oxidase/kelch repeat superfamily protein	5.529	3.5185	5.9405	4.4755	1.372	3.925	5.9775	5.347	5.711	2.908	4.129	9.142	2.739	3.042	5.909	0	2.744	1.241	6.609	0.765	11.19
Bra000435	AT2G46940.1	0	0	0.8005	1.727	0.3645	0.9235	0.4	0.805	0.7735	0.742	0.859	2.817	0.637	0.323	0.406	0.869	0.978	0.336	0.464	0.854	0.756	0.893	0.654
Bra033314	AT1G02335.1	GL22	germin-like protein subfamily 2 member 2 precursor	72.5965	76.0285	51.736	41.6335	50.6135	58.508	64.1335	74.915	70.278	70.11	81.947	44.32	59.152	40.976	42.291	53.23	47.997	61.075	55.941	75.096	53.171
Bra003827	AT1G73820.1	0	Ssu72-like family protein	34.074	21.444	19.2765	21.627	29.3385	34.964	35.9445	34.211	33.937	20.342	22.546	19.556	18.997	22.113	21.141	30.02	28.657	35.833	34.095	36.49	35.399
Bra003005	AT5G54180.1	PTAC15	plastid transcriptionally active 15	22.4755	27.159	33.9885	46.2835	32.582	22.932	21.2195	22.218	22.733	29.167	25.151	36.17	31.807	46.597	45.97	39.201	25.963	21.438	24.426	22.396	20.043
Bra001207	AT4G13010.1	0	Oxidoreductase, zinc-binding dehydrogenase family protein	36.551	58.7545	45.424	44.285	36.133	38.164	37.025	35.684	37.418	63.112	54.397	49.365	41.483	44.66	43.91	40.997	31.269	36.185	40.143	37.532	36.518
Bra008163	AT1G74690.1	IQD31	IQ-domain 31	32.0705	31.3785	29.9215	36.196	35.55	32.897	31.782	32.934	31.207	30.463	32.294	28.289	31.554	36.442	35.95	35.885	35.215	32.1	33.694	31.877	31.687
Bra019628	AT3G53040.1	0	late embryogenesis abundant protein, putative / LEA protein, putative	0.0055	0	0.0055	0	0	0	0.0055	0.011	0	0	0	0.011	0	0	0	0	0	0	0	0.011	0
Bra014532	AT3G59700.1	ATHLECRK,HLECRK,LECRK1	lectin-receptor kinase	0.316	0.085	0.1315	0.0895	0.144	0.0975	0.1805	0.273	0.359	0.09	0.08	0.162	0.101	0.076	0.103	0.106	0.182	0.097	0.098	0.106	0.255
Bra009026	AT5G10510.2	AIL6,PLT3	AINTEGUMENTA-like 6	1.1495	1.2915	1.7035	2.517	2.1875	1.4785	1.087	1.211	1.088	1.059	1.524	1.348	2.059	2.569	2.465	2.079	2.296	1.356	1.601	1.254	0.92
Bra006079	AT5G10840.1	0	Endomembrane protein 70 protein family	13.226	18.086	23.0685	16.8885	17.9	15.125	12.132	13.084	13.368	18.449	17.723	23.265	22.872	16.842	16.935	18.035	17.765	14.782	15.468	12.819	11.445
Bra020732	AT3G30725.1	AtGDU6,GDU6	glutamine dumper 6	0.365	0.2945	0.266	0.08	0.308	0.7195	0.207	0.415	0.315	0.282	0.307	0.065	0.467	0.057	0.103	0.425	0.191	1.012	0.427	0.181	0.233
Bra003789	AT1G74710.1	ATICS1,EDS16,ICS1,SID2	ADC synthase superfamily protein	17.3445	49.299	21.6255	12.0995	10.162	20.7005	21.07	17.438	17.251	50.151	48.447	21.465	21.786	12.015	12.184	6.837	13.487	21.156	20.245	22.13	20.01
Bra038152	AT5G61690.1	ATATH15,ATH15	ABC2 homolog 15	0	0	0	0	0.0085	0	0	0	0	0	0	0	0	0	0	0.009	0.008	0	0	0	0
Bra036569	AT1G50980.1	0	F-box/RNI-like/FBD-like domains-containing protein	0	0	0	0	0	0	0	0	0	0	0	0	0	0	0	0	0	0	0	0	0
Bra032046	AT5G64450.1	0	0	0.049	0.232	0.361	0.0235	0.3435	0.142	0.049	0	0.098	0.259	0.205	0.722	0	0	0.047	0.115	0.572	0.044	0.24	0.032	0.066
Bra009545	AT5G03210.1	0	0	0	0	0	0	0	0	0	0	0	0	0	0	0	0	0	0	0	0	0	0	0
[truncated: 39,020 more rows]

## Sheet: Table S3_JTK_Arabidopsis
Probeset	Alias	BH.Q	ADJ.P	PER	LAG	AMP	X00h_Col.0_replicate_A	X00h_Col.0_replicate_B	X00h_Col.0_replicate_C	X04h_Col.0_replicate_A	X04h_Col.0_replicate_B	X04h_Col.0_replicate_C	X08h_Col.0_replicate_A	X08h_Col.0_replicate_B	X08h_Col.0_replicate_C	X12h_Col.0_replicate_A	X12h_Col.0_replicate_B	X12h_Col.0_replicate_C	X16h_Col.0_replicate_A	X16h_Col.0_replicate_B	X16h_Col.0_replicate_C	X20h_Col.0_replicate_A	X20h_Col.0_replicate_B	X20h_Col.0_replicate_C
258723_at	At3g09600	1.66223e-06	2.91492e-10	24	0	4.09758	9.47792	9.60092	9.32629	7.65759	7.31531	6.97168	1.63969	2.25077	1.04048	0.558652	0.808475	0.789276	5.14976	5.10957	5.39365	8.83389	8.10633	8.13962
266672_at	At2g29650	1.66223e-06	2.91492e-10	24	6	1.92927	10.6889	10.9848	11.1219	11.9406	12.0494	12.4868	11.3813	11.5551	11.6604	10.1048	10.1837	9.85353	7.58399	7.81575	7.42342	8.74758	8.1231	8.23263
267517_at	At2g30510	1.66223e-06	2.91492e-10	24	0	1.76598	12.9893	13	13.3878	11.8445	11.9823	11.9265	9.83283	9.94251	10.0715	8.99528	9.06658	9.338	10.4298	10.8533	11.1019	12.569	12.063	12.5632
247025_at	At5g67030	1.66223e-06	2.91492e-10	24	4	1.42211	12.2383	12.3256	12.5724	12.7609	12.8598	12.9273	11.6025	11.7916	11.4063	10.3698	10.3294	10.2147	9.68818	9.95579	9.77305	11.3042	11.1969	10.8469
250007_at	At5g18670	2.09966e-06	1.74895e-09	20	0	2.21655	12.4623	12.4243	12.1552	8.18394	7.57311	6.94253	3.26574	5.59616	4.3958	6.56116	6.41538	5.12058	8.19338	8.3792	8.36004	11.2269	10.5336	10.2404
253581_at	At4g30660	2.09966e-06	1.74895e-09	20	10	1.82683	7.79204	7.71556	7.46322	10.3056	10.5003	10.8088	12.6202	12.1678	11.9451	12.0085	11.6389	11.5109	10.2769	9.88468	9.54709	8.30481	8.91701	8.52001
263632_at	At2g04795	2.09966e-06	1.74895e-09	20	0	1.66316	11.49	11.4522	11.3144	8.11325	8.59779	8.08657	6.94869	6.20439	6.50472	7.11983	6.92576	7.68941	9.33936	8.64646	8.76808	10.8078	10.1566	9.97681
250972_at	At5g02840	2.09966e-06	1.74895e-09	20	0	1.49883	12.6513	12.5436	12.9735	10.4496	10.3637	10.3565	9.25676	8.8726	8.94319	9.35103	9.15363	9.73726	10.701	10.5487	10.9323	12.1895	11.6381	11.9094
259275_at	At3g01060	2.09966e-06	1.74895e-09	24	4	1.30408	11.3636	11.4284	11.5523	12.0265	11.923	11.903	10.7413	11.0963	10.6092	9.44853	9.70806	9.26038	9.24449	9.02068	8.9622	10.692	10.4331	10.1073
265573_at	At2g28200	2.09966e-06	1.74895e-09	20	0	1.26735	9.27237	9.50096	9.35017	6.94375	6.66298	6.68149	3.46482	3.30184	4.07532	5.82203	6.28807	5.88395	6.79693	7.25322	7.61433	8.53674	8.20846	8.12661
253104_at	At4g36010	2.09966e-06	1.74895e-09	20	10	1.10002	6.52671	6.49449	6.09352	8.08585	7.97147	8.18344	9.54276	9.17902	9.14011	8.09445	8.36693	8.63341	7.89916	7.39345	7.22258	7.05034	6.86849	7.16006
253042_at	At4g37550	2.09966e-06	1.74895e-09	24	0	1.04676	11.8349	11.7025	12.0884	10.9256	11.0297	10.8166	9.72113	9.87487	9.55457	9.4843	9.53734	9.02654	9.88053	10.2697	10.4191	11.1895	11.2553	11.0237
256299_at	At1g69530	2.09966e-06	1.74895e-09	24	0	1.03462	12.8691	13.1506	13.2336	12.2442	12.0756	12.4695	11.3046	11.0626	11.1789	10.7395	10.4986	10.7075	11.8715	12.1641	11.9122	12.7346	12.8338	12.5858
245600_at	At4g14230	2.09966e-06	1.74895e-09	20	10	0.968614	7.14399	7.19807	6.81251	9.07728	9.04422	9.10317	10.1502	10.3777	10.2668	9.72297	9.80141	9.5947	9.03625	8.96116	8.69683	8.60459	8.83028	8.66938
255694_at	At4g00050	2.09966e-06	1.74895e-09	20	0	0.937493	11.1293	11.0218	10.9506	9.15841	9.43311	9.10031	7.86873	7.85097	8.41024	8.57356	8.41745	9.02845	9.5028	9.36208	9.65329	10.2649	10.2919	10.0487
255764_at	At1g16720	2.09966e-06	1.74895e-09	24	0	0.93222	12.6366	12.8918	12.898	11.7829	12.0906	11.9987	10.7365	11.1089	10.9177	10.5953	10.723	10.4505	11.5614	11.9042	11.6028	12.2899	12.4273	12.1092
261203_at	At1g12845	2.09966e-06	1.74895e-09	20	10	0.627167	7.8471	8.30393	8.22744	9.23611	9.49966	9.64489	10.8139	10.6271	10.5258	9.92252	9.91017	9.84942	9.24575	9.1101	9.03558	8.48341	8.52245	8.98118
246998_at	At5g67370	2.09966e-06	1.74895e-09	20	0	0.440448	11.6278	11.7439	11.8389	11.2622	11.2608	11.0412	10.0501	10.1148	10.2163	10.9855	10.9856	11.0187	11.4535	11.3075	11.6084	11.5117	11.627	11.6129
250074_at	At5g17310	2.09966e-06	1.74895e-09	20	0	0.384927	10.7589	10.8727	10.6521	10.2615	10.1689	10.1777	9.37468	9.49501	9.61633	9.88549	10.0605	10.1544	10.4299	10.3551	10.3519	10.6236	10.6888	10.57
261663_at	At1g18330	7.20301e-06	7.57879e-09	24	6	1.70685	7.44789	7.38783	7.55363	9.52571	9.62549	9.33564	9.13718	9.19551	8.73387	7.01598	7.16881	6.6041	5.73737	5.92267	5.39259	7.10205	6.22012	6.54807
251753_at	At3g55760	7.20301e-06	7.57879e-09	20	10	1.53219	6.23074	6.10091	4.9858	8.05049	8.16271	8.19212	9.4796	10.0489	9.50504	8.9626	8.89431	8.58709	7.52431	7.31276	6.69546	6.58918	6.76149	6.98338
250690_at	At5g06530	7.20301e-06	7.57879e-09	20	0	1.41143	11.9132	11.6049	11.6752	10.2842	10.4985	10.5556	9.0424	9.04688	8.97413	9.49817	9.71131	9.90637	10.8199	10.8423	11.4942	11.5284	11.2357	11.3443
253048_at	At4g37560	7.20301e-06	7.57879e-09	20	0	0.977956	10.3937	9.86	9.97268	9.17865	8.70714	8.84204	7.52441	7.17072	7.57905	8.3518	8.57615	8.52239	9.31515	9.62364	9.44348	10.0225	9.70568	9.77117
260566_at	At2g43750	7.20301e-06	7.57879e-09	24	0	0.285529	12.7318	12.8545	12.9453	12.408	12.4962	12.4729	12.3345	12.2168	12.2169	12.0066	12.1457	12.1775	12.3335	12.4295	12.3459	12.5976	12.6743	12.662
245749_at	At1g51090	1.4406e-05	2.65258e-08	20	10	2.75286	1.86607	2.64361	2.69269	7.09036	7.13651	7.4715	9.64535	9.93879	9.73599	8.20285	8.5208	7.83381	6.46602	5.88014	3.47864	4.93884	5.53037	3.51207
248337_at	At5g52310	1.4406e-05	2.65258e-08	20	10	2.46399	7.56217	7.77038	7.73801	9.82975	9.9801	10.0653	12.2391	13.1	13.1209	10.7707	12.0207	10.4879	8.67989	8.74585	8.53613	8.32995	8.40464	8.8643
259856_at	At1g68440	1.4406e-05	2.65258e-08	20	0	1.81972	12.0168	12.2296	12.1211	8.05123	8.31839	7.40318	5.45022	5.04498	3.96383	6.62913	6.84359	7.41127	8.0231	8.35427	8.67925	10.8935	10.6721	10.314
254416_at	At4g21380	1.4406e-05	2.65258e-08	20	10	1.80279	3.87719	5.23858	3.80597	7.47504	7.36083	8.09906	8.5871	9.66172	9.24537	8.89149	9.21459	8.60812	6.47712	6.4842	6.51255	5.98827	6.22131	5.49448
255980_at	At1g33970	1.4406e-05	2.65258e-08	20	10	1.36882	6.41303	5.99015	6.9478	8.76395	8.51736	8.82898	9.65792	9.84731	9.90102	8.98652	8.9697	8.70384	7.67762	7.72212	7.92488	6.85054	7.09133	7.29783
261480_at	At1g14280	1.4406e-05	2.65258e-08	24	2	1.26052	10.9466	10.6382	11.2533	10.0065	9.98737	10.3005	8.35478	9.13802	8.9526	7.74843	7.85648	8.25036	7.92535	8.35014	8.26439	10.047	9.16372	9.80584
261979_at	At1g37130	1.4406e-05	2.65258e-08	20	0	1.19642	14.0813	14.2151	15.0199	13.5045	13.1122	13.1718	11.8621	11.4448	10.8207	12.7523	12.7519	12.1196	13.3657	13.6712	13.9544	14.059	13.9919	14.6953
254638_at	At4g18740	1.4406e-05	2.65258e-08	24	0	1.16677	11.0924	10.9048	11.1751	9.8603	9.63836	9.90004	8.88627	8.94676	9.21074	8.38479	8.15305	8.61815	9.58419	9.49709	10.2844	10.6587	10.372	10.5968
247232_at	At5g64940	1.4406e-05	2.65258e-08	24	2	1.13918	12.24	12.3536	12.546	12.294	12.4207	11.9867	11.1923	10.9787	10.7159	10.2842	10.2972	10.1019	10.3943	10.6672	10.6289	11.8607	11.91	11.5764
263799_at	At2g24550	1.4406e-05	2.65258e-08	24	0	0.999304	10.049	9.86321	9.53007	8.91257	8.60817	8.67473	8.10174	7.62941	7.52065	6.33664	6.44281	6.7227	8.58122	8.02256	7.89629	9.30952	8.97607	8.75114
257710_at	At3g27350	1.4406e-05	2.65258e-08	24	0	0.924067	9.66199	9.8119	9.58653	9.13867	9.29194	9.12014	7.4556	7.29043	7.76528	6.96192	7.20279	7.84271	8.00695	8.82155	8.49488	9.35738	9.39961	9.41668
258719_at	At3g09540	1.4406e-05	2.65258e-08	20	10	0.83191	7.40016	7.23301	7.23055	8.88087	8.921	9.20779	9.55783	9.89944	9.87017	9.20614	9.30928	9.17032	8.4657	8.38133	8.1842	7.90987	8.30125	7.6062
262026_at	At1g35670	1.4406e-05	2.65258e-08	24	2	0.790067	9.81037	9.73926	9.22945	8.77668	8.80432	9.12467	7.84405	7.80312	7.87605	7.5814	7.27702	7.32222	7.74472	8.08319	7.65936	8.67148	8.34031	8.43771
260221_at	At1g74670	1.4406e-05	2.65258e-08	24	0	0.756592	12.644	12.7155	13.0877	11.9416	12.2425	12.1604	11.1391	11.5121	11.533	8.78995	8.97029	9.28728	11.6435	12.0107	12.0833	12.563	12.6972	12.582
261407_at	At1g18810	1.4406e-05	2.65258e-08	24	2	0.755249	8.86555	8.98343	8.47359	8.39078	8.81841	8.398	7.93067	7.86417	8.08038	6.33942	6.16995	6.69507	6.77575	7.34014	7.40551	8.03996	8.17158	8.04744
264014_at	At2g21210	1.4406e-05	2.65258e-08	20	0	0.708416	12.1698	12.1827	12.2863	11.2111	11.0992	10.825	10.471	10.3162	10.1211	10.7627	11.0306	10.9554	11.3826	11.4869	11.7135	11.9229	11.6534	11.9243
247284_at	At5g64410	1.4406e-05	2.65258e-08	20	0	0.600832	9.06331	8.96284	8.99514	8.01765	8.12728	8.36486	7.49376	7.67449	7.75059	7.86969	7.92081	8.00254	8.5242	8.59721	8.72423	8.99346	9.00351	8.7597
259194_at	At3g01540	1.4406e-05	2.65258e-08	20	0	0.270894	11.3103	11.2921	11.1609	10.3618	10.3394	10.4182	10.1801	10.2209	10.1604	10.2858	10.2902	9.68238	10.528	10.5847	10.624	10.6621	10.9277	10.6348
267516_at	At2g30520	3.20782e-05	8.01603e-08	24	0	1.92714	11.6702	11.7173	11.5776	9.55646	9.95638	10.1222	7.38318	8.06514	8.22131	6.56911	7.20708	7.91179	7.96774	9.11714	9.37413	10.0767	10.7905	10.6525
252045_at	At3g52450	3.20782e-05	8.01603e-08	20	0	1.61832	6.1082	5.81176	6.44238	3.8232	3.33103	3.30603	1.7936	1.73208	2.59279	3.30731	2.60946	2.74886	5.28833	5.38214	4.08225	5.98365	5.75021	4.98492
245925_at	At5g28770	3.20782e-05	8.01603e-08	24	0	1.39915	10.8052	10.8603	11.1723	8.95193	8.82411	7.96858	7.98067	7.8608	7.90744	7.19503	6.55732	6.87073	8.10358	8.44648	8.58804	10.2061	9.92033	9.97644
258218_at	At3g18000	3.20782e-05	8.01603e-08	20	10	1.2472	8.87056	8.6723	8.25706	10.3639	10.4005	10.3075	11.2396	11.6117	11.2521	11.0526	11.5252	11.3058	9.78347	10.1799	9.81466	9.41192	9.76571	9.44302
247899_at	At5g57345	3.20782e-05	8.01603e-08	24	4	1.19285	11.939	11.8158	11.9454	12.6156	12.2774	12.4464	12.1154	11.7605	11.3446	10.4322	10.1591	10.0635	9.93178	9.65681	9.63935	11.4707	10.6298	10.5904
264040_at	At2g03730	3.20782e-05	8.01603e-08	24	0	1.07443	9.9501	10.3384	9.86985	9.10194	9.11856	9.02576	7.87361	7.88696	7.81943	7.86095	8.06674	7.62228	8.25169	8.68154	8.81214	9.43246	9.24342	9.21043
259561_at	At1g21250	3.20782e-05	8.01603e-08	24	12	0.996749	8.79869	8.21159	8.41181	9.75265	9.28018	10.242	10.4396	10.7426	10.8449	11.9043	11.8034	11.3546	10.5953	10.3876	9.93591	9.45855	8.96365	9.50378
251730_at	At3g56330	3.20782e-05	8.01603e-08	20	10	0.797697	6.83792	7.61089	7.51435	8.40441	8.55361	8.55536	9.11705	9.12574	9.31908	9.04608	8.984	8.97263	7.97658	8.10118	7.98894	7.50744	7.33101	7.89979
255595_at	At4g01700	3.20782e-05	8.01603e-08	24	14	0.685757	6.75992	6.41724	6.82177	7.24855	6.93229	7.09129	7.60336	7.25017	7.40518	8.83813	8.91674	8.65642	8.38735	7.94307	7.96044	7.31869	7.1313	7.53869
253158_at	At4g35780	3.20782e-05	8.01603e-08	20	0	0.654314	9.66018	9.77197	9.51426	8.28094	8.3654	8.3682	7.89815	7.92986	7.93098	7.90731	8.1323	8.31619	8.91905	8.98404	9.26733	9.26831	9.09733	9.32054
264957_at	At1g77000	3.20782e-05	8.01603e-08	20	10	0.619528	7.04408	6.61998	7.15415	8.24026	8.14172	8.30663	8.84464	8.62117	8.7355	8.31655	8.35357	8.52874	7.7385	7.31461	7.93437	7.7198	7.21385	8.03927
261301_at	At1g48570	3.20782e-05	8.01603e-08	20	10	0.582548	8.86287	9.29786	9.02904	10.0589	10.0878	9.9084	10.4778	10.6609	10.7127	10.4677	10.4739	10.4026	9.97524	9.94471	9.81857	8.97774	9.63486	9.51639
258483_at	At3g02570	3.20782e-05	8.01603e-08	24	14	0.520207	10.5725	10.403	10.2939	10.7984	10.5729	10.5404	11.3082	10.9886	11.1822	11.4115	11.5745	11.6855	11.4341	11.0975	11.3642	10.8447	10.8673	10.8324
258049_at	At3g16220	3.20782e-05	8.01603e-08	20	0	0.427118	9.9189	10.2782	10.0865	9.18987	9.32539	8.81371	8.66955	8.71029	8.53623	8.9375	8.93458	9.05215	9.48894	9.43569	9.49484	9.96089	9.76644	9.73536
257410_at	At1g24340	3.20782e-05	8.01603e-08	24	2	0.425543	9.44499	9.33123	9.39901	8.94454	8.72605	8.72051	8.5975	8.56825	8.68769	8.21904	7.89549	8.02848	8.34273	8.25885	8.28725	8.77607	8.71393	8.78948
251497_at	At3g59060	5.32629e-05	2.17161e-07	24	4	2.70879	10.5222	10.6179	10.8535	11.1693	11.1833	11.0528	9.82044	9.75229	9.60158	8.27929	7.60095	6.73185	4.55729	5.54859	3.94401	8.05082	7.02266	6.78088
260146_at	At1g52770	5.32629e-05	2.17161e-07	24	14	1.23334	6.71859	6.84397	5.93917	6.91716	7.3421	7.14512	8.30988	8.52563	8.15158	9.7237	9.818	8.98372	8.5749	8.90229	8.08897	7.13796	7.93831	7.38499
256676_at	At3g52180	5.32629e-05	2.17161e-07	24	12	1.22247	9.15407	8.62621	8.8273	10.3761	10.2683	10.8241	11.6579	11.8707	11.6166	11.9737	12.0549	11.9328	10.6573	10.8504	10.4318	9.88776	10.489	10.0027
247684_at	At5g59670	5.32629e-05	2.17161e-07	24	14	1.22161	7.13561	6.91137	6.26867	7.16889	7.36317	7.82387	7.97685	8.96961	9.44914	10.7643	10.8817	10.7782	9.55149	9.3234	9.07083	8.5132	8.65198	8.86768
260549_at	At2g43535	5.32629e-05	2.17161e-07	20	10	1.20946	7.37637	7.58895	7.32504	8.68643	8.99335	8.57341	10.0953	9.5962	9.81322	9.25267	8.99187	9.47136	8.50503	7.7097	7.88577	8.01232	7.87082	7.71354
259185_at	At3g01550	5.32629e-05	2.17161e-07	24	2	1.18969	10.8085	11.1868	10.9614	11.0991	11.0674	10.9421	9.50902	9.58393	9.56011	8.34895	8.42025	8.74743	9.17248	9.12597	9.46832	10.2931	10.1769	10.1688
261667_at	At1g18460	5.32629e-05	2.17161e-07	24	2	1.1267	10.3491	10.7168	10.1952	10.4704	10.1567	9.88742	9.39532	9.1212	8.77815	8.37779	8.03267	7.44448	8.18582	8.87102	8.56327	9.71704	9.43959	9.21995
263412_at	At2g28720	5.32629e-05	2.17161e-07	20	10	1.06848	5.62636	5.26694	6.22523	9.49452	9.45762	10.0018	9.94817	10.4706	10.2601	9.51328	9.67998	9.46586	8.68108	8.73958	8.19589	7.51474	7.39017	8.02648
248050_at	At5g56100	5.32629e-05	2.17161e-07	24	2	0.975021	10.0834	10.2173	9.69307	9.62628	9.54352	9.02743	8.97858	8.9859	8.21548	7.47264	7.11808	6.8068	8.31418	8.31025	8.1358	9.29452	9.43607	9.15426
254804_at	At4g13010	5.32629e-05	2.17161e-07	24	4	0.947902	11.6246	11.5642	11.5525	11.8614	11.7228	11.7532	11.1579	11.0359	10.9082	10.6023	10.4666	10.2237	10.0846	10.0502	9.26696	10.8847	10.7028	9.91305
254594_at	At4g18930	5.32629e-05	2.17161e-07	20	10	0.917529	8.76113	8.33765	8.61452	10.1379	9.64805	9.54384	10.725	10.8147	10.3716	10.4226	10.2168	10.0767	9.57916	9.37149	9.07403	9.22747	9.23964	8.84935
260489_at	At1g51610	5.32629e-05	2.17161e-07	20	10	0.896793	7.38631	7.01006	3.27883	8.54989	8.50273	8.69804	10.2131	10.7445	9.99482	9.21616	9.44817	9.06041	8.76017	8.53905	8.21485	7.98242	8.46676	7.65026
248622_at	At5g49360	5.32629e-05	2.17161e-07	24	0	0.815697	11.9658	12.1015	11.9284	9.81191	9.43028	9.00562	8.30954	8.79506	8.65834	7.19817	6.93307	7.08284	9.28508	9.31736	9.22026	10.5869	9.78596	9.63518
261881_at	At1g80760	5.32629e-05	2.17161e-07	24	2	0.779819	9.71426	9.78787	9.55501	9.24411	9.33531	9.2443	7.92975	7.84973	7.87183	7.66835	7.49141	7.57237	7.73957	7.52164	7.26292	8.7331	8.18613	8.36487
256746_at	At3g29320	5.32629e-05	2.17161e-07	20	10	0.778402	9.67594	9.59999	9.11372	11.2481	11.5479	11.9862	12.1436	12.4357	12.6118	11.8047	12.053	11.9479	10.5012	11.1802	11.2973	10.3112	10.6568	10.8723
260287_at	At1g80440	5.32629e-05	2.17161e-07	24	0	0.76484	9.94302	9.94313	9.61883	9.07651	8.83576	9.0332	9.01044	8.43691	8.33114	6.58331	5.70533	7.01827	8.3392	8.70443	8.5478	9.54709	9.42085	9.12371
250243_at	At5g13630	5.32629e-05	2.17161e-07	24	4	0.690606	13.9284	14.0797	14.2739	13.985	14.1466	14.4995	13.5291	13.9481	13.6801	13.0083	13.2208	12.8768	11.9394	12.65	12.2055	13.2848	13.4361	13.147
260727_at	At1g48100	5.32629e-05	2.17161e-07	24	4	0.609808	8.4241	8.68477	8.51528	9.18937	8.92883	8.90236	8.07745	7.99167	8.08508	7.65288	7.39158	8.05583	6.98785	6.97201	6.97792	8.0337	7.83438	7.9083
260036_at	At1g68830	5.32629e-05	2.17161e-07	24	2	0.597398	11.1247	11.0014	11.2162	11.0091	10.9948	11.0704	10.318	10.3453	10.4411	9.90962	9.87197	10.1509	9.95278	10.0622	10.3251	10.8784	10.8935	10.7245
255793_at	At2g33250	5.32629e-05	2.17161e-07	20	0	0.587287	11.2447	10.9855	11.3386	9.74492	9.52925	9.13944	9.21782	8.84885	8.87445	9.49734	9.1143	9.28146	10.0873	9.75112	9.94485	11.0018	10.6674	10.662
264001_at	At2g22420	5.32629e-05	2.17161e-07	24	22	0.579647	7.74181	7.77563	7.76057	7.28627	7.14257	7.00417	6.63155	6.64837	6.26221	6.90252	6.97181	6.94751	7.22259	7.29999	7.72226	7.8645	7.50876	8.12637
262355_at	At1g72820	5.32629e-05	2.17161e-07	24	0	0.579485	10.4327	10.8388	10.789	9.98853	9.98763	9.91045	9.35795	9.23506	9.64831	8.85992	8.58398	8.70679	9.63247	9.72769	9.88953	10.2608	9.85383	10.302
248763_at	At5g47550	5.32629e-05	2.17161e-07	20	0	0.553939	10.9804	10.844	10.7956	10.057	9.92131	10.0037	9.33241	9.16969	9.29897	9.54647	9.51277	9.74291	10.038	9.70181	10.2091	10.6765	10.6524	10.6978
261351_at	At1g79790	5.32629e-05	2.17161e-07	24	6	0.545341	10.7426	10.7955	10.7457	11.0975	11.1518	11.1215	11.1677	11.0689	10.9866	10.2977	10.5216	10.6083	10.2507	10.1193	10.0604	10.4781	10.2573	10.5007
252972_at	At4g38840	5.32629e-05	2.17161e-07	24	0	0.544139	12.4097	12.3111	12.6253	11.6824	11.6381	11.5707	11.1837	10.74	10.9113	11.0066	10.56	10.965	11.2187	11.0783	11.2838	12.052	11.716	11.7438
261598_at	At1g49750	5.32629e-05	2.17161e-07	24	12	0.517219	11.8231	12.2003	12.194	12.2693	12.4458	12.7085	12.7465	12.9927	13.1245	13.3442	13.4177	13.3534	12.9572	12.8222	12.7464	12.2232	12.393	12.4759
254477_at	At4g20380	5.32629e-05	2.17161e-07	20	0	0.478254	10.5028	10.3015	10.3961	9.381	9.38596	9.24215	9.00596	9.05349	9.224	9.14315	9.01618	9.03791	9.7769	9.59326	9.71426	10.1691	9.94474	10.0023
259669_at	At1g52340	5.32629e-05	2.17161e-07	24	2	0.465288	9.9966	10.1641	10.2933	9.79714	9.81313	9.85074	9.52452	9.36114	9.34316	8.7178	8.7339	9.27585	9.13913	9.0088	9.2629	9.51354	9.42665	9.53646
261642_at	At1g27680	5.32629e-05	2.17161e-07	24	12	0.452081	7.82418	8.10862	7.6286	8.46534	8.74129	8.41805	8.99631	9.21006	8.93992	9.26869	9.39933	9.29166	8.50454	8.50714	8.65299	8.31938	8.46619	8.26372
263179_at	At1g05710	5.32629e-05	2.17161e-07	24	20	0.421543	8.55039	8.45924	8.31709	7.921	7.79968	7.97487	7.76443	7.52758	7.70397	8.12313	8.03065	8.28941	8.57776	8.31162	8.61943	8.62623	8.65868	8.57582
255068_at	At4g08920	5.32629e-05	2.17161e-07	24	0	0.407906	10.2461	10.1495	10.0057	9.84806	9.86686	9.83561	9.20518	9.34227	9.37669	8.91257	8.79247	9.01622	9.4794	9.35433	9.45681	9.91913	10.1397	9.79195
266938_at	At2g18950	5.32629e-05	2.17161e-07	24	12	0.373123	8.32347	8.58189	8.52705	8.92347	8.82159	9.03112	9.45115	9.21034	9.3474	9.69149	9.66574	9.73329	9.18853	9.20639	9.16554	8.74808	8.94816	9.139
258771_at	At3g10770	5.32629e-05	2.17161e-07	20	0	0.347167	11.6219	11.5074	11.5151	10.6674	10.6194	10.6391	10.3866	10.4007	10.5105	10.4405	10.49	10.3144	10.8331	11.0069	11.1266	11.2745	11.1667	11.2866
258132_at	At3g24550	5.32629e-05	2.17161e-07	20	0	0.324382	10.4837	10.4401	10.4724	9.53993	9.64829	9.48866	9.32916	9.29195	9.3721	9.43754	9.41788	9.50172	10.1689	9.96285	10.353	10.1826	10.2206	10.0597
245750_at	At1g51060	5.32629e-05	2.17161e-07	24	12	0.24715	10.5521	10.7642	10.4599	11.1497	11.2694	11.4261	11.4859	11.4519	11.8937	11.9224	11.6392	12.0018	11.3608	11.288	11.4557	10.9736	11.1496	11.2639
253860_at	At4g27700	5.32629e-05	2.17161e-07	24	6	0.243107	11.8435	11.9118	12.0612	12.5395	12.7488	12.4953	12.3622	12.4218	12.0753	11.8313	11.8809	11.9331	11.3509	11.4283	11.2543	11.831	11.8485	11.806
257057_at	At3g15310	8.50146e-05	5.40426e-07	24	0	2.22986	9.9636	10.1551	9.75126	7.68132	8.01265	7.9851	5.08331	4.99859	5.38751	4.55585	5.73915	6.29767	6.68635	7.08289	6.76123	9.53354	8.89265	8.83458
265387_at	At2g20670	8.50146e-05	5.40426e-07	24	2	1.94656	9.62218	10.6681	11.0862	8.38813	8.96667	8.9962	6.3352	6.69047	6.24259	3.95139	3.98094	3.96537	4.28065	6.61089	7.04657	7.70913	7.91568	8.54189
261958_at	At1g64500	8.50146e-05	5.40426e-07	20	0	1.89909	11.1071	11.1998	11.0264	8.45612	8.40431	8.38776	6.04615	4.80517	5.81173	6.78984	6.87868	7.00816	8.04644	8.56875	8.17712	9.91912	10.1561	9.28664
265837_at	At2g14560	8.50146e-05	5.40426e-07	24	12	1.88671	8.55207	8.2029	9.49927	10.1267	9.26093	11.0515	11.8029	12.3835	12.6691	13.3529	13.3785	13.7763	11.8521	11.4909	11.7484	10.0009	9.81767	11.0477
254384_at	At4g21870	8.50146e-05	5.40426e-07	20	0	1.78697	11.3326	11.0326	11.6147	8.03492	8.39601	7.55196	7.54453	6.79372	7.19514	7.32846	6.74895	7.3592	10.1329	9.68623	10.322	11.1556	10.4656	10.7571
246597_at	At5g14760	8.50146e-05	5.40426e-07	20	0	1.74359	10.2079	10.0697	10.061	8.24075	7.63449	8.20897	4.21581	2.04515	4.50878	6.53548	6.3818	7.25183	7.69154	7.88297	7.94525	9.84913	9.33952	9.28706
248683_at	At5g48490	8.50146e-05	5.40426e-07	24	2	1.58744	12.5454	12.8316	13.2831	11.9988	12.2072	12.4529	10.28	10.1899	10.3683	8.51351	8.61081	9.29125	9.27378	10.043	10.5026	11.8392	11.9632	12.2879
248404_at	At5g51460	8.50146e-05	5.40426e-07	20	0	1.47076	10.4461	10.2967	9.49594	8.85999	9.0395	8.53454	7.62941	7.09065	7.37885	7.7017	7.63086	7.69954	8.99955	9.43107	8.74061	9.85664	9.81615	9.05752
252917_at	At4g38960	8.50146e-05	5.40426e-07	24	2	1.43406	9.80655	9.82013	9.09807	8.69194	8.99296	8.69068	6.9824	6.83256	7.44123	5.46871	6.66387	6.49262	6.13041	6.30362	7.01561	8.6074	7.97987	8.64321
258350_at	At3g17510	8.50146e-05	5.40426e-07	24	0	1.3664	11.9856	11.881	12.2117	10.5221	10.4883	10.1064	9.11201	8.62609	8.49421	9.09684	8.66349	8.8483	9.82675	10.0239	9.90029	11.3251	11.0292	11.0281
256096_at	At1g13650	8.50146e-05	5.40426e-07	24	4	1.3392	9.13565	9.37786	8.9972	11.4469	11.6941	11.7009	9.58629	9.35336	9.00792	7.33747	7.03294	7.69238	4.74973	4.02018	6.73944	8.22647	8.16941	8.14553
253043_at	At4g37540	8.50146e-05	5.40426e-07	20	0	1.24376	10.2961	10.7492	10.3418	9.0771	9.05725	9.04321	8.2722	8.08336	8.06397	7.99521	8.47512	7.62404	9.11243	9.13234	9.32941	9.74696	9.71952	9.67072
261684_at	At1g47400	8.50146e-05	5.40426e-07	24	18	1.1995	7.85828	8.3532	8.67999	7.23254	6.99325	6.61087	7.27297	6.78438	6.9999	8.92744	8.63568	8.74979	9.53635	9.47566	10.4066	8.92963	9.41402	9.81295
266656_at	At2g25900	8.50146e-05	5.40426e-07	24	2	1.05497	10.507	11.343	10.9641	10.5222	10.4856	10.6178	9.84446	9.6203	9.5863	8.01345	8.32215	8.71143	8.58025	8.25603	8.75507	10.2952	9.80359	10.1434
254328_at	At4g22570	8.50146e-05	5.40426e-07	20	0	1.02405	12.5599	12.444	12.8949	11.5222	11.5676	11.5444	10.4735	10.3373	10.3572	10.833	10.6965	10.974	11.4888	11.3831	11.8286	12.1163	12.1272	12.2963
247347_at	At5g63780	8.50146e-05	5.40426e-07	24	12	1.02141	10.1844	10.2726	10.0583	11.1278	11.4311	11.241	11.9816	12.3233	12.0398	12.3763	12.3846	12.0603	11.3905	11.5621	11.1565	10.5953	11.1672	10.496
249800_at	At5g23660	8.50146e-05	5.40426e-07	24	18	0.929073	10.65	10.0841	10.7444	8.06252	8.76587	8.68976	9.91575	9.52883	9.98912	11.1826	11.1207	11.2154	11.4212	11.3609	11.6468	11.0097	11.2882	11.6627
245558_at	At4g15430	8.50146e-05	5.40426e-07	20	0	0.920332	10.602	10.5887	10.1594	7.21869	7.48421	6.95807	6.50242	6.04646	5.82492	6.62015	5.90893	6.91766	7.26017	7.33652	7.21205	9.54473	9.30139	8.88239
264339_at	At1g70290	8.50146e-05	5.40426e-07	24	0	0.880987	9.92085	9.97775	10.6329	9.29343	9.11796	9.22021	8.28017	8.1702	8.29857	6.76073	6.33329	6.66695	8.66154	8.16355	8.77789	9.32371	8.93475	9.52608
258729_at	At3g11900	8.50146e-05	5.40426e-07	24	4	0.869335	9.91282	10.32	9.9601	10.4812	10.4556	9.95406	9.36165	9.05631	8.81991	8.46852	8.41661	8.52485	7.79195	8.14762	7.54092	8.97375	8.51098	8.44116
249128_at	At5g43440	8.50146e-05	5.40426e-07	20	10	0.811536	5.18882	3.48096	5.91654	9.08283	8.54969	9.31733	10.0095	9.90876	9.87681	9.10726	8.56433	9.09787	8.29584	7.95957	8.59097	6.54599	7.41274	7.72704
265768_at	At2g48020	8.50146e-05	5.40426e-07	24	0	0.782584	11.3905	11.2594	11.2971	10.5524	10.7348	10.4202	9.57769	9.62802	9.35403	8.90091	8.65833	8.94544	9.99388	9.94922	9.80573	10.6582	10.4988	10.39
259570_at	At1g20440	8.50146e-05	5.40426e-07	20	10	0.768358	10.2019	9.4471	10.127	10.4847	10.7463	11.0529	11.9487	12.4115	12.4184	10.9386	11.2537	11.2931	10.2041	10.4622	10.4649	10.0672	10.2912	10.4645
258485_at	At3g02630	8.50146e-05	5.40426e-07	20	10	0.759379	9.59496	9.64225	9.45713	10.1972	10.0492	10.4711	11.0479	11.0159	11.109	10.5537	10.8459	10.7927	10.0826	10.2823	10.0531	9.6895	9.67144	9.53326
252831_at	At4g39980	8.50146e-05	5.40426e-07	20	10	0.758759	9.44904	9.59934	9.47241	11.1216	11.0415	11.0679	11.7768	11.4258	11.5062	11.747	11.8939	11.2426	10.8445	10.7428	10.4332	9.90755	10.5169	10.0702
259460_at	At1g44000	8.50146e-05	5.40426e-07	24	0	0.734882	12.3728	12.6868	12.7131	12.1533	12.3896	12.2703	10.998	11.0349	10.9094	10.7702	10.8169	10.8999	11.4536	11.382	11.7216	12.2135	12.2111	12.3907
249425_at	At5g39790	8.50146e-05	5.40426e-07	20	10	0.707049	7.41388	7.35811	7.64248	9.23861	8.85311	8.84386	9.82165	9.14554	9.34147	9.30967	9.14401	9.02815	8.33643	7.86409	8.34155	7.6504	7.5923	7.8985
262986_at	At1g23390	8.50146e-05	5.40426e-07	24	2	0.700409	11.9006	12.2086	11.761	10.8717	11.1193	11.1257	10.5905	10.9595	10.8314	9.27304	9.39881	8.74407	9.84675	9.88351	10.1687	11.0561	11.1214	10.878
248282_at	At5g52900	8.50146e-05	5.40426e-07	24	0	0.647587	8.86586	8.73671	8.82497	8.00988	7.80676	7.76023	6.87718	6.01198	6.86387	6.32469	5.81015	7.2181	7.43306	7.73216	7.86495	8.05711	8.03374	8.10514
262314_at	At1g70810	8.50146e-05	5.40426e-07	20	10	0.641348	8.46132	8.47058	8.68209	9.58739	9.09055	9.16179	10.1987	9.79041	9.77611	9.94162	9.63236	9.56463	9.32976	8.94243	8.78694	8.87241	8.69873	8.70426
248684_at	At5g48485	8.50146e-05	5.40426e-07	20	0	0.624321	11.5171	11.4255	11.4057	10.9514	10.8445	11.0183	10.3209	10.1924	10.2589	10.9741	10.5024	10.4886	11.0152	11.0462	11.157	11.5398	11.2284	11.1719
264770_at	At1g23030	8.50146e-05	5.40426e-07	20	0	0.588007	10.6854	10.3048	9.97989	8.74761	8.8804	8.74803	8.36274	7.95068	8.52735	8.11902	8.246	8.59639	9.09933	9.1943	9.09696	9.50603	9.12363	9.11773
265680_at	At2g32150	8.50146e-05	5.40426e-07	24	4	0.583833	8.64625	8.46828	8.48439	9.20937	9.32338	9.18443	8.85785	8.27747	8.20323	7.82059	8.14643	7.26041	7.21944	6.77043	4.6641	8.055	7.88249	7.85647
245176_at	At2g47440	8.50146e-05	5.40426e-07	20	0	0.572219	11.4231	11.0899	10.9085	10.2668	10.6667	10.2108	9.56417	9.89352	9.61165	9.88441	10.1974	10.138	10.5723	10.7184	10.6762	10.9673	10.5934	10.8329
248751_at	At5g47540	8.50146e-05	5.40426e-07	20	0	0.56207	10.2234	10.1886	10.0485	9.41269	9.39395	9.80095	9.00272	9.20303	9.25736	9.26615	8.9453	9.31401	9.94966	9.81327	9.807	10.0855	10.0975	9.82355
260180_at	At1g70660	8.50146e-05	5.40426e-07	20	0	0.557374	11.5991	11.4758	11.8135	10.7556	10.4061	10.3638	10.2253	9.9397	9.95306	10.6121	10.2266	10.3694	11.0326	10.4166	10.8657	11.3949	10.9027	11.0364
263679_at	At1g59990	8.50146e-05	5.40426e-07	24	12	0.544782	8.66006	9.1863	8.9228	9.40049	9.84989	9.69967	9.99965	10.3077	10.3071	10.482	10.3724	10.3123	10.2775	10.3015	10.2385	9.41296	9.77846	9.37458
260466_at	At1g10900	8.50146e-05	5.40426e-07	24	6	0.525664	8.23363	8.65424	8.5114	9.60714	9.58158	9.62222	8.73873	8.81173	9.0223	8.19956	8.15977	8.16737	7.62219	7.8432	7.99533	7.95788	8.10627	8.62908
264463_at	At1g10150	8.50146e-05	5.40426e-07	24	0	0.502149	10.2819	10.4921	10.2142	9.56973	9.39149	9.24686	9.10205	9.02099	8.80581	8.91727	8.47558	8.70255	9.35814	9.30067	9.42257	9.8531	9.73114	9.51801
253135_at	At4g35830	8.50146e-05	5.40426e-07	24	8	0.488712	11.0579	11.2283	11.1456	11.6015	11.7558	11.9591	11.7809	12.0654	11.8866	11.2251	11.5084	11.1936	10.9607	11.1243	10.8018	10.9328	10.7175	10.7743
245229_at	At4g25620	8.50146e-05	5.40426e-07	20	0	0.451213	10.0527	10.0251	10.128	8.90855	8.93182	9.15161	8.72438	8.48919	8.72234	8.6482	8.58668	8.83168	9.44848	9.22479	9.52652	9.66955	9.57707	9.32548
266857_at	At2g26900	8.50146e-05	5.40426e-07	24	12	0.441503	11.3285	11.36	11.1769	12.0032	11.9478	12.1205	12.4841	12.3302	12.5194	12.5378	12.4523	12.9009	12.1057	12.0525	12.1768	11.6648	12.0116	11.9363
256533_at	At1g33250	8.50146e-05	5.40426e-07	20	0	0.435733	9.10801	9.19332	9.09699	8.13297	8.19996	8.186	7.63169	7.77416	8.08153	7.952	7.64291	7.88398	8.46327	8.36079	8.5002	8.69703	8.42414	8.78426
266583_at	At2g46220	8.50146e-05	5.40426e-07	24	2	0.431235	12.6685	12.7499	13.3328	12.6971	12.6987	12.8694	12.4227	12.2643	12.3325	11.3363	11.1787	11.4199	12.0843	11.9919	12.1511	12.4292	12.3937	12.3922
256076_at	At1g18060	8.50146e-05	5.40426e-07	24	4	0.380164	11.8519	11.8358	12.197	12.128	12.1568	12.3655	11.6852	11.816	11.7306	11.2522	11.294	11.5482	11.0879	11.2799	11.3142	11.5254	11.6769	11.6035
262432_at	At1g47530	8.50146e-05	5.40426e-07	20	0	0.365672	11.2766	11.428	11.4106	10.5884	10.7298	10.5738	10.3451	10.2023	10.2155	10.1564	10.3146	10.3759	10.6184	10.7986	10.6866	11.0279	11.0136	11.135
253610_at	At4g30200	8.50146e-05	5.40426e-07	20	0	0.364644	10.9266	10.8037	10.8766	10.0091	10.0987	9.94711	9.53465	9.86823	9.8416	9.97586	10.2361	10.0349	10.3573	10.5616	10.5339	10.8013	10.6881	10.6723
265704_at	At2g03420	8.50146e-05	5.40426e-07	24	14	0.340149	10.312	10.3061	10.465	11.2146	11.0205	11.3822	11.4504	11.5199	11.6084	11.7625	11.6733	12.0113	11.6923	11.7931	11.6118	11.115	11.4342	11.3324
248139_at	At5g54970	8.50146e-05	5.40426e-07	20	10	0.309986	9.00177	8.77573	8.874	9.98639	10.1791	10.2655	10.3718	10.3987	10.203	10.3979	10.379	10.3674	9.93625	9.69903	9.79771	9.14556	9.22688	9.22088
249510_at	At5g38510	8.50146e-05	5.40426e-07	20	10	0.255585	8.8862	8.84846	8.978	10.0383	10.0949	10.2125	10.317	10.3792	10.7343	10.4436	10.3722	10.3742	10.1925	10.0288	10.0325	9.48843	9.79519	9.83642
253755_at	At4g29040	8.50146e-05	5.40426e-07	20	10	0.250366	10.2984	10.2353	10.4191	10.9748	10.9777	11.081	11.1345	11.094	11.2786	10.9982	11.0496	11.1744	10.7673	10.8203	10.6295	10.504	10.6867	10.674
247842_at	At5g58030	8.50146e-05	5.40426e-07	24	18	0.145093	10.1554	10.211	10.0935	10.0321	10.0477	9.90379	10.1136	10.1098	10.0607	10.1536	10.2785	10.2704	10.509	10.4668	10.3546	10.3083	10.2161	10.2931
260380_at	At1g73870	0.000141471	1.25283e-06	24	4	3.89426	8.69021	9.60074	9.03537	9.62129	9.89953	8.89227	6.27523	5.98557	6.08958	4.08325	4.21385	2.27758	2.7715	1.34009	2.58214	5.81228	5.41913	6.36396
247323_at	At5g64170	0.000141471	1.25283e-06	24	6	3.34643	7.32814	7.82692	7.79413	10.6461	10.7593	10.5728	9.34199	9.26134	9.6588	8.03852	7.70491	7.39203	3.58901	2.81644	3.46666	3.74569	2.93941	4.40157
263497_at	At2g42540	0.000141471	1.25283e-06	24	12	2.52604	7.81414	7.82981	7.43791	11.9889	12.094	12.1473	13.512	13.9238	13.9682	13.7673	13.8899	14.4864	12.3241	12.2797	11.1943	8.9191	10.098	9.3481
258239_at	At3g27690	0.000141471	1.25283e-06	24	4	2.36084	13.305	13.4779	14.2368	13.9145	14.1063	14.8617	13.3582	13.5408	13.6409	10.2637	10.1138	9.93066	7.36174	8.0954	8.24712	11.6247	10.7675	11.0668
261027_at	At1g01340	0.000141471	1.25283e-06	24	18	2.17991	5.89253	6.65767	4.23489	2.33217	1.98098	3.24126	2.01653	3.67687	2.99547	5.99627	6.12328	5.90048	7.963	7.62684	7.35277	6.78152	6.62191	7.10321
248793_at	At5g47240	0.000141471	1.25283e-06	20	10	2.03606	5.38148	5.97288	6.1317	9.02532	8.65809	9.0115	10.8943	10.0527	10.4907	9.19749	9.06747	8.42018	7.90817	6.68003	7.1733	6.00846	6.06453	7.32536
245734_at	At1g73480	0.000141471	1.25283e-06	24	6	1.93395	8.42225	8.58512	8.90982	10.5028	10.4117	10.9478	10.6557	10.4303	10.2712	8.09579	8.09175	8.18511	6.88454	6.83307	7.08201	7.17165	6.69982	6.98781
253125_at	At4g36040	0.000141471	1.25283e-06	24	4	1.69377	10.5735	10.864	11.4316	11.2017	10.9834	11.8456	10.6039	10.1815	10.6464	8.22388	7.26957	8.58804	7.6583	7.31643	8.08388	9.21564	8.70632	9.39368
260037_at	At1g68840	0.000141471	1.25283e-06	24	0	1.67027	9.99925	10.1414	11.1285	8.66947	8.2437	9.52883	7.00805	7.0327	7.374	4.1487	5.14003	5.41028	7.17705	7.68965	8.93976	9.37537	8.78798	9.40259
260412_at	At1g69830	0.000141471	1.25283e-06	20	10	1.62811	7.06443	8.06487	7.20397	10.9902	11.0616	11.26	12.4145	12.3084	12.2083	12.3034	12.1713	12.2721	11.0857	11.089	10.4083	7.80118	9.11197	8.53986
261248_at	At1g20030	0.000141471	1.25283e-06	24	10	1.53393	5.50994	5.31796	4.47313	6.87959	6.72052	7.82485	10.2396	10.2414	9.80151	7.54473	7.70551	7.48726	5.61545	5.59917	5.93187	5.3966	5.33721	4.088
249242_at	At5g42250	0.000141471	1.25283e-06	24	8	1.34968	6.29701	6.64646	6.58287	8.91213	9.08856	9.27041	9.55166	9.78934	9.44339	7.27486	7.33711	6.42818	6.34052	5.88597	3.45041	5.43462	6.11266	4.6475
260676_at	At1g19450	0.000141471	1.25283e-06	24	2	1.24695	12.0731	12.2147	11.8722	12.0268	12.2026	11.6629	10.6591	10.9811	10.0542	9.09088	9.60317	8.94731	10.6097	10.6206	10.0958	11.7483	11.4392	11.1544
261618_at	At1g33110	0.000141471	1.25283e-06	20	0	1.22594	10.9654	11.063	10.9542	9.45776	9.3822	9.09729	7.74896	7.59134	7.72689	8.50497	8.252	8.20884	8.93261	9.1945	9.19535	10.3682	10.1367	9.95248
254496_at	At4g20070	0.000141471	1.25283e-06	24	0	1.16491	10.4675	10.6008	10.2394	8.59351	8.81947	7.84959	7.953	7.4588	7.35606	7.1377	6.70294	7.66184	8.08429	8.50197	8.70283	9.63454	9.30927	9.15097
251324_at	At3g61430	0.000141471	1.25283e-06	24	2	1.14308	13.1375	13.0862	13.2187	12.8599	12.7056	12.3512	12.0378	11.5121	11.0891	10.9253	10.5233	10.1797	11.5746	11.6053	10.8688	12.4335	12.2064	11.6555
260914_at	At1g02640	0.000141471	1.25283e-06	20	0	1.05789	10.2273	10.4271	10.2037	7.78845	7.46217	7.57785	7.04615	6.86101	7.11406	6.48274	6.57037	7.05531	7.82043	8.35709	8.4074	9.35145	9.30448	8.68169
265939_at	At2g19650	0.000141471	1.25283e-06	20	0	1.03592	10.1589	10.1922	10.1251	9.11439	9.10365	8.76651	7.51034	7.45458	6.58035	8.03635	8.13173	8.03166	8.83977	8.94582	8.66534	9.84884	9.25992	9.59368
245052_at	At2g26440	0.000141471	1.25283e-06	20	10	1.02227	7.25511	6.9741	6.62358	8.58061	8.00149	8.71893	9.44719	9.70774	9.76083	9.75687	9.18709	9.42216	8.71929	8.52159	8.37268	7.65625	7.52415	7.71443
267083_at	At2g41100	0.000141471	1.25283e-06	20	18	1.01897	11.6469	11.37	11.9882	10.0726	9.96599	10.5419	10.1574	9.69092	9.92901	10.5245	10.6101	10.9899	12.0744	12.0418	12.3199	11.9246	11.3173	11.7727
261089_at	At1g07570	0.000141471	1.25283e-06	24	0	0.991677	9.76849	9.64202	9.91261	8.47318	8.33733	8.15815	7.33405	7.48122	7.78654	7.18292	7.07577	8.13695	7.99804	7.48518	7.98098	9.00795	8.88366	9.12062
256894_at	At3g21870	0.000141471	1.25283e-06	20	0	0.985187	10.6285	10.8709	11.1934	9.45044	9.41074	9.23823	8.1672	7.88931	8.22475	8.95841	8.43815	8.64503	9.37809	9.02837	9.44499	10.6527	9.79935	10.2227
245094_at	At2g40840	0.000141471	1.25283e-06	20	10	0.935845	9.58953	9.60312	8.88809	11.8762	11.7467	11.2795	12.2739	12.3999	12.0027	12.3349	12.3486	11.6926	10.9531	11.0251	10.6563	10.4882	10.7706	10.5115
262263_at	At1g70940	0.000141471	1.25283e-06	20	0	0.920434	10.897	10.9327	10.6956	9.52786	9.6861	9.58296	8.62993	8.49886	8.40013	8.64826	9.04806	9.16965	9.45917	9.94995	9.44152	10.2868	9.98145	9.8167
262879_at	At1g64860	0.000141471	1.25283e-06	24	2	0.886271	11.7243	11.9332	11.9632	11.4938	11.7836	11.8993	10.4709	10.7468	10.5424	9.81402	10.1032	10.1724	10.1299	10.7956	10.5332	11.235	11.4326	11.4819
252956_at	At4g38580	0.000141471	1.25283e-06	20	10	0.868866	8.19577	7.89574	8.06762	9.10819	9.05523	9.29619	10.3374	10.3271	10.2402	9.91243	9.87007	9.93614	9.50567	9.3099	9.10533	8.89908	9.00894	8.96546
257315_at	At3g30775	0.000141471	1.25283e-06	20	0	0.857207	11.1517	10.875	10.6185	8.05234	7.96271	8.24843	7.79207	7.85604	7.71173	7.3516	7.85627	7.54081	9.79317	10.0957	10.1925	10.2022	10.3011	10.1783
260455_at	At1g72500	0.000141471	1.25283e-06	24	6	0.764851	9.29989	9.03407	9.12808	10.1168	10.1977	10.1723	9.74607	9.66783	9.81786	9.46889	9.17789	9.24129	7.97428	7.73941	8.44981	8.6644	8.532	8.76113
261576_at	At1g01070	0.000141471	1.25283e-06	24	0	0.75513	9.36123	9.81077	9.19555	9.09396	8.99752	8.42933	7.92961	8.02521	7.78704	7.39371	7.2884	7.00446	8.3075	8.51638	8.30082	8.79297	8.81565	8.54798
253951_at	At4g26860	0.000141471	1.25283e-06	24	0	0.742941	11.7074	11.6439	11.5646	11.4842	11.386	11.1471	10.4152	10.5139	10.0712	10.1132	10.2696	10.2005	10.9776	10.7977	10.7322	11.6417	11.4444	11.3231
263664_at	At1g04250	0.000141471	1.25283e-06	24	4	0.71268	10.2284	10.0949	9.86152	10.8947	10.7339	10.6901	9.65957	9.10379	9.39636	9.00116	8.85364	9.19403	8.84789	8.62162	8.69223	9.58994	9.14332	9.41116
247745_at	At5g59030	0.000141471	1.25283e-06	20	0	0.702003	11.5707	11.0075	10.9855	10.0992	9.71404	9.81889	9.7123	9.19735	9.35969	9.79622	9.3653	9.01966	10.3984	10.3525	10.1656	11.1369	10.9592	10.5005
265917_at	At2g15080	0.000141471	1.25283e-06	24	2	0.675373	7.58593	7.64046	7.96377	7.42123	7.16598	7.25002	6.89129	6.9577	6.73131	6.14795	6.21777	4.43487	6.34745	6.37273	6.23359	7.49288	7.47943	7.20203
245877_at	At1g26220	0.000141471	1.25283e-06	20	0	0.670559	10.203	9.7633	9.59263	9.31962	9.23915	9.06276	8.55186	8.49542	8.24409	8.75218	8.57438	8.70105	9.52269	9.40535	8.94859	9.73138	9.76962	9.44318
252412_at	At3g47295	0.000141471	1.25283e-06	24	2	0.654997	10.951	11.0398	11.3787	10.3769	10.4652	10.4728	9.81377	9.76121	9.65386	9.29659	9.15206	9.36786	9.5917	9.54651	9.72786	10.7927	10.2451	10.723
263921_at	At2g36460	0.000141471	1.25283e-06	24	12	0.638009	9.91679	9.91454	10.0111	10.4251	10.2607	10.4901	11.1355	10.9556	10.6439	11.2335	11.1558	11.1315	10.9732	10.6441	10.4497	10.3321	10.3593	10.0265
259544_at	At1g20620	0.000141471	1.25283e-06	20	10	0.629346	12.9969	12.4518	12.9645	13.6016	13.2736	14.0351	14.1143	14.041	14.7992	13.9805	13.8993	14.4639	13.227	13.151	13.3975	13.1671	13.1112	13.1518
247498_at	At5g61810	0.000141471	1.25283e-06	20	10	0.614355	7.35561	7.58478	7.58052	8.44471	8.9483	9.23252	9.22602	9.60354	9.62414	8.77055	9.1839	9.17863	8.42453	8.25461	8.5979	8.21591	8.16304	8.38499
257766_at	At3g23030	0.000141471	1.25283e-06	24	0	0.609464	10.0246	9.4894	9.41573	8.97243	8.86214	8.93254	8.08717	8.37704	8.46648	7.96151	7.84703	8.19921	8.89132	8.7385	9.07489	9.27625	8.96673	9.3284
252992_at	At4g38520	0.000141471	1.25283e-06	24	18	0.584392	10.5222	10.2944	10.5288	10.0648	9.75758	9.93658	10.0635	10.1184	10.1752	10.55	10.9448	11.1002	11.2714	11.2461	11.1032	10.7562	10.8162	10.926
267538_at	At2g41870	0.000141471	1.25283e-06	24	6	0.540346	7.9484	7.73357	7.74826	9.51446	9.52684	9.41195	8.12759	7.90378	7.6805	7.63133	7.56634	7.46235	6.70694	6.04878	6.7447	7.55111	7.04047	6.60496
248697_at	At5g48370	0.000141471	1.25283e-06	24	12	0.531894	7.86735	7.52139	7.95071	8.13402	8.16442	8.4521	8.80207	8.86381	8.8167	8.8966	8.93727	8.87418	8.64916	8.85209	8.4423	8.42144	8.24286	8.06449
256787_at	At3g13790	0.000141471	1.25283e-06	24	20	0.471381	8.63895	8.50463	8.78293	7.90182	8.01413	8.02098	7.94639	7.82904	7.83904	8.62904	8.61772	8.53912	9.2394	8.84861	8.90321	9.06522	8.94889	8.9645
256547_at	At3g14840	0.000141471	1.25283e-06	24	14	0.455905	9.85429	9.76406	9.42283	9.86006	10.0689	9.90791	10.3236	10.8534	10.5314	10.874	11.2268	10.6551	10.5518	10.7136	10.4539	10.1711	10.4493	10.137
259523_at	At1g12500	0.000141471	1.25283e-06	24	0	0.446526	10.026	10.2891	9.90809	9.52679	9.56575	9.37884	8.99269	9.15779	9.04963	8.86208	9.01941	8.56483	9.18858	9.56876	9.11636	9.68428	9.72989	9.55815
249140_at	At5g43190	0.000141471	1.25283e-06	20	0	0.4301	9.70338	9.43511	9.35687	8.68873	8.533	8.58919	8.6948	8.06656	8.21971	8.53237	8.26036	8.42181	8.97067	8.80558	9.01504	9.4	9.03013	9.32246
249701_at	At5g35460	0.000141471	1.25283e-06	24	4	0.421528	9.42379	9.60647	9.48996	10.0432	9.98422	10.078	9.61793	9.3598	9.14102	8.89383	8.94333	8.87048	8.67383	8.95949	8.5309	9.24189	9.07409	8.99869
258531_at	At3g06720	0.000141471	1.25283e-06	20	18	0.415524	9.48407	9.53731	9.4867	9.08699	9.10373	8.97759	8.70862	8.76352	8.81399	8.94698	9.25583	9.41662	9.58899	9.562	9.9433	9.53041	9.22915	9.42958
261841_at	At1g15920	0.000141471	1.25283e-06	20	0	0.403487	9.91065	10.0552	10.14	8.91584	9.01456	8.94404	8.92655	8.65767	8.56995	8.832	8.8267	8.7066	9.38425	9.25009	9.22829	9.86243	9.19029	9.81236
264307_at	At1g61900	0.000141471	1.25283e-06	20	0	0.398536	10.5358	10.5662	10.1829	9.48054	9.41132	9.26806	9.21972	9.09324	9.24077	9.32893	9.18465	9.16578	9.85241	9.88544	9.90081	9.98449	9.95089	9.87975
246211_at	At4g36730	0.000141471	1.25283e-06	24	0	0.382788	10.5172	10.4395	10.5223	9.92202	10.1661	10.1074	9.56169	9.67099	9.83206	9.2309	9.39508	9.01974	9.62472	9.838	9.77292	10.0483	10.0253	10.1903
266905_at	At2g34560	0.000141471	1.25283e-06	20	0	0.37617	10.8715	10.6788	10.7253	10.2672	10.2736	10.2597	9.83312	9.61759	9.91402	10.0787	10.1457	10.0596	10.2452	10.4712	10.5802	10.7248	10.8993	10.5988
245781_at	At1g45976	0.000141471	1.25283e-06	20	0	0.316019	9.30577	9.37132	9.06558	8.62588	8.57226	8.60051	8.52851	8.2665	8.36589	8.49541	8.56967	8.91376	8.95015	8.81281	8.95796	9.35636	8.9909	9.02182
257844_at	At3g28480	0.000141471	1.25283e-06	24	14	0.268638	9.41938	9.25696	9.20022	9.50306	9.43817	9.42923	9.80261	9.91666	9.52137	10.288	10.4151	10.1672	9.98752	9.76177	9.79929	9.61382	9.56321	9.57844
267392_at	At2g44490	0.000141471	1.25283e-06	20	10	0.22826	10.3514	10.3772	10.447	11.243	11.2674	11.4125	11.6112	11.9503	12.0937	11.2101	11.3049	11.4261	11.1033	11.1536	11.2749	10.9367	10.9012	11.0333
251902_at	At3g54110	0.000141471	1.25283e-06	24	18	0.197734	11.1963	11.2586	11.1482	10.8839	10.9775	10.8119	11.0818	11.0138	10.8915	11.2949	11.2097	11.1477	11.4903	11.4296	11.4978	11.261	11.3615	11.2631
260235_at	At1g74560	0.000141471	1.25283e-06	24	12	0.173561	9.71518	9.84088	9.95746	10.5856	10.4894	10.5571	10.6329	10.5803	10.6328	10.8355	10.8416	10.7349	10.5818	10.578	10.2244	10.076	10.0876	10.1242
263495_at	At2g42530	0.00023301	2.73769e-06	24	12	3.20209	6.93246	7.73798	7.69634	9.8202	10.4253	10.7046	12.9592	13.3598	13.2374	12.7872	12.9928	12.9691	11.0616	11.5293	10.5134	8.25165	8.98901	8.93299
248910_at	At5g45820	0.00023301	2.73769e-06	24	6	2.74052	7.60924	8.71355	9.03009	10.776	10.7974	10.8227	9.32107	9.39875	9.2791	6.46751	5.06051	6.78331	5.93488	5.33653	4.49588	6.15115	5.18035	5.55324
256221_at	At1g56300	0.00023301	2.73769e-06	20	10	2.54033	6.13064	4.9999	6.55209	7.70862	7.84497	8.67371	11.7174	11.6712	11.4491	10.7643	10.466	10.1148	8.90283	8.2796	8.81886	6.57258	6.60796	6.88572
260770_at	At1g49200	0.00023301	2.73769e-06	20	0	2.53287	11.3829	11.0765	11.0847	6.44621	6.54882	6.30725	5.99912	4.83728	7.17324	6.17813	6.19497	4.56495	8.55286	8.41931	8.55635	10.942	10.4012	9.9431
256891_at	At3g19030	0.00023301	2.73769e-06	20	0	2.23327	11.7472	11.8149	12.6285	9.46812	8.9684	9.41169	7.8287	7.90267	7.87525	9.29532	9.8421	9.42976	10.5237	11.1574	11.3352	11.5152	11.6471	11.9015
252468_at	At3g46970	0.00023301	2.73769e-06	20	10	2.22798	9.25858	8.50272	9.25356	11.48	11.5124	12.2512	13.3153	13.3794	13.5875	13.2517	13.3786	13.4055	11.5053	11.7715	11.7276	10.5389	11.4277	11.3797
246523_at	At5g15850	0.00023301	2.73769e-06	24	0	2.04655	12.0705	11.7591	11.5647	9.6975	9.63832	8.99759	7.06422	6.33358	7.29037	7.58331	7.165	7.43987	8.04071	8.35203	8.3115	11.2661	11.0498	10.4274
249677_at	At5g35970	0.00023301	2.73769e-06	24	4	1.76431	11.4885	11.714	11.6747	12.178	12.3753	12.2942	10.6097	11.1085	10.5051	8.50149	8.8593	8.50944	8.43164	8.60838	8.52379	10.8578	10.7872	10.4548
251673_at	At3g57240	0.00023301	2.73769e-06	24	12	1.57663	5.56	5.2925	5.47459	6.24906	5.82795	7.60609	8.12576	8.16917	8.12899	8.2254	8.70338	8.25046	7.78969	7.03055	5.70959	6.00644	5.64089	5.93852
264956_at	At1g76990	0.00023301	2.73769e-06	20	0	1.48866	12.1831	11.9536	12.1106	10.6603	10.7505	10.3444	9.60237	9.72236	9.38158	9.6129	9.49142	9.28616	10.9245	10.7251	11.0575	11.7775	11.0052	11.2324
259385_at	At1g13470	0.00023301	2.73769e-06	24	12	1.47277	3.65775	0.826633	2.78163	6.45001	4.59549	6.42212	7.67743	7.38648	6.60557	8.35042	8.02545	7.37172	7.04297	6.88629	6.53109	5.98096	2.66142	3.10676
256548_at	At3g14770	0.00023301	2.73769e-06	24	0	1.29564	10.5204	10.7451	11.5209	9.22204	9.10021	9.60899	7.62981	7.62598	8.06667	7.67007	7.5195	8.2098	8.77958	9.04364	9.3517	9.87812	9.50978	10.0421
256456_at	At1g75180	0.00023301	2.73769e-06	24	0	1.25597	10.1851	10.5311	9.91087	9.4324	9.78746	9.00144	8.16319	8.16188	8.23296	7.02002	7.25523	7.56815	7.90773	8.23083	8.27782	10.0633	9.62307	9.35363
262609_at	At1g13930	0.00023301	2.73769e-06	20	10	1.1775	11.5837	11.0247	11.3932	13.3646	13.2281	14.014	14.1912	14.1811	14.876	13.894	13.9078	14.4004	12.5259	12.4945	12.876	12.1307	12.6394	12.6291
252102_at	At3g50970	0.00023301	2.73769e-06	20	10	1.07101	7.23957	6.56308	7.20753	8.44273	8.22663	9.18279	10.3815	10.9159	10.7495	9.07559	9.36323	8.98301	8.46208	7.94386	8.32291	8.31425	7.64847	8.14397
254250_at	At4g23290	0.00023301	2.73769e-06	24	4	1.0294	10.1986	10.4015	9.72615	10.7079	10.7752	10.478	9.90272	9.98432	9.81602	8.42235	8.46981	7.67073	8.64482	8.0086	8.15967	9.69755	9.43263	9.36135
259501_at	At1g15750	0.00023301	2.73769e-06	20	0	1.01222	11.3382	11.1379	11.349	10.0223	10.0087	10.1868	9.28847	9.36256	9.55461	10.1928	10.3611	9.79481	10.721	11.0082	10.9861	11.2037	11.2213	11.0766
251665_at	At3g57040	0.00023301	2.73769e-06	24	0	0.962386	10.8365	10.8947	11.1138	10.261	10.1414	9.98424	9.19651	8.87579	9.17803	8.75435	8.67702	8.98079	9.09636	8.79504	9.21431	10.3276	10.2986	10.2499
254256_at	At4g23180	0.00023301	2.73769e-06	20	10	0.958388	8.85938	8.55864	8.63025	9.87156	9.6911	10.0959	10.5042	10.7031	10.7895	11.0401	10.6518	10.6805	9.98847	9.56989	9.80252	9.1805	9.42567	9.1246
266391_at	At2g41290	0.00023301	2.73769e-06	24	2	0.831958	9.80555	9.83963	9.77847	9.52985	9.33066	9.1933	8.60643	7.9229	8.47	7.9777	7.86673	8.31692	8.41361	8.15409	7.95559	9.1658	8.93831	8.95516
262926_s_at	At1g65790	0.00023301	2.73769e-06	20	10	0.799493	6.77566	6.00288	6.78065	8.72324	8.17777	8.52541	9.14209	9.63932	9.52963	9.47899	9.30842	8.7737	8.2424	8.51274	8.84725	8.17575	8.03944	8.17175
255061_at	At4g08930	0.00023301	2.73769e-06	20	0	0.786616	10.5701	10.3822	9.73667	8.69148	8.74554	8.79502	8.31384	7.73389	8.24294	8.13569	7.99531	8.08184	8.77211	8.98812	8.92663	9.7617	9.07958	9.21542
264000_at	At2g22500	0.00023301	2.73769e-06	24	14	0.770341	8.9761	8.65058	8.91582	9.30607	9.25721	9.87884	10.0675	9.74888	10.2303	10.4055	10.6353	10.9311	10.426	10.2231	10.4721	9.45264	9.72424	9.77387
247979_at	At5g56750	0.00023301	2.73769e-06	20	0	0.766793	10.5315	10.1906	10.2355	8.127	7.57516	7.98815	7.57511	7.45457	7.88891	7.78489	7.43731	7.54681	8.9626	8.70215	9.54792	9.9811	9.76248	9.79121
262421_at	At1g50290	0.00023301	2.73769e-06	20	0	0.739698	8.7846	9.02382	8.89815	7.98541	7.58585	7.99965	7.38863	7.32356	7.41518	7.69725	7.44147	7.53271	8.48756	8.13683	8.26397	9.13757	8.11492	8.31573
266864_at	At2g26800	0.00023301	2.73769e-06	24	0	0.732686	10.7056	10.7573	10.9508	9.8797	9.76993	9.76782	9.04242	8.72365	8.96707	8.92762	8.95649	9.2718	9.51317	9.34931	9.96227	10.2997	10.0723	10.2743
[truncated: 22,582 more rows]

## Sheet: Table S4_JTK_B.rapa
Probeset	Alias	BH.Q	ADJ.P	PER	LAG	AMP	LD0_1_ATCACG_L00M_R1_good_RSEM	LD0_3_CGATGT_L00M_R1_good_RSEM	LD4_1_TTAGGC_L00M_R1_good_RSEM	LD4_3_TGACCA_L00M_R1_good_RSEM	LD8_1_ACAGTG_L00M_R1_good_RSEM	LD8_3_GCCAAT_L00M_R1_good_RSEM	LD12_1_CAGATC_L00M_R1_good_RSEM	LD12_3_ACTTGA_L00M_R1_good_RSEM	LD16_1_GATCAG_L00M_R1_good_RSEM	LD16_3_TAGCTT_L00M_R1_good_RSEM	LD20_1_GGCTAC_L00M_R1_good_RSEM	LD20_3_CTTGTA_L00M_R1_good_RSEM
[truncated: 41,019 more rows]
