# Supplementary material for: Transcriptome Analysis of Diurnal Gene Expression in Chinese Cabbage
Source: Genes (Basel). 2019 Feb 11;10(2):130. doi: 10.3390/genes10020130 (PMC6409912; doi:10.3390/genes10020130)
Supplement: Supplementary file 1 [file genes-10-00130-s001.zip › Table S5_Brapa_25cluster.xlsx]

## Sheet: cluster1
		Probeset	AGI	Alias	BH.Q	ADJ.P	PER	LAG	AMP
java.awt.Color[r=255,g=255,b=255]	[F@b69c23	Bra005425	AT2G34430.1	"LHB1B1,LHCB1.4"	0.000763847	5.34445e-06	24	6	1084.57
java.awt.Color[r=255,g=255,b=255]	[F@112a87c	Bra030635	AT1G06040.1	STO	0.000763847	5.34445e-06	24	6	22.1204
java.awt.Color[r=255,g=255,b=255]	[F@18e7aa	Bra008371	AT1G78600.1	"DBB3,LZF1,STH3"	0.00425043	0.000138956	24	6	1.58675
java.awt.Color[r=255,g=255,b=255]	[F@4f1b06	Bra015968	AT1G73750.1	NA	0.0396545	0.00707071	24	7	3.69534
java.awt.Color[r=255,g=255,b=255]	[F@66c268	Bra022976	AT2G34430.1	"LHB1B1,LHCB1.4"	0.000763847	5.34445e-06	24	6	2172.4
java.awt.Color[r=255,g=255,b=255]	[F@71de50	Bra026099	AT1G15820.1	"CP24,LHCB6"	0.000763847	5.34445e-06	24	6	1223.02
java.awt.Color[r=255,g=255,b=255]	[F@1374183	Bra007109	AT3G54890.1	LHCA1	0.000763847	5.34445e-06	24	6	729.066
java.awt.Color[r=255,g=255,b=255]	[F@18efc08	Bra015790	AT1G76080.1	"ATCDSP32,CDSP32"	0.000763847	5.34445e-06	24	6	166.188
java.awt.Color[r=255,g=255,b=255]	[F@1e50f93	Bra003396	AT3G59960.1	"ASHH4,SDG24"	0.000763847	5.34445e-06	24	6	35.5187
java.awt.Color[r=255,g=255,b=255]	[F@186d521	Bra001665	AT3G17510.1	"CIPK1,SnRK3.16"	0.000763847	5.34445e-06	24	6	15.422
java.awt.Color[r=255,g=255,b=255]	[F@aac4b	Bra004823	AT2G44280.1	NA	0.000763847	5.34445e-06	24	6	5.74807
java.awt.Color[r=255,g=255,b=255]	[F@3073be	Bra012162	AT5G67390.1	NA	0.000763847	5.34445e-06	24	6	5.20218
java.awt.Color[r=255,g=255,b=255]	[F@1bc7a7c	Bra005424	AT2G34430.1	"LHB1B1,LHCB1.4"	0.00222562	3.20667e-05	24	6	161.416
java.awt.Color[r=255,g=255,b=255]	[F@788df7	Bra007110	AT3G54900.1	"ATGRXCP,CXIP1"	0.00222562	3.20667e-05	24	6	22.4301
java.awt.Color[r=255,g=255,b=255]	[F@12f0947	Bra009366	AT5G08740.1	NDC1	0.00425043	0.000138956	24	6	5.29057
java.awt.Color[r=255,g=255,b=255]	[F@3f389f	Bra009600	AT5G02280.1	NA	0.00425043	0.000138956	24	6	3.56382
java.awt.Color[r=255,g=255,b=255]	[F@98c53e	Bra025323	AT3G28180.1	"ATCSLC04,ATCSLC4,CSLC04,CSLC4"	0.00425043	0.000138956	24	6	3.47543
java.awt.Color[r=255,g=255,b=255]	[F@8bf6af	Bra005465	AT2G33860.1	"ARF3,ETT"	0.00425043	0.000138956	24	6	0.601041
java.awt.Color[r=255,g=255,b=255]	[F@169b308	Bra028682	AT5G07870.1	NA	0.00859107	0.000454278	24	6	1.35623
java.awt.Color[r=255,g=255,b=255]	[F@29897a	Bra017376	AT2G03710.2	"AGL3,SEP4"	0.00859107	0.000454278	24	6	1.13986
java.awt.Color[r=255,g=255,b=255]	[F@d41b34	Bra028942	AT5G56240.2	NA	0.00859107	0.000454278	24	6	1.07339
java.awt.Color[r=255,g=255,b=255]	[F@13bb4cf	Bra013974	AT3G03341.1	NA	0.00859107	0.000454278	24	8	0.298399
java.awt.Color[r=255,g=255,b=255]	[F@18eb3d3	Bra026745	AT1G15820.1	"CP24,LHCB6"	0.0138026	0.00127732	24	6	399.613
java.awt.Color[r=255,g=255,b=255]	[F@1128581	Bra013183	AT2G05100.1	"LHCB2,LHCB2.1"	0.0138026	0.00127732	24	6	256.385
java.awt.Color[r=255,g=255,b=255]	[F@14121ac	Bra001684	AT3G17810.1	PYD1	0.0138026	0.00127732	24	8	37.5721
java.awt.Color[r=255,g=255,b=255]	[F@12e69c7	Bra024190	AT4G28570.1	NA	0.0138026	0.00127732	24	6	4.51629
java.awt.Color[r=255,g=255,b=255]	[F@120551a	Bra017879	AT4G39780.1	NA	0.0138026	0.00127732	24	6	4.49225
java.awt.Color[r=255,g=255,b=255]	[F@1fe2f2	Bra020569	AT5G27930.1	NA	0.0138026	0.00127732	24	6	4.03122
java.awt.Color[r=255,g=255,b=255]	[F@91ebdc	Bra025175	AT3G25950.1	NA	0.0138026	0.00127732	24	8	0.935502
java.awt.Color[r=255,g=255,b=255]	[F@bbc6d8	Bra023746	AT3G23240.1	"ATERF1,ERF1"	0.0138026	0.00127732	24	6	0.59397
java.awt.Color[r=255,g=255,b=255]	[F@116de90	Bra023744	AT3G23240.1	"ATERF1,ERF1"	0.0138026	0.00127732	24	6	0.59397
java.awt.Color[r=255,g=255,b=255]	[F@c7b572	Bra002014	AT1G57590.1	NA	0.0138026	0.00127732	24	6	0.297692
java.awt.Color[r=255,g=255,b=255]	[F@1637bfd	Bra008743	AT5G14700.1	NA	0.0138026	0.00127732	24	6	0.103945
java.awt.Color[r=255,g=255,b=255]	[F@19ef70f	Bra033350	AT1G02820.1	NA	0.0242712	0.00314788	24	6	45.5504
java.awt.Color[r=255,g=255,b=255]	[F@4142f2	Bra002579	AT5G59300.1	"ATUBC7,UBC7"	0.0242712	0.00314788	24	6	7.28108
java.awt.Color[r=255,g=255,b=255]	[F@142052d	Bra010313	AT4G29550.1	NA	0.0390421	0.00510929	24	6	0.175362
java.awt.Color[r=255,g=255,b=255]	[F@1dc292b	Bra011554	AT4G34710.1	"ADC2,ATADC2,SPE2"	0.0396545	0.00707071	24	6	19.4539
java.awt.Color[r=255,g=255,b=255]	[F@1448790	Bra034128	AT5G04590.1	SIR	0.0396545	0.00707071	24	9	19.1534
java.awt.Color[r=255,g=255,b=255]	[F@16c1358	Bra036750	AT1G34370.1	STOP1	0.0396545	0.00707071	24	7	5.01622
java.awt.Color[r=255,g=255,b=255]	[F@c0a35	Bra024274	AT5G64180.1	NA	0.0396545	0.00707071	24	7	2.81146
java.awt.Color[r=255,g=255,b=255]	[F@41f02e	Bra000214	AT2G27030.3	"ACAM-2,CAM5"	0.0396545	0.00707071	24	6	2.7959
java.awt.Color[r=255,g=255,b=255]	[F@19a8af1	Bra011581	AT4G35060.1	NA	0.0396545	0.00707071	24	8	0.675287
java.awt.Color[r=255,g=255,b=255]	[F@f5be49	Bra026950	AT1G12855.1	NA	0.0396545	0.00707071	24	8	0.126572
java.awt.Color[r=255,g=255,b=255]	[F@3a43c0	Bra017046	AT2G39890.1	"ATPROT1,PROT1"	0.0396545	0.00707071	24	7	0.0820244
java.awt.Color[r=255,g=255,b=255]	[F@1df1329	Bra003678	AT1G77590.1	LACS9	0.0651934	0.0146331	24	8	7.46422
java.awt.Color[r=255,g=255,b=255]	[F@4fc821	Bra028844	AT5G03260.1	LAC11	0.0651934	0.0146331	24	6	4.4774
java.awt.Color[r=255,g=255,b=255]	[F@1f526d7	Bra009632	AT5G01210.1	NA	0.0651934	0.0146331	24	9	1.91979
java.awt.Color[r=255,g=255,b=255]	[F@18149aa	Bra004547	AT2G46320.1	NA	0.0651934	0.0146331	24	8	1.27279
java.awt.Color[r=255,g=255,b=255]	[F@985628	Bra015910	AT1G74440.1	NA	0.0651934	0.0146331	24	6	0.720542
java.awt.Color[r=255,g=255,b=255]	[F@1291da	Bra006516	AT5G19760.1	NA	0.0651934	0.0146331	24	6	0.427092
java.awt.Color[r=255,g=255,b=255]	[F@3fd511	Bra039328	AT2G45550.1	CYP76C4	0.0651934	0.0146331	24	9	0.0494975
java.awt.Color[r=255,g=255,b=255]	[F@1ee04e5	Bra026462	AT5G24270.1	"ATSOS3,CBL4,SOS3"	0.0651934	0.0146331	24	20	0.0353553
java.awt.Color[r=255,g=255,b=255]	[F@14d3c26	Bra034763	AT3G12290.1	NA	0.100217	0.0283897	24	9	13.7759
java.awt.Color[r=255,g=255,b=255]	[F@189f714	Bra038235	AT3G19850.1	NA	0.100217	0.0283897	24	9	3.20885
java.awt.Color[r=255,g=255,b=255]	[F@1c220e9	Bra009540	AT5G03260.1	LAC11	0.100217	0.0283897	24	5	2.45861
java.awt.Color[r=255,g=255,b=255]	[F@44c318	Bra032629	AT1G01240.1	NA	0.100217	0.0283897	24	8	2.20193
java.awt.Color[r=255,g=255,b=255]	[F@346cfa	Bra026871	AT1G13940.1	NA	0.100217	0.0283897	24	6	0.778525
java.awt.Color[r=255,g=255,b=255]	[F@a71eff	Bra005392	AT2G34790.1	"EDA28,MEE23"	0.100217	0.0283897	24	6	0.648417
java.awt.Color[r=255,g=255,b=255]	[F@42b36a	Bra007307	0	NA	0.100217	0.0283897	24	6	0.157685
java.awt.Color[r=255,g=255,b=255]	[F@46e879	Bra001171	AT3G05880.1	RCI2A	0.140906	0.0401876	24	7	0.420021

## Sheet: cluster2
		Probeset	AGI	Alias	BH.Q	ADJ.P	PER	LAG	AMP
java.awt.Color[r=255,g=255,b=255]	[F@142ae70	Bra032345	AT2G34430.1	"LHB1B1,LHCB1.4"	0.0138026	0.00127732	24	6	3446.51
java.awt.Color[r=255,g=255,b=255]	[F@cff92c	Bra005423	AT2G34420.1	"LHB1B2,LHCB1.5"	0.00425043	0.000138956	24	6	90.4248
java.awt.Color[r=255,g=255,b=255]	[F@1fe8c5d	Bra009303	AT5G06970.1	NA	0.00859107	0.000454278	24	6	9.91929
java.awt.Color[r=255,g=255,b=255]	[F@153974d	Bra030681	AT1G07420.1	"ATSMO2,SMO2-1"	0.00859107	0.000454278	24	6	5.95313
java.awt.Color[r=255,g=255,b=255]	[F@1a08ef9	Bra009087	AT5G05090.1	NA	0.0138026	0.00127732	24	8	33.3316
java.awt.Color[r=255,g=255,b=255]	[F@db0ff8	Bra029730	AT3G08920.1	NA	0.0138026	0.00127732	24	6	16.6821
java.awt.Color[r=255,g=255,b=255]	[F@1c4e6da	Bra003529	AT1G79770.1	NA	0.0138026	0.00127732	24	6	4.37487
java.awt.Color[r=255,g=255,b=255]	[F@86f110	Bra036018	AT5G44290.1	NA	0.0138026	0.00127732	24	6	2.95288
java.awt.Color[r=255,g=255,b=255]	[F@1a074bf	Bra025913	AT1G18340.1	NA	0.0138026	0.00127732	24	8	2.39002
java.awt.Color[r=255,g=255,b=255]	[F@15415bc	Bra024041	AT4G30820.1	NA	0.0138026	0.00127732	24	8	1.85686
java.awt.Color[r=255,g=255,b=255]	[F@18ad17a	Bra029834	AT3G10380.1	"ATSEC8,SEC8"	0.0138026	0.00127732	24	8	1.22824
java.awt.Color[r=255,g=255,b=255]	[F@13abaa	Bra023599	AT5G17190.1	NA	0.0242712	0.00314788	24	6	8.97743
java.awt.Color[r=255,g=255,b=255]	[F@4435db	Bra019784	AT1G12760.1	NA	0.0242712	0.00314788	24	6	7.16653
java.awt.Color[r=255,g=255,b=255]	[F@11c249a	Bra036013	AT5G44160.1	NUC	0.0242712	0.00314788	24	6	3.98243
java.awt.Color[r=255,g=255,b=255]	[F@662dc2	Bra005463	AT2G33980.1	"atnudt22,NUDT22"	0.0242712	0.00314788	24	6	2.19203
java.awt.Color[r=255,g=255,b=255]	[F@10f9edf	Bra036896	AT4G14746.1	NA	0.0242712	0.00314788	24	6	2.02869
java.awt.Color[r=255,g=255,b=255]	[F@2c9b48	Bra022171	AT3G16630.1	"ATKINESIN-13A,KINESIN-13A"	0.0242712	0.00314788	24	8	1.88161
java.awt.Color[r=255,g=255,b=255]	[F@bc4ca3	Bra031549	AT1G06980.1	NA	0.0242712	0.00314788	24	6	1.81868
java.awt.Color[r=255,g=255,b=255]	[F@1b777cb	Bra007614	AT3G61570.1	"GC3,GDAP1"	0.0242712	0.00314788	24	6	1.32512
java.awt.Color[r=255,g=255,b=255]	[F@27e684	Bra006301	AT5G15470.1	GAUT14	0.0242712	0.00314788	24	6	1.10874
java.awt.Color[r=255,g=255,b=255]	[F@69c8d3	Bra034816	AT5G14940.1	NA	0.0242712	0.00314788	24	6	0.22486
java.awt.Color[r=255,g=255,b=255]	[F@2651e9	Bra026027	AT1G16760.1	NA	0.0390421	0.00510929	24	6	0.0374767
java.awt.Color[r=255,g=255,b=255]	[F@e37109	Bra030215	AT2G22720.3	NA	0.0396545	0.00707071	24	8	12.8078
java.awt.Color[r=255,g=255,b=255]	[F@1d1bbd7	Bra014430	AT3G61580.1	NA	0.0396545	0.00707071	24	6	3.65291
java.awt.Color[r=255,g=255,b=255]	[F@116dfee	Bra014161	AT1G48900.1	NA	0.0396545	0.00707071	24	8	3.62887
java.awt.Color[r=255,g=255,b=255]	[F@1bd69bc	Bra009293	AT5G07070.1	"CIPK2,SnRK3.2"	0.0396545	0.00707071	24	7	3.37856
java.awt.Color[r=255,g=255,b=255]	[F@313d7b	Bra004108	AT1G65020.1	NA	0.0396545	0.00707071	24	7	2.71458
java.awt.Color[r=255,g=255,b=255]	[F@6e2ba9	Bra008356	AT1G78310.1	NA	0.0396545	0.00707071	24	8	2.33204
java.awt.Color[r=255,g=255,b=255]	[F@1047de5	Bra022384	AT3G19080.1	NA	0.0396545	0.00707071	24	8	1.67655
java.awt.Color[r=255,g=255,b=255]	[F@12804b0	Bra029030	AT5G54310.1	"AGD5,NEV"	0.0396545	0.00707071	24	7	1.4128
java.awt.Color[r=255,g=255,b=255]	[F@ab20cb	Bra007752	AT2G26460.1	SMU2	0.0396545	0.00707071	24	6	1.09177
java.awt.Color[r=255,g=255,b=255]	[F@16960d4	Bra006513	AT5G19660.1	"ATS1P,ATSBT6.1,S1P"	0.0396545	0.00707071	24	8	1.02106
java.awt.Color[r=255,g=255,b=255]	[F@1a2d089	Bra038551	AT5G01480.1	NA	0.0396545	0.00707071	24	6	0.302642
java.awt.Color[r=255,g=255,b=255]	[F@305349	Bra005166	AT2G28700.1	AGL46	0.0396545	0.00707071	24	6	0.138593
java.awt.Color[r=255,g=255,b=255]	[F@1429ffc	Bra016892	AT2G42190.1	NA	0.0651934	0.0146331	24	6	11.9551
java.awt.Color[r=255,g=255,b=255]	[F@1113200	Bra009210	AT5G06600.1	UBP12	0.0651934	0.0146331	24	6	1.4524
java.awt.Color[r=255,g=255,b=255]	[F@768973	Bra026779	AT1G15130.1	NA	0.0651934	0.0146331	24	7	1.4029
java.awt.Color[r=255,g=255,b=255]	[F@96356f	Bra035499	AT1G32750.1	"GTD1,HAC13,HAF01,HAF1,TAF1"	0.0651934	0.0146331	24	5	1.13561
java.awt.Color[r=255,g=255,b=255]	[F@128f3fe	Bra009285	AT5G07200.1	"ATGA20OX3,GA20OX3,YAP169"	0.0651934	0.0146331	24	6	0.880348
java.awt.Color[r=255,g=255,b=255]	[F@10b44a9	Bra017257	AT2G36190.1	"AtcwINV4,cwINV4"	0.0651934	0.0146331	24	6	0.331633
java.awt.Color[r=255,g=255,b=255]	[F@1e878ea	Bra012181	AT2G19410.1	NA	0.0651934	0.0146331	24	8	0.0834386
java.awt.Color[r=255,g=255,b=255]	[F@440335	Bra004562	AT2G46170.1	NA	0.100217	0.0283897	24	8	14.9744
java.awt.Color[r=255,g=255,b=255]	[F@97ae00	Bra015456	AT1G05805.1	NA	0.100217	0.0283897	24	8	6.08041
java.awt.Color[r=255,g=255,b=255]	[F@16299f7	Bra028919	AT5G01010.3	NA	0.100217	0.0283897	24	6	5.11097
java.awt.Color[r=255,g=255,b=255]	[F@1519019	Bra039384	AT3G13310.1	NA	0.100217	0.0283897	24	8	5.09046
java.awt.Color[r=255,g=255,b=255]	[F@1e26b2d	Bra014870	AT4G11820.2	"EMB2778,FKP1,HMGS,MVA1"	0.100217	0.0283897	24	8	1.72534
java.awt.Color[r=255,g=255,b=255]	[F@1232ff	Bra037721	AT2G43310.1	NA	0.100217	0.0283897	24	6	1.71615
java.awt.Color[r=255,g=255,b=255]	[F@1daacab	Bra034118	AT3G10490.2	"ANAC051,ANAC052,NAC052"	0.100217	0.0283897	24	6	1.37462
java.awt.Color[r=255,g=255,b=255]	[F@ea3bd1	Bra027124	AT1G60860.1	AGD2	0.100217	0.0283897	24	7	0.381838
java.awt.Color[r=255,g=255,b=255]	[F@c181e2	Bra037732	AT2G43140.1	NA	0.100217	0.0283897	24	8	0.241831
java.awt.Color[r=255,g=255,b=255]	[F@141decf	Bra039946	AT2G23120.1	NA	0.0138026	0.00127732	24	6	27.6896
java.awt.Color[r=255,g=255,b=255]	[F@1da8538	Bra024854	AT2G01750.1	"ATMAP70-3,MAP70-3"	0.0138026	0.00127732	24	8	5.40088
java.awt.Color[r=255,g=255,b=255]	[F@af1661	Bra027294	AT3G14910.1	NA	0.0138026	0.00127732	24	6	4.70933
java.awt.Color[r=255,g=255,b=255]	[F@ed5507	Bra035252	AT4G11110.1	SPA2	0.0138026	0.00127732	24	8	2.03647
java.awt.Color[r=255,g=255,b=255]	[F@1d149f3	Bra029456	AT4G12490.1	NA	0.0396545	0.00707071	24	6	2.01172
java.awt.Color[r=255,g=255,b=255]	[F@57e374	Bra035554	AT5G55120.1	VTC5	0.0396545	0.00707071	24	6	0.925603
java.awt.Color[r=255,g=255,b=255]	[F@d3f341	Bra005588	AT1G05230.3	HDG2	0.0651934	0.0146331	24	4	0.11738
java.awt.Color[r=255,g=255,b=255]	[F@90da71	Bra011973	AT2G28150.1	NA	0.0242712	0.00314788	24	8	3.6119
java.awt.Color[r=255,g=255,b=255]	[F@16394c1	Bra000976	AT4G00370.1	"ANTR2,PHT4;4"	0.00425043	0.000138956	24	6	9.77222
java.awt.Color[r=255,g=255,b=255]	[F@297da	Bra028967	AT5G55630.1	"ATKCO1,ATTPK1,KCO1,TPK1"	0.0242712	0.00314788	24	4	0.591141

## Sheet: cluster3
		Probeset	AGI	Alias	BH.Q	ADJ.P	PER	LAG	AMP
java.awt.Color[r=255,g=255,b=255]	[F@4b8b8f	Bra014433	AT3G61470.1	LHCA2	0.000763847	5.34445e-06	24	6	1053.9
java.awt.Color[r=255,g=255,b=255]	[F@da108a	Bra006525	AT5G19940.1	NA	0.000763847	5.34445e-06	24	6	104.701
java.awt.Color[r=255,g=255,b=255]	[F@10dd4f	Bra023967	AT4G32020.1	NA	0.00222562	3.20667e-05	24	6	68.8467
java.awt.Color[r=255,g=255,b=255]	[F@1448747	Bra038588	AT5G19940.2	NA	0.00425043	0.000138956	24	6	69.003
java.awt.Color[r=255,g=255,b=255]	[F@1797f13	Bra020592	AT5G27360.1	SFP2	0.00425043	0.000138956	24	6	31.643
java.awt.Color[r=255,g=255,b=255]	[F@1a978b6	Bra002221	AT5G19220.1	"ADG2,APL1"	0.00425043	0.000138956	24	6	24.1937
java.awt.Color[r=255,g=255,b=255]	[F@1612fe9	Bra004252	AT1G67740.1	"PSBY,YCF32"	0.00859107	0.000454278	24	6	485.467
java.awt.Color[r=255,g=255,b=255]	[F@dae0fd	Bra032672	AT4G12800.1	PSAL	0.0138026	0.00127732	24	6	1071.35
java.awt.Color[r=255,g=255,b=255]	[F@5b9052	Bra000547	AT2G24820.1	TIC55-II	0.0138026	0.00127732	24	6	40.6318
java.awt.Color[r=255,g=255,b=255]	[F@392267	Bra024740	AT1G25520.1	NA	0.0138026	0.00127732	24	6	12.2011
java.awt.Color[r=255,g=255,b=255]	[F@594c6e	Bra017304	AT2G35660.1	CTF2A	0.0138026	0.00127732	24	6	10.6243
java.awt.Color[r=255,g=255,b=255]	[F@1e181d0	Bra030636	AT1G06060.1	NA	0.0138026	0.00127732	24	6	8.46619
java.awt.Color[r=255,g=255,b=255]	[F@1564c7e	Bra018738	AT1G48580.1	NA	0.0138026	0.00127732	24	6	1.07127
java.awt.Color[r=255,g=255,b=255]	[F@96529	Bra004804	AT2G44090.1	NA	0.0242712	0.00314788	24	6	3.21026
java.awt.Color[r=255,g=255,b=255]	[F@3b74fa	Bra017058	AT2G39705.1	"DVL11,RTFL8"	0.0242712	0.00314788	24	6	0.739634
java.awt.Color[r=255,g=255,b=255]	[F@17f8cac	Bra010751	AT4G14210.1	"PDE226,PDS,PDS3"	0.0396545	0.00707071	24	7	42.7906
java.awt.Color[r=255,g=255,b=255]	[F@310681	Bra031427	AT1G61520.1	LHCA3	0.000763847	5.34445e-06	24	6	1935.9
java.awt.Color[r=255,g=255,b=255]	[F@1e60703	Bra014908	AT1G31330.1	PSAF	0.000763847	5.34445e-06	24	6	1141.57
java.awt.Color[r=255,g=255,b=255]	[F@152d21	Bra024853	AT2G01735.1	RIE1	0.00222562	3.20667e-05	24	6	1.76565
java.awt.Color[r=255,g=255,b=255]	[F@1ecc4e3	Bra036029	AT2G22050.1	NA	0.00222562	3.20667e-05	24	6	1.30885
java.awt.Color[r=255,g=255,b=255]	[F@105cc91	Bra007800	AT2G25430.1	NA	0.00222562	3.20667e-05	24	6	1.15541
java.awt.Color[r=255,g=255,b=255]	[F@7813ed	Bra008348	AT1G78140.1	NA	0.00425043	0.000138956	24	6	24.1399
java.awt.Color[r=255,g=255,b=255]	[F@15140e6	Bra039895	AT3G53470.1	NA	0.00425043	0.000138956	24	6	3.99869
java.awt.Color[r=255,g=255,b=255]	[F@e35773	Bra014136	AT5G43810.1	"AGO10,PNH,ZLL"	0.00859107	0.000454278	24	6	4.88964
java.awt.Color[r=255,g=255,b=255]	[F@15f7d3a	Bra003198	AT3G54890.1	LHCA1	0.0138026	0.00127732	24	6	1052.54
java.awt.Color[r=255,g=255,b=255]	[F@128f587	Bra032711	AT4G23260.1	CRK18	0.0138026	0.00127732	24	6	19.7834
java.awt.Color[r=255,g=255,b=255]	[F@f1d534	Bra020067	AT5G19855.1	NA	0.0138026	0.00127732	24	6	13.3693
java.awt.Color[r=255,g=255,b=255]	[F@cf5556	Bra015946	AT1G73990.1	"SPPA,SPPA1"	0.0138026	0.00127732	24	8	8.10415
java.awt.Color[r=255,g=255,b=255]	[F@2355d8	Bra007296	AT3G57050.1	CBL	0.0138026	0.00127732	24	6	4.62377
java.awt.Color[r=255,g=255,b=255]	[F@d10cd6	Bra005969	AT5G08130.2	BIM1	0.0138026	0.00127732	24	8	2.30517
java.awt.Color[r=255,g=255,b=255]	[F@b93f0d	Bra023907	AT3G21070.2	"ATNADK-1,NADK1"	0.0138026	0.00127732	24	8	1.1844
java.awt.Color[r=255,g=255,b=255]	[F@7ea729	Bra023084	AT2G36880.1	MAT3	0.0242712	0.00314788	24	6	20.441
java.awt.Color[r=255,g=255,b=255]	[F@6bb3ab	Bra008903	AT5G12250.1	TUB6	0.0242712	0.00314788	24	8	18.4095
java.awt.Color[r=255,g=255,b=255]	[F@a0a70c	Bra035201	AT1G80030.1	NA	0.0242712	0.00314788	24	6	7.67847
java.awt.Color[r=255,g=255,b=255]	[F@1eca102	Bra035608	AT5G56190.2	NA	0.0242712	0.00314788	24	6	5.08693
java.awt.Color[r=255,g=255,b=255]	[F@381839	Bra037108	AT1G55535.1	NA	0.0242712	0.00314788	24	6	1.81444
java.awt.Color[r=255,g=255,b=255]	[F@16d06fe	Bra039327	AT2G45550.1	CYP76C4	0.0396545	0.00707071	24	6	3.5221
java.awt.Color[r=255,g=255,b=255]	[F@724ed8	Bra020296	AT5G59710.1	"AtVIP2,VIP2"	0.0396545	0.00707071	24	8	1.75645
java.awt.Color[r=255,g=255,b=255]	[F@7c1c65	Bra004464	AT2G47330.1	NA	0.0396545	0.00707071	24	6	0.890247
java.awt.Color[r=255,g=255,b=255]	[F@592fc3	Bra006835	AT5G57040.1	NA	0.0651934	0.0146331	24	7	55.2576
java.awt.Color[r=255,g=255,b=255]	[F@1d48200	Bra024387	AT5G65460.1	"KAC2,KCA2"	0.0651934	0.0146331	24	6	1.11369
java.awt.Color[r=255,g=255,b=255]	[F@17a136c	Bra011780	AT4G37730.1	"AtbZIP7,bZIP7"	0.0651934	0.0146331	24	8	0.546594
java.awt.Color[r=255,g=255,b=255]	[F@1d7b652	Bra020551	AT5G26000.1	"BGLU38,TGG1"	0.0651934	0.0146331	24	6	0.30052
java.awt.Color[r=255,g=255,b=255]	[F@37ae9c	Bra014024	AT1G44575.1	"NPQ4,PSBS"	0.0138026	0.00127732	24	6	402.915
java.awt.Color[r=255,g=255,b=255]	[F@18ef8d8	Bra014661	AT3G56950.2	"SIP2,SIP2;1"	0.0138026	0.00127732	24	6	3.55675
java.awt.Color[r=255,g=255,b=255]	[F@cc75b6	Bra000349	AT2G44310.1	NA	0.0242712	0.00314788	24	8	20.9905
java.awt.Color[r=255,g=255,b=255]	[F@553ddb	Bra029815	AT3G10060.1	NA	0.0396545	0.00707071	24	8	27.79
java.awt.Color[r=255,g=255,b=255]	[F@12d2483	Bra026778	AT1G15170.1	NA	0.0396545	0.00707071	24	7	5.2241
java.awt.Color[r=255,g=255,b=255]	[F@1e94786	Bra032136	AT4G30480.2	NA	0.0396545	0.00707071	24	6	4.30274
java.awt.Color[r=255,g=255,b=255]	[F@b3e188	Bra019806	AT1G13050.1	NA	0.0396545	0.00707071	24	7	0.092631
java.awt.Color[r=255,g=255,b=255]	[F@105baa0	Bra018818	AT1G49950.1	"ATTRB1,TRB1"	0.0651934	0.0146331	24	6	0.698622
java.awt.Color[r=255,g=255,b=255]	[F@1fa8bbf	Bra025308	AT3G27880.1	NA	0.0242712	0.00314788	24	6	1.50189
java.awt.Color[r=255,g=255,b=255]	[F@763331	Bra034698	AT3G13200.1	EMB2769	0.0396545	0.00707071	24	8	5.27926
java.awt.Color[r=255,g=255,b=255]	[F@17e3c56	Bra037536	AT3G19170.1	"ATPREP1,ATZNMP,PREP1"	0.100217	0.0283897	24	7	16.6177
java.awt.Color[r=255,g=255,b=255]	[F@1a651e3	Bra034155	AT5G05300.1	NA	0.100217	0.0283897	24	8	0.167584

## Sheet: cluster4
		Probeset	AGI	Alias	BH.Q	ADJ.P	PER	LAG	AMP
java.awt.Color[r=255,g=255,b=255]	[F@acb8ab	Bra005352	AT2G35330.1	NA	0.0138026	0.00127732	24	5	2.55053
java.awt.Color[r=255,g=255,b=255]	[F@b0e13e	Bra030730	AT1G08500.1	"AtENODL18,ENODL18"	0.100217	0.0283897	24	5	4.56084
java.awt.Color[r=255,g=255,b=255]	[F@177f8a0	Bra040045	AT3G08020.1	NA	0.100217	0.0283897	24	5	3.69605
java.awt.Color[r=255,g=255,b=255]	[F@233c37	Bra022601	AT5G52580.1	NA	0.100217	0.0283897	24	5	3.12895
java.awt.Color[r=255,g=255,b=255]	[F@1eda478	Bra022522	AT5G50530.1	NA	0.100217	0.0283897	24	4	1.15471
java.awt.Color[r=255,g=255,b=255]	[F@1709aa	Bra003834	AT1G73670.1	"ATMPK15,MPK15"	0.100217	0.0283897	24	5	1.09743
java.awt.Color[r=255,g=255,b=255]	[F@414e70	Bra015294	AT1G04200.1	NA	0.100217	0.0283897	24	5	0.472347
java.awt.Color[r=255,g=255,b=255]	[F@11219cb	Bra002997	AT5G54300.1	NA	0.100217	0.0283897	24	6	0.231931
java.awt.Color[r=255,g=255,b=255]	[F@19eb0f5	Bra027083	AT1G61520.1	LHCA3	0.000763847	5.34445e-06	24	4	1755.89
java.awt.Color[r=255,g=255,b=255]	[F@110b875	Bra028968	AT5G55620.1	NA	0.00222562	3.20667e-05	24	4	76.62
java.awt.Color[r=255,g=255,b=255]	[F@1a05529	Bra025416	AT3G30390.1	NA	0.00425043	0.000138956	24	4	42.7906
java.awt.Color[r=255,g=255,b=255]	[F@f5c917	Bra033127	AT4G11800.1	NA	0.00425043	0.000138956	24	4	1.30532
java.awt.Color[r=255,g=255,b=255]	[F@42d864	Bra033415	AT1G03630.1	"POR C,PORC"	0.00859107	0.000454278	24	6	52.1746
java.awt.Color[r=255,g=255,b=255]	[F@9b1e49	Bra002596	AT5G59250.1	NA	0.00859107	0.000454278	24	4	39.9452
java.awt.Color[r=255,g=255,b=255]	[F@19d0e6e	Bra035248	AT4G11150.1	"emb2448,TUF,TUFF,VHA-E1"	0.00859107	0.000454278	24	4	33.5119
java.awt.Color[r=255,g=255,b=255]	[F@10ac7fb	Bra033851	AT1G32160.1	NA	0.00859107	0.000454278	24	4	21.006
java.awt.Color[r=255,g=255,b=255]	[F@1b7bec6	Bra033662	AT5G43130.1	"TAF4,TAF4B"	0.00859107	0.000454278	24	4	1.57543
java.awt.Color[r=255,g=255,b=255]	[F@12686ef	Bra021163	AT3G16140.1	PSAH-1	0.0138026	0.00127732	24	5	202.138
java.awt.Color[r=255,g=255,b=255]	[F@f0edb	Bra038939	AT5G35170.1	NA	0.0138026	0.00127732	24	5	38.2029
java.awt.Color[r=255,g=255,b=255]	[F@16924fe	Bra040596	AT3G02730.1	"ATF1,TRXF1"	0.0138026	0.00127732	24	4	35.2684
java.awt.Color[r=255,g=255,b=255]	[F@1ace11b	Bra020103	AT5G20380.1	PHT4;5	0.0138026	0.00127732	24	5	13.7249
java.awt.Color[r=255,g=255,b=255]	[F@48143f	Bra010422	AT4G26940.1	NA	0.0138026	0.00127732	24	4	6.20628
java.awt.Color[r=255,g=255,b=255]	[F@4fbfbb	Bra007762	AT2G26280.1	CID7	0.0138026	0.00127732	24	4	3.79221
java.awt.Color[r=255,g=255,b=255]	[F@1d2ed8	Bra027280	AT3G15090.1	NA	0.0138026	0.00127732	24	6	1.73241
java.awt.Color[r=255,g=255,b=255]	[F@fbb39	Bra001386	AT3G11020.1	"DREB2,DREB2B"	0.0138026	0.00127732	24	5	0.992778
java.awt.Color[r=255,g=255,b=255]	[F@82a0eb	Bra020413	AT5G57770.1	NA	0.0138026	0.00127732	24	4	0.876105
java.awt.Color[r=255,g=255,b=255]	[F@11767a7	Bra031641	AT1G08820.1	VAP27-2	0.0242712	0.00314788	24	4	1.14127
java.awt.Color[r=255,g=255,b=255]	[F@d3f4f3	Bra036832	AT3G51180.1	NA	0.0242712	0.00314788	24	4	0.811051
java.awt.Color[r=255,g=255,b=255]	[F@1885223	Bra009813	AT5G25060.1	NA	0.0390421	0.00510929	24	5	0.0113137
java.awt.Color[r=255,g=255,b=255]	[F@8c3d01	Bra024089	AT4G30270.1	"MERI-5,MERI5B,SEN4,XTH24"	0.0396545	0.00707071	24	4	111.808
java.awt.Color[r=255,g=255,b=255]	[F@ae4ae8	Bra011918	AT1G55480.1	ZKT	0.0396545	0.00707071	24	5	108.752
java.awt.Color[r=255,g=255,b=255]	[F@1595162	Bra028418	AT5G38660.1	APE1	0.0396545	0.00707071	24	5	54.5172
java.awt.Color[r=255,g=255,b=255]	[F@931160	Bra007763	AT2G26280.1	CID7	0.0396545	0.00707071	24	4	3.79716
java.awt.Color[r=255,g=255,b=255]	[F@1864946	Bra016608	AT1G17280.1	UBC34	0.0396545	0.00707071	24	4	3.05258
java.awt.Color[r=255,g=255,b=255]	[F@115bd94	Bra032802	AT1G24460.1	NA	0.0396545	0.00707071	24	4	1.49482
java.awt.Color[r=255,g=255,b=255]	[F@9624d5	Bra017919	AT1G77130.1	"GUX3,PGSIP2"	0.0396545	0.00707071	24	4	1.12571
java.awt.Color[r=255,g=255,b=255]	[F@5e2df6	Bra036257	AT4G02570.1	"ATCUL1,AXR6,CUL1"	0.0651934	0.0146331	24	5	7.12481
java.awt.Color[r=255,g=255,b=255]	[F@1998282	Bra041095	AT1G53320.1	"AtTLP7,TLP7"	0.100217	0.0283897	24	4	3.97748
java.awt.Color[r=255,g=255,b=255]	[F@19e7d38	Bra026236	AT4G17220.1	"ATMAP70-5,MAP70-5"	0.100217	0.0283897	24	4	0.563564
java.awt.Color[r=255,g=255,b=255]	[F@9d4592	Bra015594	AT1G07610.1	MT1C	0.100217	0.0283897	24	4	0.255266
java.awt.Color[r=255,g=255,b=255]	[F@18ffb6a	Bra031363	AT1G22065.1	NA	0.140906	0.0401876	24	16	0.0933381
java.awt.Color[r=255,g=255,b=255]	[F@17f28b	Bra017603	AT5G45410.1	NA	0.00859107	0.000454278	24	4	6.99541
java.awt.Color[r=255,g=255,b=255]	[F@b42c4c	Bra019518	AT3G47860.1	CHL	0.0138026	0.00127732	24	4	51.6358
java.awt.Color[r=255,g=255,b=255]	[F@7b46dd	Bra020758	AT3G06330.1	NA	0.0396545	0.00707071	24	5	2.80297
java.awt.Color[r=255,g=255,b=255]	[F@e7b813	Bra031879	AT5G65140.1	NA	0.100217	0.0283897	24	5	3.37007
java.awt.Color[r=255,g=255,b=255]	[F@179892e	Bra019213	AT4G24680.1	MOS1	0.100217	0.0283897	24	5	1.49341

## Sheet: cluster5
		Probeset	AGI	Alias	BH.Q	ADJ.P	PER	LAG	AMP
java.awt.Color[r=255,g=255,b=255]	[F@1c3be2	Bra018144	AT3G47470.1	"CAB4,LHCA4"	0.000763847	5.34445e-06	24	6	3654.66
java.awt.Color[r=255,g=255,b=255]	[F@ea01e0	Bra028794	AT5G04200.1	"AtMC9,MC9"	0.100217	0.0283897	24	6	2.78529
java.awt.Color[r=255,g=255,b=255]	[F@1bfae82	Bra039858	AT4G14480.1	NA	0.0138026	0.00127732	24	6	6.95157
java.awt.Color[r=255,g=255,b=255]	[F@1fc4241	Bra001545	AT3G14270.1	FAB1B	0.0138026	0.00127732	24	6	1.44957
java.awt.Color[r=255,g=255,b=255]	[F@eab0f7	Bra012021	AT2G27420.1	NA	0.0237588	0.0022126	24	6	0.11738
java.awt.Color[r=255,g=255,b=255]	[F@a154cb	Bra036739	AT1G34000.1	OHP2	0.0242712	0.00314788	24	6	51.8366
java.awt.Color[r=255,g=255,b=255]	[F@8e34e3	Bra036345	AT3G26200.1	CYP71B22	0.0242712	0.00314788	24	6	11.9572
java.awt.Color[r=255,g=255,b=255]	[F@1519979	Bra014799	AT3G54690.1	NA	0.0396545	0.00707071	24	6	5.64483
java.awt.Color[r=255,g=255,b=255]	[F@6ff32c	Bra024908	AT2G01070.1	NA	0.0396545	0.00707071	24	6	1.95586
java.awt.Color[r=255,g=255,b=255]	[F@cafd26	Bra018832	AT1G50120.1	NA	0.0396545	0.00707071	24	6	0.409415
java.awt.Color[r=255,g=255,b=255]	[F@1dee970	Bra031079	AT4G31110.1	NA	0.0396545	0.00707071	24	5	0.019799
java.awt.Color[r=255,g=255,b=255]	[F@b53463	Bra030319	AT2G21140.1	"ATPRP2,PRP2"	0.100217	0.0283897	24	6	17.9025
java.awt.Color[r=255,g=255,b=255]	[F@11259ca	Bra021150	AT3G15980.2	NA	0.100217	0.0283897	24	6	4.16981
java.awt.Color[r=255,g=255,b=255]	[F@eab503	Bra005683	AT5G01510.1	RUS5	0.100217	0.0283897	24	6	1.05359
java.awt.Color[r=255,g=255,b=255]	[F@395047	Bra025952	AT1G17720.2	ATB BETA	0.100217	0.0283897	24	6	0.898733
java.awt.Color[r=255,g=255,b=255]	[F@1c67b8f	Bra017686	AT4G35000.1	APX3	0.000763847	5.34445e-06	24	6	73.0215
java.awt.Color[r=255,g=255,b=255]	[F@99a2f4	Bra015469	AT1G06040.1	STO	0.000763847	5.34445e-06	24	6	64.1452
java.awt.Color[r=255,g=255,b=255]	[F@1445189	Bra016788	AT1G12120.1	NA	0.000763847	5.34445e-06	24	6	1.92404
java.awt.Color[r=255,g=255,b=255]	[F@1b98d8e	Bra031534	AT1G06680.1	"OE23,OEE2,PSBP-1,PSII-P"	0.00222562	3.20667e-05	24	6	692.562
java.awt.Color[r=255,g=255,b=255]	[F@1f593f5	Bra003199	AT3G54900.1	"ATGRXCP,CXIP1"	0.00425043	0.000138956	24	6	47.4483
java.awt.Color[r=255,g=255,b=255]	[F@50123d	Bra040762	AT2G29090.1	CYP707A2	0.00425043	0.000138956	24	6	10.3619
java.awt.Color[r=255,g=255,b=255]	[F@1c3cbe7	Bra000552	AT2G25730.2	NA	0.00425043	0.000138956	24	6	0.948937
java.awt.Color[r=255,g=255,b=255]	[F@e5e0ac	Bra018561	AT4G02260.2	"AT-RSH1,ATRSH1,RSH1"	0.00859107	0.000454278	24	4	3.63594
java.awt.Color[r=255,g=255,b=255]	[F@14aac3e	Bra036467	AT2G20370.1	"KAM1,MUR3"	0.00859107	0.000454278	24	6	3.15087
java.awt.Color[r=255,g=255,b=255]	[F@1499210	Bra017915	AT1G21450.1	SCL1	0.00859107	0.000454278	24	6	2.87156
java.awt.Color[r=255,g=255,b=255]	[F@d2e0ad	Bra040434	AT3G63150.1	"ATCBG,MIRO2"	0.00859107	0.000454278	24	4	1.02672
java.awt.Color[r=255,g=255,b=255]	[F@1f79ddb	Bra024905	AT2G01110.1	"APG2,PGA2,TATC,UNE3"	0.0138026	0.00127732	24	5	14.6562
java.awt.Color[r=255,g=255,b=255]	[F@1a6ef47	Bra020841	AT4G22620.1	NA	0.0138026	0.00127732	24	6	0.382545
java.awt.Color[r=255,g=255,b=255]	[F@de2ef1	Bra012282	AT1G21500.1	NA	0.000763847	5.34445e-06	24	6	137.464
java.awt.Color[r=255,g=255,b=255]	[F@1746f4f	Bra002919	AT5G55250.1	IAMT1	0.0138026	0.00127732	24	6	0.64276
java.awt.Color[r=255,g=255,b=255]	[F@fe22ff	Bra031687	AT1G09920.1	NA	0.0651934	0.0146331	24	6	2.84116
java.awt.Color[r=255,g=255,b=255]	[F@402a30	Bra034911	AT4G12800.1	PSAL	0.000763847	5.34445e-06	24	6	1726.77
java.awt.Color[r=255,g=255,b=255]	[F@1ec2a6f	Bra038282	AT3G45630.1	NA	0.00222562	3.20667e-05	24	6	3.23996
java.awt.Color[r=255,g=255,b=255]	[F@1c83c8a	Bra009806	AT5G24970.1	NA	0.00222562	3.20667e-05	24	6	0.634982
java.awt.Color[r=255,g=255,b=255]	[F@ca0556	Bra032443	AT1G06010.1	NA	0.00425043	0.000138956	24	6	4.49296
java.awt.Color[r=255,g=255,b=255]	[F@1a2a955	Bra014457	AT3G61050.1	"NTMC2T4,NTMC2TYPE4"	0.0138026	0.00127732	24	6	6.82287
java.awt.Color[r=255,g=255,b=255]	[F@1015cdc	Bra006100	AT5G11490.1	NA	0.0138026	0.00127732	24	6	4.74044
java.awt.Color[r=255,g=255,b=255]	[F@13b071a	Bra009790	AT5G24710.1	NA	0.0242712	0.00314788	24	6	1.46654
java.awt.Color[r=255,g=255,b=255]	[F@1374b1e	Bra022372	AT3G18950.1	NA	0.0396545	0.00707071	24	6	0.138593

## Sheet: cluster6
		Probeset	AGI	Alias	BH.Q	ADJ.P	PER	LAG	AMP
java.awt.Color[r=255,g=255,b=255]	[F@d9e1a7	Bra021649	AT2G30570.1	PSBW	0.00425043	0.000138956	24	6	811.61
java.awt.Color[r=255,g=255,b=255]	[F@690c96	Bra030660	AT1G06680.1	"OE23,OEE2,PSBP-1,PSII-P"	0.00425043	0.000138956	24	6	515.122
java.awt.Color[r=255,g=255,b=255]	[F@1b4a13d	Bra013653	AT4G22890.1	PGR5-LIKE A	0.00425043	0.000138956	24	6	169.551
java.awt.Color[r=255,g=255,b=255]	[F@14a0127	Bra033802	AT3G46780.1	PTAC16	0.00425043	0.000138956	24	6	141.534
java.awt.Color[r=255,g=255,b=255]	[F@ff1e70	Bra031282	AT3G21430.2	"ALY3,ATALY3"	0.00425043	0.000138956	24	6	1.0748
java.awt.Color[r=255,g=255,b=255]	[F@9ab145	Bra022804	AT2G30500.1	NA	0.00859107	0.000454278	24	6	0.841457
java.awt.Color[r=255,g=255,b=255]	[F@5d5622	Bra038418	AT1G31330.1	PSAF	0.0138026	0.00127732	24	5	163.103
java.awt.Color[r=255,g=255,b=255]	[F@1df3077	Bra028982	AT5G55400.1	NA	0.0138026	0.00127732	24	5	11.8087
java.awt.Color[r=255,g=255,b=255]	[F@1dba6e2	Bra035096	AT1G79160.1	NA	0.0242712	0.00314788	24	5	5.58261
java.awt.Color[r=255,g=255,b=255]	[F@862a45	Bra037042	AT4G32770.1	"ATSDX1,VTE1"	0.0396545	0.00707071	24	6	6.94308
java.awt.Color[r=255,g=255,b=255]	[F@628cf1	Bra014868	AT4G11800.1	NA	0.0396545	0.00707071	24	5	2.92177
java.awt.Color[r=255,g=255,b=255]	[F@e455c2	Bra011155	AT4G29960.1	NA	0.0605049	0.0108519	24	5	3.11976
java.awt.Color[r=255,g=255,b=255]	[F@fe190a	Bra021606	AT2G30105.1	NA	0.0651934	0.0146331	24	5	0.905097
java.awt.Color[r=255,g=255,b=255]	[F@17dc712	Bra037701	AT2G43560.1	NA	0.100217	0.0283897	24	5	27.3113
java.awt.Color[r=255,g=255,b=255]	[F@102c448	Bra012054	AT2G26670.1	"ATHO1,GUN2,HO1,HY1,HY6,TED4"	0.100217	0.0283897	24	6	18.8875
java.awt.Color[r=255,g=255,b=255]	[F@1dec62f	Bra018331	AT2G30170.1	NA	0.100217	0.0283897	24	6	9.68878
java.awt.Color[r=255,g=255,b=255]	[F@15aa657	Bra009120	AT5G05570.1	NA	0.100217	0.0283897	24	6	0.690136
java.awt.Color[r=255,g=255,b=255]	[F@e4bd79	Bra011873	AT4G39140.1	NA	0.100217	0.0283897	24	6	0.585484
java.awt.Color[r=255,g=255,b=255]	[F@1bd0fa9	Bra031813	AT5G66570.1	"MSP-1,OE33,OEE1,OEE33,PSBO-1,PSBO1"	0.000763847	5.34445e-06	24	6	997.889
java.awt.Color[r=255,g=255,b=255]	[F@5d470f	Bra000019	AT2G37770.2	NA	0.00222562	3.20667e-05	24	6	18.1415
java.awt.Color[r=255,g=255,b=255]	[F@ab298d	Bra015520	AT1G06680.1	"OE23,OEE2,PSBP-1,PSII-P"	0.00425043	0.000138956	24	6	705.242
java.awt.Color[r=255,g=255,b=255]	[F@1315894	Bra018629	AT1G08380.1	PSAO	0.00425043	0.000138956	24	6	305.793
java.awt.Color[r=255,g=255,b=255]	[F@d0c6dc	Bra030722	AT1G08380.1	PSAO	0.00425043	0.000138956	24	6	28.4455
java.awt.Color[r=255,g=255,b=255]	[F@998176	Bra016291	AT1G26830.1	"ATCUL3,ATCUL3A,CUL3,CUL3A"	0.00859107	0.000454278	24	6	7.39987
java.awt.Color[r=255,g=255,b=255]	[F@17f3fa9	Bra015187	AT2G06510.1	"ATRPA1A,ATRPA70A,RPA1A,RPA70A"	0.0138026	0.00127732	24	5	428.035
java.awt.Color[r=255,g=255,b=255]	[F@cd2aea	Bra000326	AT2G43790.1	"ATMAPK6,ATMPK6,MAPK6,MPK6"	0.0138026	0.00127732	24	5	3.0745
java.awt.Color[r=255,g=255,b=255]	[F@41fac9	Bra019692	AT1G14000.1	VIK	0.0138026	0.00127732	24	5	3.04056
java.awt.Color[r=255,g=255,b=255]	[F@df4406	Bra007991	AT1G71880.1	"ATSUC1,SUC1"	0.0138026	0.00127732	24	6	2.68276
java.awt.Color[r=255,g=255,b=255]	[F@65adc3	Bra018849	AT1G50450.1	NA	0.0396545	0.00707071	24	5	5.70282
java.awt.Color[r=255,g=255,b=255]	[F@110565f	Bra025408	AT2G10440.1	NA	0.0651934	0.0146331	24	5	2.29103
java.awt.Color[r=255,g=255,b=255]	[F@6475c6	Bra000057	AT2G38370.1	NA	0.0651934	0.0146331	24	6	1.43189
java.awt.Color[r=255,g=255,b=255]	[F@81e438	Bra022430	AT3G19540.1	NA	0.100217	0.0283897	24	6	1.74373
java.awt.Color[r=255,g=255,b=255]	[F@17f439e	Bra009146	AT5G05880.1	NA	0.0396545	0.00707071	24	5	8.34032
java.awt.Color[r=255,g=255,b=255]	[F@684800	Bra018954	AT1G52220.1	NA	0.0396545	0.00707071	24	5	135.563
java.awt.Color[r=255,g=255,b=255]	[F@155d64e	Bra024761	AT1G25320.1	NA	0.0396545	0.00707071	24	5	1.43189
java.awt.Color[r=255,g=255,b=255]	[F@345d78	Bra038209	AT3G19420.1	"ATPEN2,PEN2"	0.0651934	0.0146331	24	5	1.224

## Sheet: cluster7
		Probeset	AGI	Alias	BH.Q	ADJ.P	PER	LAG	AMP
java.awt.Color[r=255,g=255,b=255]	[F@87ecc2	Bra010719	AT4G38920.1	"ATVHA-C3,AVA-P3,VHA-C3"	0.100217	0.0283897	24	5	32.838
java.awt.Color[r=255,g=255,b=255]	[F@10ea583	Bra020335	AT5G59160.1	"PPO,TOPP2"	0.100217	0.0283897	24	5	2.79731
java.awt.Color[r=255,g=255,b=255]	[F@1f7d5b6	Bra003534	AT1G79830.1	GC5	0.100217	0.0283897	24	2	1.68079
java.awt.Color[r=255,g=255,b=255]	[F@d14cfd	Bra031275	AT3G21330.1	NA	0.100217	0.0283897	24	4	0.154149
java.awt.Color[r=255,g=255,b=255]	[F@1774dd9	Bra023337	AT5G11710.1	NA	0.0138026	0.00127732	24	2	13.266
java.awt.Color[r=255,g=255,b=255]	[F@195c609	Bra010458	AT4G25520.1	SLK1	0.0138026	0.00127732	24	4	2.93591
java.awt.Color[r=255,g=255,b=255]	[F@e6f528	Bra015806	AT1G75850.1	VPS35B	0.0138026	0.00127732	24	4	2.80226
java.awt.Color[r=255,g=255,b=255]	[F@3aeead	Bra008734	AT5G14860.1	NA	0.0138026	0.00127732	24	4	0.54023
java.awt.Color[r=255,g=255,b=255]	[F@13e7676	Bra020425	AT5G57660.1	"ATCOL5,COL5"	0.0242712	0.00314788	24	4	50.2251
java.awt.Color[r=255,g=255,b=255]	[F@525ad6	Bra031520	AT1G60200.1	NA	0.0651934	0.0146331	24	2	4.29002
java.awt.Color[r=255,g=255,b=255]	[F@164be41	Bra001079	AT3G03490.1	"AtPEX19-1,PEX19-1"	0.0651934	0.0146331	24	4	4.13728
java.awt.Color[r=255,g=255,b=255]	[F@d86646	Bra000766	AT4G12230.1	NA	0.0651934	0.0146331	24	4	3.6119
java.awt.Color[r=255,g=255,b=255]	[F@9f22ad	Bra000100	AT2G38840.1	NA	0.0651934	0.0146331	24	4	3.5023
java.awt.Color[r=255,g=255,b=255]	[F@795a82	Bra004748	AT2G43140.2	NA	0.0651934	0.0146331	24	2	2.54629
java.awt.Color[r=255,g=255,b=255]	[F@43603a	Bra030089	AT1G28310.2	NA	0.0651934	0.0146331	24	4	2.21466
java.awt.Color[r=255,g=255,b=255]	[F@110d3e2	Bra000782	AT4G12610.2	"ATRAP74,RAP74"	0.0651934	0.0146331	24	4	0.94823
java.awt.Color[r=255,g=255,b=255]	[F@d30be7	Bra017024	AT2G40200.1	NA	0.0651934	0.0146331	24	4	0.43982
java.awt.Color[r=255,g=255,b=255]	[F@66fdf5	Bra023498	AT5G14970.1	NA	0.100217	0.0283897	24	5	40.7513
java.awt.Color[r=255,g=255,b=255]	[F@1411db3	Bra013377	AT4G19160.2	NA	0.100217	0.0283897	24	2	34.4488
java.awt.Color[r=255,g=255,b=255]	[F@8f4ffa	Bra003434	AT3G61050.1	"NTMC2T4,NTMC2TYPE4"	0.100217	0.0283897	24	5	20.9742
java.awt.Color[r=255,g=255,b=255]	[F@15e67f	Bra004954	AT2G45990.1	NA	0.100217	0.0283897	24	4	19.386
java.awt.Color[r=255,g=255,b=255]	[F@13d2e5d	Bra011713	AT4G36870.1	"BLH2,SAW1"	0.100217	0.0283897	24	3	17.6409
java.awt.Color[r=255,g=255,b=255]	[F@6a07cc	Bra005193	AT2G37460.1	NA	0.100217	0.0283897	24	4	13.7971
java.awt.Color[r=255,g=255,b=255]	[F@527764	Bra009347	AT5G08530.1	CI51	0.100217	0.0283897	24	2	12.7795
java.awt.Color[r=255,g=255,b=255]	[F@17f49cf	Bra005611	AT2G32100.1	"ATOFP16,OFP16"	0.100217	0.0283897	24	2	11.4276
java.awt.Color[r=255,g=255,b=255]	[F@1dcc7fb	Bra037830	AT5G65810.1	NA	0.100217	0.0283897	24	3	10.2979
java.awt.Color[r=255,g=255,b=255]	[F@126ee6b	Bra013754	AT4G24020.1	NLP7	0.100217	0.0283897	24	3	6.98975
java.awt.Color[r=255,g=255,b=255]	[F@6a5fbc	Bra007651	AT3G62010.1	NA	0.100217	0.0283897	24	5	6.80307
java.awt.Color[r=255,g=255,b=255]	[F@19c440f	Bra024395	AT5G65530.1	NA	0.100217	0.0283897	24	3	6.06874
java.awt.Color[r=255,g=255,b=255]	[F@48bb58	Bra024285	AT5G64330.1	"JK218,NPH3,RPT3"	0.100217	0.0283897	24	5	6.02101
java.awt.Color[r=255,g=255,b=255]	[F@555dcc	Bra039959	AT3G22530.1	NA	0.100217	0.0283897	24	3	5.42846
java.awt.Color[r=255,g=255,b=255]	[F@4a7985	Bra029796	AT3G09850.1	NA	0.100217	0.0283897	24	4	5.12087
java.awt.Color[r=255,g=255,b=255]	[F@109e4ff	Bra010956	AT1G24267.1	NA	0.100217	0.0283897	24	4	3.78656
java.awt.Color[r=255,g=255,b=255]	[F@f40f7d	Bra025262	AT3G27260.1	GTE8	0.100217	0.0283897	24	5	2.64599
java.awt.Color[r=255,g=255,b=255]	[F@8786d2	Bra016220	AT1G70430.1	NA	0.100217	0.0283897	24	3	2.55336
java.awt.Color[r=255,g=255,b=255]	[F@1b84756	Bra029008	AT5G54730.1	"ATATG18F,ATG18F,G18F"	0.100217	0.0283897	24	2	1.77837
java.awt.Color[r=255,g=255,b=255]	[F@1cc74c2	Bra023631	AT5G17680.1	NA	0.100217	0.0283897	24	5	1.7508
java.awt.Color[r=255,g=255,b=255]	[F@1991661	Bra010671	AT4G39660.1	AGT2	0.100217	0.0283897	24	5	1.67584
java.awt.Color[r=255,g=255,b=255]	[F@1a6a0d6	Bra001583	AT3G15090.1	NA	0.100217	0.0283897	24	2	1.61574
java.awt.Color[r=255,g=255,b=255]	[F@edd5c3	Bra039664	AT3G15010.1	NA	0.100217	0.0283897	24	2	1.57614
java.awt.Color[r=255,g=255,b=255]	[F@b5c2f8	Bra028503	AT5G41761.1	NA	0.100217	0.0283897	24	2	1.49765
java.awt.Color[r=255,g=255,b=255]	[F@1dce951	Bra027765	AT1G64050.1	NA	0.100217	0.0283897	24	2	0.859842
java.awt.Color[r=255,g=255,b=255]	[F@14c4e2c	Bra035871	AT5G62960.1	NA	0.100217	0.0283897	24	2	0.729734
java.awt.Color[r=255,g=255,b=255]	[F@1add18b	Bra012541	AT4G12010.1	NA	0.100217	0.0283897	24	2	0.589727
java.awt.Color[r=255,g=255,b=255]	[F@15f7484	Bra019356	AT4G22790.1	NA	0.100217	0.0283897	24	2	0.496389
java.awt.Color[r=255,g=255,b=255]	[F@1938c5f	Bra013429	AT4G19850.2	"ATPP2-A2,PP2-A2,PP2A2"	0.100217	0.0283897	24	4	0.194454
java.awt.Color[r=255,g=255,b=255]	[F@419bef	Bra015936	AT1G74090.1	"ATSOT18,ATST5B,SOT18"	0.100217	0.0283897	24	2	0.0714178
java.awt.Color[r=255,g=255,b=255]	[F@1212aa5	Bra036196	AT3G30775.1	"AT-POX,ATPDH,ATPOX,ERD5,PRO1,PRODH"	0.100217	0.0283897	24	4	0.0381838
java.awt.Color[r=255,g=255,b=255]	[F@15e9411	Bra024934	AT5G47560.1	"ATSDAT,ATTDT,TDT"	0.000763847	5.34445e-06	24	4	102.497
java.awt.Color[r=255,g=255,b=255]	[F@1610d1	Bra002892	AT5G55570.1	NA	0.00222562	3.20667e-05	24	4	19.6257
java.awt.Color[r=255,g=255,b=255]	[F@4e7b1f	Bra031157	AT2G20990.1	"ATSYTA,NTMC2T1.1,NTMC2TYPE1.1,SYT1,SYTA"	0.0138026	0.00127732	24	4	20.8469
java.awt.Color[r=255,g=255,b=255]	[F@b803b1	Bra028443	AT3G28857.1	NA	0.0138026	0.00127732	24	4	3.37361
java.awt.Color[r=255,g=255,b=255]	[F@1bdffeb	Bra031006	AT1G17820.1	NA	0.0138026	0.00127732	24	4	0.832265
java.awt.Color[r=255,g=255,b=255]	[F@12bf695	Bra033054	AT3G28715.1	NA	0.0242712	0.00314788	24	4	14.4412
java.awt.Color[r=255,g=255,b=255]	[F@bee2ec	Bra006727	AT5G59080.1	NA	0.0242712	0.00314788	24	2	10.7282
java.awt.Color[r=255,g=255,b=255]	[F@29cd41	Bra034853	AT3G11280.1	NA	0.0242712	0.00314788	24	4	9.9398
java.awt.Color[r=255,g=255,b=255]	[F@8d2fc8	Bra002736	AT5G57340.2	NA	0.0242712	0.00314788	24	2	9.43422
java.awt.Color[r=255,g=255,b=255]	[F@42f512	Bra025986	AT1G17280.1	UBC34	0.0242712	0.00314788	24	4	3.55604
java.awt.Color[r=255,g=255,b=255]	[F@110cf74	Bra005106	AT2G38460.1	"ATIREG1,FPN1,IREG1"	0.0242712	0.00314788	24	2	3.46907
java.awt.Color[r=255,g=255,b=255]	[F@1234792	Bra014778	AT3G55050.1	NA	0.0242712	0.00314788	24	4	2.31436
java.awt.Color[r=255,g=255,b=255]	[F@61db51	Bra020655	AT5G49220.1	NA	0.0242712	0.00314788	24	4	1.21269
java.awt.Color[r=255,g=255,b=255]	[F@114426a	Bra009050	AT5G10210.1	NA	0.0242712	0.00314788	24	4	0.683772
java.awt.Color[r=255,g=255,b=255]	[F@8a43d3	Bra031291	AT3G21600.1	NA	0.0242712	0.00314788	24	4	0.26163
java.awt.Color[r=255,g=255,b=255]	[F@18c9087	Bra009269	AT5G07360.1	NA	0.0242712	0.00314788	24	4	0.066468
java.awt.Color[r=255,g=255,b=255]	[F@18b60b4	Bra013982	AT5G17390.1	NA	0.0390421	0.00510929	24	4	0.142836
java.awt.Color[r=255,g=255,b=255]	[F@37a7d	Bra027203	AT3G15850.1	"ADS3,FAD5,FADB,JB67"	0.0396545	0.00707071	24	3	234.098
java.awt.Color[r=255,g=255,b=255]	[F@1d2b35	Bra024812	AT2G02710.1	"PLP,PLPA,PLPB,PLPC"	0.0396545	0.00707071	24	2	42.2786
java.awt.Color[r=255,g=255,b=255]	[F@1b08419	Bra016284	AT1G35350.1	NA	0.0396545	0.00707071	24	3	36.37
java.awt.Color[r=255,g=255,b=255]	[F@118d1db	Bra005984	AT5G08330.1	NA	0.0396545	0.00707071	24	4	19.5303
java.awt.Color[r=255,g=255,b=255]	[F@218c57	Bra001862	AT3G22290.1	NA	0.0396545	0.00707071	24	3	10.2428
java.awt.Color[r=255,g=255,b=255]	[F@1f449a5	Bra025766	AT1G19770.1	"ATPUP14,PUP14"	0.0396545	0.00707071	24	3	4.19491
java.awt.Color[r=255,g=255,b=255]	[F@3d858e	Bra008742	AT5G14720.1	NA	0.0396545	0.00707071	24	2	3.89333
java.awt.Color[r=255,g=255,b=255]	[F@196011b	Bra036294	AT4G02080.1	"ASAR1,ATSAR2,ATSARA1C,SAR2"	0.0396545	0.00707071	24	2	2.89207
java.awt.Color[r=255,g=255,b=255]	[F@1cb6a8a	Bra034126	AT3G10550.1	NA	0.0396545	0.00707071	24	3	2.73721
java.awt.Color[r=255,g=255,b=255]	[F@53ad77	Bra002856	AT5G55970.1	NA	0.0396545	0.00707071	24	2	2.59508
java.awt.Color[r=255,g=255,b=255]	[F@745206	Bra033638	AT5G42540.1	"AtXRN2,XRN2"	0.0396545	0.00707071	24	2	2.02586
java.awt.Color[r=255,g=255,b=255]	[F@1bd080a	Bra000683	AT4G09560.1	NA	0.0396545	0.00707071	24	4	1.79747
java.awt.Color[r=255,g=255,b=255]	[F@180ba8d	Bra023393	AT5G13160.1	PBS1	0.0396545	0.00707071	24	3	1.6122
java.awt.Color[r=255,g=255,b=255]	[F@fd949f	Bra014157	AT1G48790.1	AMSH1	0.0396545	0.00707071	24	4	1.55988
java.awt.Color[r=255,g=255,b=255]	[F@551924	Bra011324	AT4G32120.1	NA	0.0396545	0.00707071	24	2	1.35482
java.awt.Color[r=255,g=255,b=255]	[F@1f9be3c	Bra011815	AT4G40010.1	"SNRK2-7,SNRK2.7,SRK2F"	0.0396545	0.00707071	24	4	1.21764
java.awt.Color[r=255,g=255,b=255]	[F@1b3301c	Bra034327	AT1G20160.2	ATSBT5.2	0.0396545	0.00707071	24	4	0.807516
java.awt.Color[r=255,g=255,b=255]	[F@1580e59	Bra022006	AT5G56940.1	NA	0.0396545	0.00707071	24	4	0.773575
java.awt.Color[r=255,g=255,b=255]	[F@17eb6af	Bra020505	AT5G25530.1	NA	0.0396545	0.00707071	24	4	0.75519
java.awt.Color[r=255,g=255,b=255]	[F@1f8ea62	Bra001914	AT3G23530.1	NA	0.0396545	0.00707071	24	4	0.194454
java.awt.Color[r=255,g=255,b=255]	[F@10f12d1	Bra010796	AT1G30120.1	PDH-E1 BETA	0.0651934	0.0146331	24	3	31.421
java.awt.Color[r=255,g=255,b=255]	[F@afdaf	Bra004149	AT1G66150.1	TMK1	0.0651934	0.0146331	24	3	18.7058
java.awt.Color[r=255,g=255,b=255]	[F@61fecf	Bra040987	AT5G39510.1	"ATVTI11,ATVTI1A,SGR4,VTI11,VTI1A,ZIG,ZIG1"	0.0651934	0.0146331	24	4	8.28376
java.awt.Color[r=255,g=255,b=255]	[F@d6bd5b	Bra009218	AT5G06700.1	TBR	0.0651934	0.0146331	24	2	4.07081
java.awt.Color[r=255,g=255,b=255]	[F@128af8a	Bra037326	AT4G00230.1	XSP1	0.0651934	0.0146331	24	2	2.16445
java.awt.Color[r=255,g=255,b=255]	[F@a8d0c5	Bra018343	AT2G30050.1	NA	0.0651934	0.0146331	24	4	0.993485
java.awt.Color[r=255,g=255,b=255]	[F@1a0d019	Bra012177	AT5G56350.1	NA	0.0651934	0.0146331	24	4	0.632861
java.awt.Color[r=255,g=255,b=255]	[F@a58b53	Bra023241	AT1G32120.1	NA	0.0651934	0.0146331	24	2	0.336583
java.awt.Color[r=255,g=255,b=255]	[F@5f2572	Bra013446	AT4G20140.1	GSO1	0.0951965	0.0215114	24	2	0.0289914
java.awt.Color[r=255,g=255,b=255]	[F@bbe3c4	Bra000243	AT2G41900.1	NA	0.100217	0.0283897	24	2	1.50189
java.awt.Color[r=255,g=255,b=255]	[F@18ed212	Bra035974	AT5G43320.1	ckl8	0.100217	0.0283897	24	4	1.07551
java.awt.Color[r=255,g=255,b=255]	[F@1773523	Bra001280	AT3G13530.1	"MAP3KE1,MAPKKK7"	0.100217	0.0283897	24	2	0.898026
java.awt.Color[r=255,g=255,b=255]	[F@7eff4a	Bra029350	AT5G60890.1	"ATMYB34,ATR1,MYB34"	0.100217	0.0283897	24	4	0.818123
java.awt.Color[r=255,g=255,b=255]	[F@14a9d42	Bra018199	0	NA	0.00859107	0.000454278	24	4	0.304056
java.awt.Color[r=255,g=255,b=255]	[F@79d73b	Bra026361	AT4G27310.1	NA	0.0138026	0.00127732	24	4	15.6476
java.awt.Color[r=255,g=255,b=255]	[F@4337ba	Bra038087	0	NA	0.0242712	0.00314788	24	2	0.708521
java.awt.Color[r=255,g=255,b=255]	[F@1101357	Bra040093	AT4G16760.1	"ACX1,ATACX1"	0.0396545	0.00707071	24	5	8.60125
java.awt.Color[r=255,g=255,b=255]	[F@552b7a	Bra023398	AT5G13200.1	NA	0.0396545	0.00707071	24	2	1.1646
java.awt.Color[r=255,g=255,b=255]	[F@c7ed04	Bra023242	AT1G32130.1	"ATIWS1,IWS1"	0.100217	0.0283897	24	3	4.89601
java.awt.Color[r=255,g=255,b=255]	[F@158f741	Bra027528	AT1G03930.1	"ADK1,CKL9ALPHA,CKL9BETA"	0.100217	0.0283897	24	3	1.01152
java.awt.Color[r=255,g=255,b=255]	[F@fdd996	Bra037249	AT2G17787.1	NA	0.100217	0.0283897	24	3	0.742462
java.awt.Color[r=255,g=255,b=255]	[F@11026c8	Bra020189	AT5G22390.1	NA	0.00859107	0.000454278	24	4	10.9262
java.awt.Color[r=255,g=255,b=255]	[F@9852a3	Bra017881	AT5G42310.1	NA	0.0396545	0.00707071	24	5	18.5375
java.awt.Color[r=255,g=255,b=255]	[F@c45d4e	Bra015428	AT1G05470.1	CVP2	0.0396545	0.00707071	24	3	2.35537
java.awt.Color[r=255,g=255,b=255]	[F@4d0029	Bra001448	AT3G12300.1	NA	0.0651934	0.0146331	24	4	2.0096
java.awt.Color[r=255,g=255,b=255]	[F@5f520e	Bra033441	AT3G52310.1	NA	0.0138026	0.00127732	24	5	8.48316
java.awt.Color[r=255,g=255,b=255]	[F@201ec	Bra040618	0	NA	0.0138026	0.00127732	24	4	1.60867

## Sheet: cluster8
		Probeset	AGI	Alias	BH.Q	ADJ.P	PER	LAG	AMP
java.awt.Color[r=255,g=255,b=255]	[F@ea8dd9	Bra006208	AT5G13630.1	"ABAR,CCH,CCH1,CHLH,GUN5"	0.00425043	0.000138956	24	4	265.753
java.awt.Color[r=255,g=255,b=255]	[F@c2382f	Bra000586	AT2G20960.1	pEARLI4	0.0138026	0.00127732	24	4	4.3883
java.awt.Color[r=255,g=255,b=255]	[F@fbce8a	Bra035087	AT1G79040.1	PSBR	0.0396545	0.00707071	24	4	596.353
java.awt.Color[r=255,g=255,b=255]	[F@1c9c90b	Bra031572	AT1G07390.1	"AtRLP1,RLP1"	0.0951965	0.0215114	24	4	0.106066
java.awt.Color[r=255,g=255,b=255]	[F@1a11cee	Bra017949	AT1G21760.1	"ATFBP7,FBP7"	0.00222562	3.20667e-05	24	4	8.33679
java.awt.Color[r=255,g=255,b=255]	[F@e55675	Bra008152	AT1G74470.1	NA	0.00425043	0.000138956	24	4	207.507
java.awt.Color[r=255,g=255,b=255]	[F@70467d	Bra011783	AT4G37760.1	SQE3	0.00425043	0.000138956	24	4	18.7164
java.awt.Color[r=255,g=255,b=255]	[F@11c54a9	Bra004497	AT2G46910.1	NA	0.00425043	0.000138956	24	4	8.23002
java.awt.Color[r=255,g=255,b=255]	[F@1d61c8	Bra019484	AT3G46450.1	NA	0.00425043	0.000138956	24	4	3.61827
java.awt.Color[r=255,g=255,b=255]	[F@69de40	Bra032814	AT1G24260.2	"AGL9,SEP3"	0.00425043	0.000138956	24	4	0.1393
java.awt.Color[r=255,g=255,b=255]	[F@ba20de	Bra024875	AT2G01570.1	"RGA,RGA1"	0.00859107	0.000454278	24	4	7.33482
java.awt.Color[r=255,g=255,b=255]	[F@11e843c	Bra021281	AT3G17860.1	"JAI3,JAZ3,TIFY6B"	0.00859107	0.000454278	24	4	6.29749
java.awt.Color[r=255,g=255,b=255]	[F@5eb436	Bra012083	AT5G66570.1	"MSP-1,OE33,OEE1,OEE33,PSBO-1,PSBO1"	0.0138026	0.00127732	24	4	286.182
java.awt.Color[r=255,g=255,b=255]	[F@11f923	Bra035535	AT2G06520.1	PSBX	0.0138026	0.00127732	24	4	174.356
java.awt.Color[r=255,g=255,b=255]	[F@176872f	Bra026006	AT1G17050.1	SPS2	0.0138026	0.00127732	24	4	22.4146
java.awt.Color[r=255,g=255,b=255]	[F@aad519	Bra016114	AT1G71810.1	NA	0.0138026	0.00127732	24	4	5.04945
java.awt.Color[r=255,g=255,b=255]	[F@1e43b3e	Bra024438	AT5G67580.1	"ATTBP3,ATTRB2,TBP3,TRB2"	0.0138026	0.00127732	24	4	1.63625
java.awt.Color[r=255,g=255,b=255]	[F@2301c0	Bra011580	AT4G35040.1	bZIP19	0.0138026	0.00127732	24	4	1.47078
java.awt.Color[r=255,g=255,b=255]	[F@193b1d4	Bra018955	AT1G52230.1	"PSAH-2,PSAH2,PSI-H"	0.0242712	0.00314788	24	5	453.541
java.awt.Color[r=255,g=255,b=255]	[F@16fb1e2	Bra005809	AT5G04490.1	VTE5	0.0242712	0.00314788	24	4	4.65701
java.awt.Color[r=255,g=255,b=255]	[F@16a47fa	Bra011673	AT4G36240.1	GATA7	0.0242712	0.00314788	24	4	2.47063
java.awt.Color[r=255,g=255,b=255]	[F@1596cd6	Bra017042	AT2G39970.1	NA	0.0242712	0.00314788	24	4	1.69211
java.awt.Color[r=255,g=255,b=255]	[F@1206438	Bra033863	AT1G31940.1	NA	0.0396545	0.00707071	24	4	6.84338
java.awt.Color[r=255,g=255,b=255]	[F@1ba2ddf	Bra009278	AT5G07270.1	XBAT33	0.0396545	0.00707071	24	4	1.00904
java.awt.Color[r=255,g=255,b=255]	[F@82e845	Bra009028	AT5G10490.1	MSL2	0.0651934	0.0146331	24	4	7.75201
java.awt.Color[r=255,g=255,b=255]	[F@57011f	Bra015913	AT1G74410.1	NA	0.0651934	0.0146331	24	4	4.5071
java.awt.Color[r=255,g=255,b=255]	[F@10b389	Bra013907	AT4G25650.1	"ACD1-LIKE,PTC52,TIC55-IV"	0.100217	0.0283897	24	5	20.1674
java.awt.Color[r=255,g=255,b=255]	[F@2aad41	Bra014395	AT4G27830.1	BGLU10	0.100217	0.0283897	24	5	3.33613
java.awt.Color[r=255,g=255,b=255]	[F@1afafc1	Bra015696	AT1G77090.1	NA	0.000763847	5.34445e-06	24	4	56.8167
java.awt.Color[r=255,g=255,b=255]	[F@1f00392	Bra013762	AT4G24100.1	NA	0.000763847	5.34445e-06	24	4	3.11622
java.awt.Color[r=255,g=255,b=255]	[F@77e5e	Bra037140	AT5G55380.1	NA	0.000763847	5.34445e-06	24	4	1.01753
java.awt.Color[r=255,g=255,b=255]	[F@1029e7a	Bra036128	AT5G28750.1	NA	0.0138026	0.00127732	24	4	23.0849
java.awt.Color[r=255,g=255,b=255]	[F@1fbe57c	Bra009538	0	NA	0.0138026	0.00127732	24	4	3.54543
java.awt.Color[r=255,g=255,b=255]	[F@c29202	Bra011397	AT4G32930.1	NA	0.0138026	0.00127732	24	4	2.32355
java.awt.Color[r=255,g=255,b=255]	[F@122fb0a	Bra011957	AT2G28330.1	NA	0.0138026	0.00127732	24	4	1.43401
java.awt.Color[r=255,g=255,b=255]	[F@ac545a	Bra007823	AT2G47120.1	NA	0.0138026	0.00127732	24	4	1.07268
java.awt.Color[r=255,g=255,b=255]	[F@e09eb6	Bra013210	AT2G04350.1	LACS8	0.0242712	0.00314788	24	4	5.75373
java.awt.Color[r=255,g=255,b=255]	[F@30422a	Bra013080	AT2G16365.2	NA	0.000763847	5.34445e-06	24	4	4.96743
java.awt.Color[r=255,g=255,b=255]	[F@5e0fcd	Bra029713	AT3G08730.1	"ATPK1,ATPK6,ATS6K1,PK1,PK6,S6K1"	0.00859107	0.000454278	24	4	10.3421
java.awt.Color[r=255,g=255,b=255]	[F@ce8bd8	Bra012608	AT4G18260.1	NA	0.0651934	0.0146331	24	6	0.870448

## Sheet: cluster9
		Probeset	AGI	Alias	BH.Q	ADJ.P	PER	LAG	AMP
java.awt.Color[r=255,g=255,b=255]	[F@54031b	Bra033022	AT3G27690.1	"LHCB2,LHCB2.3,LHCB2.4"	0.000763847	5.34445e-06	24	4	2009.68
java.awt.Color[r=255,g=255,b=255]	[F@1f0aded	Bra008562	AT5G17320.1	HDG9	0.00222562	3.20667e-05	24	4	1.05571
java.awt.Color[r=255,g=255,b=255]	[F@16903da	Bra035916	AT5G61670.1	NA	0.00425043	0.000138956	24	4	48.5556
java.awt.Color[r=255,g=255,b=255]	[F@1332b39	Bra037039	AT4G32870.1	NA	0.00425043	0.000138956	24	4	0.339411
java.awt.Color[r=255,g=255,b=255]	[F@129ba9f	Bra007430	AT3G59060.2	"PIF5,PIL6"	0.00859107	0.000454278	24	6	52.2156
java.awt.Color[r=255,g=255,b=255]	[F@1b4ec12	Bra000283	AT2G43010.2	"PIF4,SRL2"	0.0138026	0.00127732	24	5	20.4538
java.awt.Color[r=255,g=255,b=255]	[F@1444ed	Bra023653	AT5G18060.1	NA	0.0242712	0.00314788	24	4	2.82772
java.awt.Color[r=255,g=255,b=255]	[F@d4db35	Bra020860	AT4G22060.1	NA	0.0242712	0.00314788	24	4	1.48068
java.awt.Color[r=255,g=255,b=255]	[F@167b2	Bra012487	AT1G25275.2	NA	0.0390421	0.00510929	24	6	0.277186
java.awt.Color[r=255,g=255,b=255]	[F@15c99c	Bra008242	AT1G76180.1	ERD14	0.0396545	0.00707071	24	4	120.49
java.awt.Color[r=255,g=255,b=255]	[F@34c81f	Bra022245	AT3G17800.1	NA	0.0396545	0.00707071	24	4	87.7109
java.awt.Color[r=255,g=255,b=255]	[F@85aa5f	Bra000553	AT2G25737.1	NA	0.0396545	0.00707071	24	6	10.3139
java.awt.Color[r=255,g=255,b=255]	[F@1806a8a	Bra031668	AT1G09530.1	"PAP3,PIF3,POC1"	0.0396545	0.00707071	24	5	2.82631
java.awt.Color[r=255,g=255,b=255]	[F@185168f	Bra000260	AT2G42490.1	NA	0.0651934	0.0146331	24	5	4.61034
java.awt.Color[r=255,g=255,b=255]	[F@1b75590	Bra038552	AT2G18750.1	NA	0.0651934	0.0146331	24	6	3.16218
java.awt.Color[r=255,g=255,b=255]	[F@11df6b	Bra036274	AT4G02350.1	SEC15B	0.0651934	0.0146331	24	4	0.367696
java.awt.Color[r=255,g=255,b=255]	[F@a33019	Bra017491	AT5G47330.1	NA	0.0651934	0.0146331	24	4	0.204354
java.awt.Color[r=255,g=255,b=255]	[F@18362ec	Bra007102	AT2G26110.1	NA	0.100217	0.0283897	24	4	5.80605
java.awt.Color[r=255,g=255,b=255]	[F@5da399	Bra040695	AT4G15093.1	NA	0.100217	0.0283897	24	5	5.18239
java.awt.Color[r=255,g=255,b=255]	[F@37d9fe	Bra004334	AT1G68740.1	PHO1;H1	0.100217	0.0283897	24	4	2.48902
java.awt.Color[r=255,g=255,b=255]	[F@1650599	Bra038340	AT1G68890.1	NA	0.100217	0.0283897	24	6	2.3179
java.awt.Color[r=255,g=255,b=255]	[F@1939adb	Bra025737	AT1G19430.1	NA	0.100217	0.0283897	24	4	1.62776
java.awt.Color[r=255,g=255,b=255]	[F@83b5db	Bra030831	AT1G55840.1	NA	0.100217	0.0283897	24	4	1.35694
java.awt.Color[r=255,g=255,b=255]	[F@f96bdc	Bra019896	AT1G10870.1	AGD4	0.100217	0.0283897	24	6	1.22471
java.awt.Color[r=255,g=255,b=255]	[F@1d5f017	Bra003144	AT1G08845.1	NA	0.100217	0.0283897	24	5	0.516188
java.awt.Color[r=255,g=255,b=255]	[F@23e4b4	Bra009221	AT5G06730.1	NA	0.100217	0.0283897	24	6	0.451134
java.awt.Color[r=255,g=255,b=255]	[F@16da146	Bra024950	AT5G47330.1	NA	0.100217	0.0283897	24	4	0.264458
java.awt.Color[r=255,g=255,b=255]	[F@fd843c	Bra033985	AT5G36910.1	THI2.2	0.000763847	5.34445e-06	24	4	16.4593
java.awt.Color[r=255,g=255,b=255]	[F@9e96bc	Bra022019	AT5G46110.4	"APE2,TPT"	0.00425043	0.000138956	24	4	124.394
java.awt.Color[r=255,g=255,b=255]	[F@1addd5f	Bra003163	AT3G53990.1	NA	0.00425043	0.000138956	24	4	47.1471
java.awt.Color[r=255,g=255,b=255]	[F@1ee243d	Bra024116	AT4G29905.1	NA	0.00425043	0.000138956	24	4	39.7154
java.awt.Color[r=255,g=255,b=255]	[F@1a09758	Bra022707	AT5G54270.1	"LHCB3,LHCB3*1"	0.00425043	0.000138956	24	4	16.3992
java.awt.Color[r=255,g=255,b=255]	[F@137d3e6	Bra014947	AT3G23410.1	"ATFAO3,FAO3"	0.00425043	0.000138956	24	4	14.2114
java.awt.Color[r=255,g=255,b=255]	[F@63bf7a	Bra031711	AT1G59820.1	ALA3	0.00859107	0.000454278	24	6	8.23284
java.awt.Color[r=255,g=255,b=255]	[F@84b007	Bra000787	AT4G04210.1	PUX4	0.0138026	0.00127732	24	6	18.9582
java.awt.Color[r=255,g=255,b=255]	[F@151f498	Bra002964	AT5G54680.1	"bHLH105,ILR3"	0.0138026	0.00127732	24	5	7.81494
java.awt.Color[r=255,g=255,b=255]	[F@30aff7	Bra029936	AT3G49160.1	NA	0.0138026	0.00127732	24	4	2.71529
java.awt.Color[r=255,g=255,b=255]	[F@1d151a4	Bra027924	AT1G56590.1	ZIP4	0.0138026	0.00127732	24	6	2.14748
java.awt.Color[r=255,g=255,b=255]	[F@bcdb51	Bra032618	AT1G01070.1	NA	0.0138026	0.00127732	24	4	1.05783
java.awt.Color[r=255,g=255,b=255]	[F@4511aa	Bra009654	AT2G17270.1	PHT3;3	0.0396545	0.00707071	24	6	1.03591
java.awt.Color[r=255,g=255,b=255]	[F@1c54382	Bra005438	AT2G34300.1	NA	0.100217	0.0283897	24	4	6.53084
java.awt.Color[r=255,g=255,b=255]	[F@207d6f	Bra019905	AT1G10700.1	PRS3	0.100217	0.0283897	24	6	1.32724
java.awt.Color[r=255,g=255,b=255]	[F@fa4c69	Bra030555	AT1G04140.2	NA	0.100217	0.0283897	24	6	0.949644
java.awt.Color[r=255,g=255,b=255]	[F@4cd61d	Bra020126	AT5G20790.1	NA	0.140906	0.0401876	24	4	0.260922
java.awt.Color[r=255,g=255,b=255]	[F@1264085	Bra019218	AT4G24580.1	REN1	0.140906	0.0401876	24	6	0.0162635
java.awt.Color[r=255,g=255,b=255]	[F@ce84cb	Bra028604	AT5G10030.1	"OBF4,TGA4"	0.0396545	0.00707071	24	4	6.97632
java.awt.Color[r=255,g=255,b=255]	[F@1917ff	Bra005301	AT2G36080.1	NA	0.0651934	0.0146331	24	6	1.37603
java.awt.Color[r=255,g=255,b=255]	[F@61d25f	Bra032266	AT1G48760.1	delta-ADR	0.100217	0.0283897	24	5	1.43401
java.awt.Color[r=255,g=255,b=255]	[F@1208fbe	Bra027873	AT5G44640.1	BGLU13	0.0138026	0.00127732	24	6	0.663266
java.awt.Color[r=255,g=255,b=255]	[F@1cea0cd	Bra034910	0	NA	0.0237588	0.0022126	24	4	0.0756604
java.awt.Color[r=255,g=255,b=255]	[F@19cf264	Bra025721	AT1G19230.2	NA	0.0138026	0.00127732	24	4	0.0509117

## Sheet: cluster10
		Probeset	AGI	Alias	BH.Q	ADJ.P	PER	LAG	AMP
java.awt.Color[r=255,g=255,b=255]	[F@fad7a7	Bra012149	AT5G67300.1	"ATMYB44,ATMYBR1,MYB44,MYBR1"	0.00425043	0.000138956	24	6	3.94778
java.awt.Color[r=255,g=255,b=255]	[F@44564	Bra030843	AT1G55670.1	PSAG	0.00859107	0.000454278	24	6	406.555
java.awt.Color[r=255,g=255,b=255]	[F@3f37a3	Bra020438	AT5G57510.1	NA	0.0138026	0.00127732	24	2	0.76509
java.awt.Color[r=255,g=255,b=255]	[F@8c0e15	Bra038011	AT1G55670.1	PSAG	0.0651934	0.0146331	24	6	38.9708
java.awt.Color[r=255,g=255,b=255]	[F@3bbd4c	Bra033597	AT4G39050.1	NA	0.0651934	0.0146331	24	6	1.77272
java.awt.Color[r=255,g=255,b=255]	[F@46f24a	Bra034178	AT4G03020.1	NA	0.100217	0.0283897	24	6	1.97212
java.awt.Color[r=255,g=255,b=255]	[F@1d5508e	Bra000702	AT4G10180.1	"ATDET1,DET1,FUS2"	0.100217	0.0283897	24	6	1.82151
java.awt.Color[r=255,g=255,b=255]	[F@1910747	Bra001430	AT3G11950.1	NA	0.100217	0.0283897	24	6	0.299813
java.awt.Color[r=255,g=255,b=255]	[F@b511a4	Bra010350	AT2G20260.1	PSAE-2	0.00222562	3.20667e-05	24	6	647.805
java.awt.Color[r=255,g=255,b=255]	[F@12c639a	Bra004355	AT1G69010.1	BIM2	0.00859107	0.000454278	24	6	1.21552
java.awt.Color[r=255,g=255,b=255]	[F@bc1f51	Bra026325	AT1G54520.1	NA	0.0138026	0.00127732	24	6	22.5044
java.awt.Color[r=255,g=255,b=255]	[F@14c9e7e	Bra010337	AT4G29100.1	NA	0.0242712	0.00314788	24	6	1.40856
java.awt.Color[r=255,g=255,b=255]	[F@1fa89c2	Bra021545	AT3G14270.1	FAB1B	0.0396545	0.00707071	24	6	0.729734
java.awt.Color[r=255,g=255,b=255]	[F@1c20514	Bra029774	AT3G09560.1	"ATPAH1,PAH1"	0.0396545	0.00707071	24	6	0.22486
java.awt.Color[r=255,g=255,b=255]	[F@1ceda2a	Bra007041	AT3G54050.1	HCEF1	0.0651934	0.0146331	24	5	129.12
java.awt.Color[r=255,g=255,b=255]	[F@e40c83	Bra000900	AT4G02010.1	NA	0.0651934	0.0146331	24	6	0.662559
java.awt.Color[r=255,g=255,b=255]	[F@1fb34c4	Bra008418	AT2G24280.1	NA	0.00425043	0.000138956	24	0	0.333047

[truncated: 16 more sheets: cluster11, cluster12, cluster13, cluster14, cluster15, cluster16, cluster17, cluster18, cluster19, cluster20, cluster21, cluster22, cluster23, cluster24, cluster25, Sheet27]
